# Supplementary material for: Genome-wide CRISPR screen identifies genes synthetically lethal with GRA17, a nutrient channel encoding gene in Toxoplasma
Source: PLoS Pathog. 2023 Jul 27;19(7):e1011543. doi: 10.1371/journal.ppat.1011543 (PMC10409377; doi:10.1371/journal.ppat.1011543)
Supplement: S1 Table — This table contains the phenotype scores for each Toxoplasma gene when knocked out in either wild-type (passage 1, 3, 4 and 8) or Δgra17 parasites (passage 1, 3, and 4). It further provides P-values that compare presence of sgRNAs at different passages in RH vs. Δgra17 parasites. Moreover, this table contains the FPKM (Fragments Per Kilobase of transcript per Million mapped reads) values derived from RNAseq data for the following strains: RHΔku80Δhxgprt, RHΔku80Δgra17, RHΔku80Δgra17+GRA17[low expression], and RH GRA17overexpression. (XLSX) [file ppat.1011543.s001.xlsx]

## Sheet: TableS1_ALL_DATA
					P values as calculated by MAGeCK algorithm using the raw reads						Phenotype scores of WT (RH) and RHΔgra17 at different passages (P)														GENE EXPRESSION DATA (FPKM)
GT1ID	ME49ID	Description	LOPIT	Synthetic lethality/viability candidate	neg|p-value_P3 Δgra17 vs WT	pos|p-value_P3 Δgra17 vs WT	neg|p-value_P4 Δgra17 vs WT	pos|p-value_P4 Δgra17 vs WT	neg|p-value_AVG_P3/P4_ Δgra17 vs WT	pos|p-value_AVG_P3/P4_Δgra17 vs WT	RH P1	RH P3	RH P4	RH P8	RHΔgra17 P1	RHΔgra17 P3	RHΔgra17 P4	RHΔgra17 AVG_P3/P4	Δgra17-RH P3	Δgra17-RH P4	Δgra17-RH AVG_P3/P4	Phenotype_ToxoDB			RHΔKu80ΔHPT (WT)_FPKM	RHΔgra17ΔKu80_FPKM	RHΔgra17+GRA17ΔKu80_FPKM [Note that this strain has two fold lower GRA17 expression compared to WT]	RHGRA17overexpression_FPKM	Comment
TGGT1_297880	TGME49_297880	dense granule protein DG32 (GRA23)	dense granules	YES-lethality	0.00075914	0.98741	0.0041355	0.99092	0.00244732	0.989165	0.810085	1.52518	1.52706	1.36992	0.43046	-4.99586	-5.01909	-5.00748	-6.52104	-6.54615	-6.5336	1.88			375.592	676.333	621.585	461.32	Higher expression in Δgra17
TGGT1_272460	TGME49_272460	hypothetical protein-GRA72	dense granules	YES-lethality	0.027082	0.94539	0.013449	0.99092	0.0202655	0.968155	-0.127129	0.32931	0.274858	-1.21173	-0.891355	-5.17061	-5.14588	-5.15824	-5.49992	-5.42073	-5.46033	1.14			32.7923	57.9733	54.805	31.6231	Higher expression in Δgra17
TGGT1_205380	TGME49_205380	fructose-bisphospatase I	nucleus - chromatin	YES-viability	0.82444	0.012427	0.99994	0.0065604	0.91219	0.0094937	-0.660479	-2.68731	-5.50093	-6.02751	-0.0213495	-0.462814	-0.980128	-0.721471	2.22449	4.5208	3.37265	-1.67			68.3784	117.31	107.101	71.1598	Higher expression in Δgra17
TGGT1_237270	TGME49_237270	hypothetical protein			0.019517	0.98741	0.092299	0.99092	0.055908	0.989165	1.17289	2.05749	2.15466	1.99567	1.38782	-4.19902	-4.23319	-4.21611	-6.25651	-6.38784	-6.32218	1.29			2.65799	9.53886	8.1121	5.43281	Higher expression in Δgra17
TGGT1_319350	TGME49_319350	SAG-related sequence SRS17B	PM - peripheral 1		0.0044013	0.99852	0.077167	0.99092	0.0407841	0.99472	0.496564	1.1775	0.915168	0.310613	0.57061	-5.09836	-5.24411	-5.17124	-6.27586	-6.15928	-6.21757	-0.34			197.877	403.838	367.947	198.484	Higher expression in Δgra17
TGGT1_311440	TGME49_311440	SAG-related sequence SRS50			0.17825	0.83323	0.03254	0.63721	0.105395	0.73522	1.824	2.43774	2.32837	2.62221	2.14766	-3.08874	-3.81919	-3.45397	-5.52648	-6.14757	-5.83702	2.92			49.5654	82.4185	70.3434	55.7861	Higher expression in Δgra17
TGGT1_286000	TGME49_286000	hypothetical protein	nucleolus		0.015742	0.48743	0.0032289	0.37595	0.00948545	0.43169	0.818847	1.32251	1.4949	1.69983	1.0002	-3.85539	-4.30884	-4.08212	-5.17791	-5.80374	-5.49083	0.75			2.49739	13.9283	6.33064	3.80944	Higher expression in Δgra17
TGGT1_251660	TGME49_251660	hypothetical protein			0.36752	0.35398	0.25009	0.99092	0.308805	0.67245	0.413208	0.370218	0.00785152	-1.06616	-0.0165183	-4.94888	-5.24113	-5.09501	-5.3191	-5.24898	-5.28404	0.72			4.46828	13.7611	6.38369	8.05433	Higher expression in Δgra17
TGGT1_317705	TGME49_317705	enoyl-CoA hydratase/isomerase family protein	outlier		0.33433	0.61668	0.37286	0.99092	0.353595	0.8038	0.796879	0.17423	-0.828258	-0.557502	1.08189	-5.40332	-5.60898	-5.50615	-5.57755	-4.78073	-5.17914	-0.45			5.4137	17.1667	11.0133	1.49172	Higher expression in Δgra17
TGGT1_232400	TGME49_232400	PAN domain-containing protein	outlier		0.14074	0.61668	0.027771	0.42299	0.0842555	0.519835	0.771399	1.13722	1.21655	0.537964	1.06511	-3.55168	-3.83567	-3.69368	-4.6889	-5.05222	-4.87056	1.79			2.26704	20.5331	10.4134	10.2828	Higher expression in Δgra17
TGGT1_278400	TGME49_278400	Toxoplasma gondii family A protein			0.51021	0.83323	0.36539	0.99092	0.4378	0.912075	0.904889	0.435707	0.660765	-0.0137359	0.278904	-3.80925	-4.59373	-4.20149	-4.24496	-5.25449	-4.74973	1.56			11.2972	27.5817	9.48524	7.62342	Higher expression in Δgra17
TGGT1_321360	TGME49_321360	clustered-asparagine-rich protein	nucleolus		0.37997	0.83323	0.092533	0.99092	0.236252	0.912075	0.681886	0.437792	0.285801	-0.408203	0.539751	-3.95424	-4.27124	-4.11274	-4.39204	-4.55704	-4.47454	0.27			14.1219	21.3122	15.0338	12.6116	Higher expression in Δgra17
TGGT1_255990	TGME49_255990	hypothetical protein			0.053734	0.63675	0.0014813	0.3874	0.0276076	0.512075	1.13551	2.2065	2.1784	2.07001	1.96679	-1.99776	-2.44269	-2.22023	-4.20427	-4.62109	-4.41268	2.43			7.32048	15.1243	15.3702	7.55596	Higher expression in Δgra17
TGGT1_257750	TGME49_257750	homocysteine s-methyltransferase domain-containing protein	nucleus - chromatin		0.13991	0.61668	0.12089	0.25853	0.1304	0.437605	1.60955	2.23097	2.5456	2.63165	1.92629	-2.11028	-1.93345	-2.02187	-4.34125	-4.47906	-4.41015	1.46			101.838	279.02	196.362	81.3499	Higher expression in Δgra17
TGGT1_293480	TGME49_293480	MoeA N-terminal region (domain I and II) domain-containing protein	nucleus - non-chromatin		0.52716	0.61668	0.4547	0.99092	0.49093	0.8038	0.655859	-0.307009	-0.22919	0.172918	0.510424	-4.36255	-4.36821	-4.36538	-4.05554	-4.13902	-4.09728	-1.55			14.1465	99.5663	64.7196	32.1674	Higher expression in Δgra17
TGGT1_214980	TGME49_214980	hypothetical protein	nucleolus		0.36925	0.35398	0.31668	0.4101	0.342965	0.38204	0.687167	0.378397	0.993386	0.272289	0.799235	-3.35634	-3.26464	-3.31049	-3.73473	-4.25802	-3.99638	0.67			25.6574	40.2704	26.5731	22.7084	Higher expression in Δgra17
TGGT1_274090	TGME49_274090	hypothetical protein			0.20049	0.83323	0.49629	0.67577	0.34839	0.7545	0.644431	0.765636	-0.0648517	-1.33541	0.271491	-3.4115	-3.74131	-3.57641	-4.17714	-3.67646	-3.9268	1.88			1	12.2081	7.32877	6.62768	Higher expression in Δgra17
TGGT1_266480	TGME49_266480	hypothetical protein			0.48195	0.82412	0.72618	0.5442	0.604065	0.68416	0.000606071	-0.0290422	-1.54008	-1.70835	-0.288016	-4.50043	-4.51502	-4.50773	-4.47139	-2.97494	-3.72316	1.54			11.566	16.8881	10.1397	9.76648	Higher expression in Δgra17
TGGT1_268660	TGME49_268660	hypothetical protein			0.34397	0.50586	0.36484	0.21914	0.354405	0.3625	0.761469	0.676305	0.845271	-0.253399	0.353587	-2.70153	-2.81597	-2.75875	-3.37784	-3.66124	-3.51954	0.61			12.3608	18.1787	11.74	8.75332	Higher expression in Δgra17
TGGT1_238440	TGME49_238440	SAG-related sequence SRS22A	PM - peripheral 1		0.21996	0.61668	0.55789	0.99092	0.388925	0.8038	0.122411	-2.16185	-2.39312	-2.71015	-0.00573297	-5.74474	-5.72001	-5.73238	-3.5829	-3.32689	-3.45489	0.79			6.22888	12.2942	6.22347	5.27218	Higher expression in Δgra17
TGGT1_217400	TGME49_217400	hypothetical protein	rhoptries 1		0.10679	0.61668	0.18674	0.61288	0.146765	0.61478	0.900989	1.6282	1.27659	0.524704	1.21839	-2.03055	-1.88919	-1.95987	-3.65875	-3.16578	-3.41226	-0.16			5.91928	10.3595	9.44873	4.39931	Higher expression in Δgra17
TGGT1_225220	TGME49_225220	SCP family extracellular subfamily protein			0.43475	0.61668	0.26423	0.44539	0.34949	0.531035	1.03745	1.51878	1.2663	1.62887	1.27034	-1.89546	-2.03152	-1.96349	-3.41425	-3.29782	-3.35603	0.96			7.9016	11.7133	6.65971	6.6862	Higher expression in Δgra17
TGGT1_220850	TGME49_220850	hypothetical protein			0.055626	0.14537	0.26643	0.99092	0.161028	0.568145	0.64521	-1.28308	-1.26992	-1.86705	-0.819517	-4.62439	-4.59965	-4.61202	-3.34131	-3.32973	-3.33552	-4.32			14.1335	21.0601	19.7094	13.5619	Higher expression in Δgra17
TGGT1_277850	TGME49_277850	trypsin domain-containing protein	nucleus - non-chromatin		0.15954	0.57361	0.18479	0.355	0.172165	0.464305	-0.37619	-0.6386	-0.682166	-2.05256	-0.942502	-3.56559	-4.02994	-3.79777	-2.92699	-3.34777	-3.13738	-0.63			7.53853	12.1862	10.2938	6.16764	Higher expression in Δgra17
TGGT1_254335	TGME49_254335	hypothetical protein			0.049106	0.16641	0.10914	0.11735	0.079123	0.14188	0.76835	1.21784	1.3975	0.536831	0.661766	-1.52394	-1.90002	-1.71198	-2.74178	-3.29751	-3.01964	1.48			2.23554	41.2464	25.868	12.6885	Higher expression in Δgra17
TGGT1_209945	TGME49_209945	hypothetical protein			0.57605	0.35398	0.62926	0.99092	0.602655	0.67245	1.4914	0.702862	0.486916	-0.362656	1.20626	-2.21137	-2.33791	-2.27464	-2.91423	-2.82483	-2.86953	0.79			55.7547	226.581	273.48	107.318	Higher expression in Δgra17
TGGT1_204110	TGME49_204110	eIF2 kinase IF2K-C			0.75099	0.35398	0.23118	0.576	0.491085	0.46499	-0.358508	-1.23863	-0.585368	-1.62524	-0.680178	-3.63379	-3.63305	-3.63342	-2.39515	-3.04768	-2.72142	-1.03			6.97616	13.025	7.63415	8.54646	Higher expression in Δgra17
TGGT1_244440	TGME49_244440	nucleoside transporter protein	Golgi		0.030166	0.49339	0.068081	0.2626	0.0491235	0.377995	0.585278	2.21605	1.88199	0.839891	0.789927	-0.470696	-0.820277	-0.645487	-2.68675	-2.70227	-2.69451	1.02			78.2778	140.118	162.771	84.3923	Higher expression in Δgra17
TGGT1_227790	TGME49_227790	glycosyltransferase, group 1 family protein	ER		0.31639	0.94539	0.91406	0.99092	0.615225	0.968155	-0.580634	-2.28826	-5.12588	-4.83979	-1.58841	-6.39654	-6.3718	-6.38417	-4.10828	-1.24593	-2.6771	-1.06			9.27639	15.53	10.7587	10.3782	Higher expression in Δgra17
TGGT1_219780	TGME49_219780	hypothetical protein			0.81147	0.040009	0.87655	0.99092	0.84401	0.515464	0.503803	-1.41911	-1.90082	-2.04457	-0.365672	-4.35937	-4.30423	-4.3318	-2.94026	-2.40341	-2.67184	-4.43			5.22373	24.1133	18.9721	14.7763	Higher expression in Δgra17
TGGT1_239710	TGME49_239710	phosphomannomutase	cytosol		0.85644	0.83323	0.8971	0.99092	0.87677	0.912075	-0.409416	-1.72293	-3.11039	-4.60189	-1.39218	-4.93641	-4.91167	-4.92404	-3.21347	-1.80128	-2.50737	-2.66			12.658	21.4962	21.4818	14.6932	Higher expression in Δgra17
TGGT1_294898	TGME49_294898	tetratricopeptide repeat-containing protein	cytosol		0.75173	0.61668	0.39712	0.99092	0.574425	0.8038	-0.444136	-2.4083	-2.4957	-4.2373	-2.21637	-4.82636	-5.0512	-4.93878	-2.41805	-2.5555	-2.48678	-0.32			11.3042	16.8919	13.9376	11.6336	Higher expression in Δgra17
TGGT1_282190	TGME49_282190	hydrolase, NUDIX family protein	19S proteasome		0.24033	0.24792	0.035362	0.03812	0.137846	0.14302	1.06837	0.397134	0.594028	0.625683	2.44745	-1.76743	-2.14195	-1.95469	-2.16456	-2.73598	-2.45027	-0.63			39.6423	92.2282	70.3806	38.3398	Higher expression in Δgra17
TGGT1_224460	TGME49_224460	putative aminopeptidase n	PM - peripheral 2		0.11649	0.21719	0.24669	0.077999	0.18159	0.147594	0.365042	0.426686	-0.374346	-1.09719	0.307088	-2.3417	-2.35471	-2.3482	-2.76839	-1.98036	-2.37437	0.3			250.304	416.022	390.313	218.081	Higher expression in Δgra17
TGGT1_290570	TGME49_290570	hypothetical protein			0.7001	0.61668	0.64324	0.99092	0.67167	0.8038	-0.673957	-3.70504	-3.48144	-4.8547	-1.75208	-5.96581	-5.94107	-5.95344	-2.26078	-2.45963	-2.3602	-3.87			9.0816	29.1118	21.0411	17.6073	Higher expression in Δgra17
TGGT1_223020	TGME49_223020	coproporphyrinogen III oxidase	cytosol		0.36218	0.61668	0.56398	0.99092	0.46308	0.8038	-0.24757	-2.56552	-3.08038	-3.69021	-1.95286	-5.11404	-5.0893	-5.10167	-2.54851	-2.00892	-2.27872	-4.64			38.6711	82.8096	65.4436	39.3442	Higher expression in Δgra17
TGGT1_251390	TGME49_251390	rieske [2fe-2s] domain-containing protein			0.11252	0.4704	0.34094	0.3686	0.22673	0.4195	0.120222	0.110335	0.114725	-0.275285	0.426015	-1.93047	-2.16006	-2.04526	-2.0408	-2.27478	-2.15779	-0.08			7.57545	14.6263	9.59717	1.30435	Higher expression in Δgra17
TGGT1_267960	TGME49_267960	hypothetical protein			0.066624	0.028907	0.033995	0.032084	0.0503095	0.0304955	1.03402	1.23115	1.40464	1.37683	1.8557	-0.730169	-0.629664	-0.679917	-1.96132	-2.0343	-1.99781	0.73			7.8659	14.2071	13.6641	8.94915	Higher expression in Δgra17
TGGT1_247250	TGME49_247250	RbAp46	nucleolus		0.93983	0.14537	0.88625	0.99092	0.91304	0.568145	-0.268244	-3.76003	-3.77247	-4.19366	-1.43244	-5.54472	-5.62794	-5.58633	-1.78469	-1.85548	-1.82008	-4.6			10.6336	21.5741	8.72866	14.1802	Higher expression in Δgra17
TGGT1_236650	TGME49_236650	DEAD (Asp-Glu-Ala-Asp) box polypeptide 17	nucleus - non-chromatin		0.75173	0.94539	0.98293	0.99092	0.86733	0.968155	-0.469871	-3.63172	-5.14705	-5.86251	-1.73423	-6.08435	-6.05961	-6.07198	-2.45263	-0.912564	-1.68259	-5.58			226.923	336.151	251.948	227.49	Higher expression in Δgra17
TGGT1_237560	TGME49_237560	iron-sulfur cluster protein ISCU	mitochondrion - soluble		0.85644	0.83323	0.99994	0.99092	0.92819	0.912075	-0.309032	-2.79829	-5.66504	-5.51426	-2.25166	-5.90148	-5.87674	-5.88911	-3.10318	-0.211703	-1.65744	-5.99			85.203	198.88	178.215	107.319	Higher expression in Δgra17
TGGT1_259950	TGME49_259950	carbonate dehydratase, eukaryotic-type domain-containing protein	apicoplast		0.56894	0.56076	0.78959	0.42563	0.679265	0.493195	0.125573	1.2848	-0.0146615	-2.39289	0.303367	-0.89047	-0.999586	-0.945028	-2.17527	-0.984925	-1.5801	1.34			37.8831	62.8478	47.5731	27.3941	Higher expression in Δgra17
TGGT1_312220	TGME49_312220	putative mitochondrial inner membrane translocase subunit TIM17	mitochondrion - membranes		0.96316	0.14537	0.97188	0.99092	0.96752	0.568145	-0.150012	-3.44655	-4.06188	-5.00708	-1.50216	-5.29833	-5.30399	-5.30116	-1.85178	-1.2421	-1.54694	-1.7			20.2711	31.014	21.0794	18.0338	Higher expression in Δgra17
TGGT1_263170	TGME49_263170	hypothetical protein			0.97694	0.00065841	0.80562	0.99092	0.89128	0.495789	-0.0428851	-4.01274	-3.83955	-4.18892	-1.14816	-5.03746	-5.67711	-5.35728	-1.02472	-1.83756	-1.43114	-1.47			5.76008	11.5196	9.96296	6.10024	Higher expression in Δgra17
TGGT1_203358	TGME49_203358	hypothetical protein			0.85644	0.94539	0.99487	0.99092	0.925655	0.968155	-0.411763	-3.34144	-5.57143	-5.30067	-1.86708	-5.80787	-5.78313	-5.7955	-2.46643	-0.211703	-1.33907	-3.84			13.0605	21.5817	12.601	13.3763	Higher expression in Δgra17
TGGT1_261250	TGME49_261250	histone H2A1	nucleolus		0.89454	0.60521	0.99017	0.99092	0.942355	0.798065	-0.261393	-3.45694	-4.63636	-5.21006	-1.92441	-5.32233	-5.29759	-5.30996	-1.86539	-0.661234	-1.26331	-3.39			4.10272	10.8067	5.30218	3.01775	Higher expression in Δgra17
TGGT1_263650	TGME49_263650	putative pre-mRNA-processing protein 8	nucleus - non-chromatin		0.52716	0.83323	0.91406	0.99092	0.72061	0.912075	-0.793875	-3.95154	-5.87382	-5.87139	-1.75532	-6.11026	-6.08553	-6.0979	-2.15872	-0.211703	-1.18521	-4.59			5.80491	9.72071	8.2111	6.49085	Higher expression in Δgra17
TGGT1_263020	TGME49_263020	putative 50S ribosomal protein L33			0.76093	0.50027	0.68484	0.29605	0.722885	0.39816	-0.132619	-1.07798	-0.728756	-4.19934	-0.662684	-2.2611	-1.88138	-2.07124	-1.18312	-1.15262	-1.16787	-0.24			16.3269	88.6168	24.305	34.3871	Higher expression in Δgra17
TGGT1_259610	TGME49_259610	hypothetical protein	mitochondrion - membranes		0.78651	0.4418	0.76398	0.17157	0.775245	0.306685	-0.011133	-0.90435	-1.5421	-1.97047	-0.374102	-1.98144	-2.78998	-2.38571	-1.07709	-1.24788	-1.16249	-1.21			10.2314	16.5393	18.142	8.32253	Higher expression in Δgra17
TGGT1_286070	TGME49_286070	hypothetical protein	endomembrane vesicles		0.89454	0.83323	0.99487	0.99092	0.944705	0.912075	-0.0698183	-4.01064	-5.79221	-5.71244	-1.0779	-6.02865	-6.00391	-6.01628	-2.01801	-0.211703	-1.11486	-3.36			15.8225	66.8646	29.0508	43.3828	Higher expression in Δgra17
TGGT1_238950	TGME49_238950	putative fatty acyl-CoA desaturase	ER		0.93117	0.35398	0.99994	0.99092	0.965555	0.67245	-0.285397	-3.85226	-5.48937	-5.25678	-2.05485	-5.72581	-5.70107	-5.71344	-1.87355	-0.211703	-1.04263	-3.7			38.9896	75.2246	97.2055	49.8967	Higher expression in Δgra17
TGGT1_260330	TGME49_260330	hypothetical protein			0.97245	0.14537	0.88184	0.51711	0.927145	0.33124	-0.30702	-2.67556	-2.63251	-3.94001	-1.20333	-3.66745	-3.70504	-3.68625	-0.991887	-1.07254	-1.03221	-1.54			8.66022	15.9932	19.1224	9.14892	Higher expression in Δgra17
TGGT1_307830	TGME49_307830	hypothetical protein			0.37451	0.14537	0.666	0.10137	0.520255	0.12337	0.906993	0.167896	-0.303523	-0.806808	0.732173	-1.23051	-0.964665	-1.09759	-1.3984	-0.661142	-1.02977	1.36			218.639	331.211	332.906	185.253	Higher expression in Δgra17
TGGT1_203685	TGME49_203685	hypothetical protein			0.55052	0.040009	0.44839	0.088942	0.499455	0.0644755	0.276503	0.306236	0.620607	0.519825	0.67974	-0.520754	-0.601588	-0.561171	-0.82699	-1.22219	-1.02459	1.23			1	11.1677	10.6795	1	Higher expression in Δgra17
TGGT1_260610	TGME49_260610	methyltransferase			0.95649	0.0068298	0.99345	0.99092	0.97497	0.498875	-0.33072	-4.76688	-5.62364	-5.26465	-1.96515	-6.09048	-6.06574	-6.07811	-1.3236	-0.442104	-0.882854	-4.97			13.3056	22.5155	20.8479	10.9694	Higher expression in Δgra17
TGGT1_320020	TGME49_320020	transporter, major facilitator family protein	PM - integral		0.96316	0.35398	0.97348	0.99092	0.96832	0.67245	-0.336845	-3.96016	-5.24772	-5.43535	-1.31435	-5.36717	-5.54243	-5.4548	-1.40701	-0.294711	-0.850858	-4.11			120.093	232.472	211.807	123.548	Higher expression in Δgra17
TGGT1_204070	TGME49_204070	YT521-B family protein	nucleolus		0.99675	0.14537	0.99017	0.99092	0.99346	0.568145	-0.184265	-4.87691	-5.49467	-5.74693	-1.67214	-6.03414	-6.0094	-6.02177	-1.15723	-0.514734	-0.835981	-4.28			8.80243	13.2163	9.64313	7.47108	Higher expression in Δgra17
TGGT1_231750	TGME49_231750	hypothetical protein	mitochondrion - soluble		0.96316	0.35398	0.99345	0.99092	0.978305	0.67245	-0.42525	-4.39142	-5.05479	-5.51698	-1.26288	-5.52163	-5.49689	-5.50926	-1.1302	-0.442104	-0.786154	-5.09			10.5709	19.5974	20.3987	12.9806	Higher expression in Δgra17
TGGT1_223550	TGME49_223550	hypothetical protein	nucleolus		0.18127	0.097844	0.39767	0.074418	0.28947	0.086131	0.344078	0.0471953	-0.384789	-0.618637	1.11429	-0.976339	-0.929002	-0.952671	-1.02353	-0.544214	-0.783874	1.33			6.47529	13.3766	3.9552	6.33934	Higher expression in Δgra17
TGGT1_241880	TGME49_241880	3'5'-cyclic nucleotide phosphodiesterase domain-containing protein	apical 1		0.73989	0.034212	0.4324	0.029951	0.586145	0.0320815	0.906219	0.761311	0.897457	0.804488	1.40891	0.328099	-0.150089	0.0890052	-0.433212	-1.04755	-0.740379	0.52			15.8939	28.044	23.6466	16.9101	Higher expression in Δgra17
TGGT1_207390	TGME49_207390	putative coatomer protein complex, gamma sub-unit	nucleus - chromatin		0.96316	0.040009	0.98704	0.99092	0.9751	0.515464	-0.120064	-4.52727	-5.05285	-4.61391	-2.2173	-5.50805	-5.48331	-5.49568	-0.98078	-0.430461	-0.70562	-4.14			9.13453	14.0137	11.0191	6.42888	Higher expression in Δgra17
TGGT1_233905	TGME49_233905	putative histone kinase SNF1	nucleus - chromatin		0.95649	0.0068298	0.99994	0.99092	0.978215	0.498875	-0.542562	-4.28829	-5.1407	-5.05549	-2.97418	-5.37714	-5.3524	-5.36477	-1.08884	-0.211703	-0.650274	-3.54			7.29383	11.5617	8.86929	7.62519	Higher expression in Δgra17
TGGT1_279330	TGME49_279330	DEAD/DEAH box helicase family protein	nucleus - non-chromatin		0.98741	0.0068298	0.99345	0.99092	0.99043	0.498875	-0.679519	-4.46197	-5.05989	-4.76061	-2.5771	-5.4027	-5.37796	-5.39033	-0.940727	-0.318073	-0.6294	-4.95			14.0147	23.2866	17.0365	15.9284	Higher expression in Δgra17
TGGT1_289230	TGME49_289230	putative 50S ribosomal protein L12	apicoplast		0.94722	0.040009	0.99994	0.99092	0.97358	0.515464	-0.316695	-3.87028	-4.66861	-4.9308	-1.70695	-4.90505	-4.88032	-4.89268	-1.03478	-0.211703	-0.623241	-4.67			4.91298	10.4586	6.52054	6.98282	Higher expression in Δgra17
TGGT1_239260	TGME49_239260	histone H4	nucleus - chromatin		0.98877	0.35398	0.99994	0.99092	0.994355	0.67245	-0.128332	-4.54905	-5.29416	-4.92769	-1.7309	-5.5306	-5.50586	-5.51823	-0.981551	-0.211703	-0.596627	-4.81			6.94058	26.6916	15.8703	6.42378	Higher expression in Δgra17
TGGT1_288360	TGME49_288360	tryptophanyl-tRNA synthetase (TrpRS2)	cytosol		0.98877	0.14537	0.99994	0.99092	0.994355	0.568145	-0.411008	-4.80823	-5.35785	-5.43821	-2.34429	-5.59429	-5.56955	-5.58192	-0.786055	-0.211703	-0.498879	-4.56			132.534	330.494	217.635	137.105	Higher expression in Δgra17
TGGT1_288950	TGME49_288950	AP2 domain transcription factor AP2IX-4			0.39491	0.20809	0.47456	0.10049	0.434735	0.15429	1.82546	2.31183	2.43023	2.22562	2.32066	1.65453	2.21481	1.93467	-0.657306	-0.21542	-0.436363	1.92			4.75902	12.0722	9.37998	7.52329	Higher expression in Δgra17
TGGT1_257530	TGME49_257530	transporter, major facilitator family protein	PM - integral		0.99303	0.00065841	0.99994	0.99092	0.996485	0.495789	-0.219284	-5.05518	-5.3364	-4.91129	-1.63299	-5.57284	-5.5481	-5.56047	-0.517666	-0.211703	-0.364685	-4.73			266.506	538.228	506.262	308.281	Higher expression in Δgra17
TGGT1_314470	TGME49_314470	hypothetical protein	nucleus - non-chromatin		0.99411	0.0068298	0.99994	0.99092	0.997025	0.498875	-0.11328	-4.90526	-5.0553	-4.89494	-0.948209	-5.29174	-5.26701	-5.27937	-0.38648	-0.211703	-0.299091	-4.33			7.156	13.921	11.2941	8.91673	Higher expression in Δgra17
TGGT1_297150	TGME49_297150	MORN repeat-containing protein	IMC		0.5076	0.040009	0.33424	0.1243	0.42092	0.0821545	0.244576	-1.6495	-1.9942	-2.27511	0.400514	-1.90557	-2.06451	-1.98504	-0.256067	-0.0703128	-0.16319	-0.22			6.87339	13.7495	8.91461	5.04808	Higher expression in Δgra17
TGGT1_200320	TGME49_200320	hypoxanthine-xanthine-guanine phosphoribosyl transferase HXGPRT			1	2.9735e-05	0.99994	0.99092	0.99997	0.495475	0.327139	0.0585281	0.225934	-0.036256	0.0684601	-0.0105079	0.0142308	0.00186142	-0.069036	-0.211703	-0.14037	N/A			15.5289	104.381	157.856	44.8206	Higher expression in Δgra17
TGGT1_272350	TGME49_272350	mRNA export protein	nucleus - chromatin / dense granules		0.99217	0.040009	0.99994	0.5507	0.996055	0.295354	-0.428412	-5.29125	-5.7312	-5.88954	-1.88767	-5.62024	-5.39551	-5.50788	-0.329	0.33569	0.00334521	-3.4			5.4007	10.3666	7.2243	6.87917	Higher expression in Δgra17
TGGT1_203682	TGME49_203682	hypothetical protein			0.52351	0.088401	0.60186	0.059107	0.562685	0.073754	0.164494	-1.85444	-2.21408	-2.77783	0.307765	-1.86708	-1.95537	-1.91123	-0.0126467	0.25871	0.123032	2.65			2.71635	11.3011	4.0235	1.80656	Higher expression in Δgra17
TGGT1_310610	TGME49_310610	hypothetical protein	nucleolus		0.72063	0.13963	0.21345	0.064833	0.46704	0.102232	0.520149	0.603232	0.406007	0.168211	0.685125	0.639881	0.666557	0.653219	0.0366494	0.26055	0.1486	0.47			28.9038	49.4604	35.2574	32.9421	Higher expression in Δgra17
TGGT1_269425	TGME49_269425	hypothetical protein			0.58235	0.19907	0.099308	0.27378	0.340829	0.236425	1.68372	2.70026	2.74905	2.85708	2.2686	3.01074	2.91802	2.96438	0.310474	0.168969	0.239721	1.44			1	9.76675	4.02485	2.74972	Higher expression in Δgra17
TGGT1_213415	TGME49_213415	hypothetical protein			0.62083	0.064267	0.75714	0.042662	0.688985	0.0534645	0.533011	0.758313	0.438014	0.218612	1.08062	1.34376	0.775423	1.05959	0.58545	0.337409	0.46143	0.29			5.31469	13.2938	6.41377	7.3711	Higher expression in Δgra17
TGGT1_264960	TGME49_264960	hypothetical protein			0.93117	0.040009	0.99994	0.32378	0.965555	0.181895	-0.0742804	-4.08785	-5.37401	-4.80889	-1.2253	-4.22067	-4.31726	-4.26896	-0.132814	1.05675	0.461967	-3.52			2.30997	12.9785	13.7725	8.85458	Higher expression in Δgra17
TGGT1_249870	TGME49_249870	hypothetical protein	nucleus - chromatin		0.81434	0.038845	0.88812	0.11438	0.85123	0.0766125	0.282342	-0.434592	-0.810628	-1.05812	0.246409	0.035955	-0.0474271	-0.00573609	0.470547	0.763201	0.616874	0.79			15.0972	25.2007	25.0544	16.3171	Higher expression in Δgra17
TGGT1_255680	TGME49_255680	YbaK/proline-tRNA ligase associated domain-containing protein			0.92585	0.0068298	0.96423	0.025842	0.94504	0.0163359	0.591504	0.736379	-0.12348	-0.0312934	1.10689	1.2987	1.43132	1.36501	0.562321	1.5548	1.05856	-0.66			7.31771	13.8207	12.1748	8.58123	Higher expression in Δgra17
TGGT1_290860	TGME49_290860	putative amino acid transporter			0.88919	0.040009	0.86602	0.08856	0.877605	0.0642845	0.778567	0.931718	1.06708	0.0515158	1.79314	2.41224	1.90566	2.15895	1.48052	0.838581	1.15955	1			39.0024	60.3271	45.5058	27.5319	Higher expression in Δgra17
TGGT1_257755	TGME49_257755	hypothetical protein			0.58235	0.0085763	0.46596	0.084942	0.524155	0.0467591	0.937069	1.70896	1.89032	1.81343	2.17532	3.27875	3.13981	3.20928	1.56979	1.24949	1.40964	1.85			13.3694	30.1771	18.7105	8.08158	Higher expression in Δgra17
TGGT1_203600	TGME49_203600	hypothetical protein-CST2/GRA50	dense granules		0.0068857	1.0316e-05	0.051845	0.00010984	0.0293654	6.0078e-05	1.2619	1.96954	2.24168	2.0467	2.56473	3.8624	3.71744	3.78992	1.89286	1.47575	1.68431	2.29			75.1413	205.288	162.133	99.2832	Higher expression in Δgra17
TGGT1_263290	TGME49_263290	rhomboid protease ROM2	Golgi	YES-lethality	0.016565	0.98741	0.033408	0.99092	0.0249865	0.989165	1.09986	1.65042	1.75961	1.7595	1.01609	-4.07003	-4.39646	-4.23325	-5.72045	-6.15607	-5.93826	1.1			18.7806	11.8566	18.6492	17.2974	lower expression in Δgra17
TGGT1_249650	TGME49_249650	putative apolipoprotein A-I binding protein	nucleus - non-chromatin		0.0071357	0.86175	0.08491	0.64705	0.0460228	0.7544	0.897124	0.901091	1.04281	0.692365	0.403917	-5.5966	-6.0119	-5.80425	-6.49769	-7.05471	-6.7762	-0.33			26.3664	17.5135	26.1452	25.8909	lower expression in Δgra17
TGGT1_229140	TGME49_229140	MaoC family domain-containing protein	nucleus - non-chromatin		0.013467	0.98741	0.11201	0.99092	0.0627385	0.989165	0.686936	1.19375	0.751391	0.663134	0.379131	-5.68952	-5.79405	-5.74179	-6.88327	-6.54545	-6.71436	-0.04			83.9067	23.976	64.5923	89.4302	lower expression in Δgra17
TGGT1_299790	TGME49_299790	hypothetical protein			0.0045591	0.86102	0.00081618	0.62271	0.00268764	0.741865	1.56674	2.60396	2.53085	2.43096	1.75748	-3.57386	-4.21149	-3.89267	-6.17782	-6.74234	-6.46008	2.16			19.0724	5.45582	11.02	14.8108	lower expression in Δgra17
TGGT1_279540	TGME49_279540	hypothetical protein			3.0341e-06	0.62634	1.8205e-06	0.34319	2.4273e-06	0.484765	1.62454	2.41096	2.35521	2.41811	2.17234	-3.78349	-4.15382	-3.96866	-6.19445	-6.50903	-6.35174	1.56			21.8944	12.7263	14.9327	25.9988	lower expression in Δgra17
TGGT1_307270	TGME49_307270	hypothetical protein			0.066835	0.99595	0.030238	0.97664	0.0485365	0.986295	0.196124	0.136076	0.0267556	-0.601749	-0.546426	-5.77159	-5.96771	-5.86965	-5.90767	-5.99447	-5.95107	0.37			37.6367	4.00768	33.207	42.1182	lower expression in Δgra17
TGGT1_263100	TGME49_263100	hypothetical protein			0.00025426	0.63903	0.00011348	0.36124	0.00018387	0.500135	1.21467	2.26488	2.2074	1.86087	1.4398	-3.40843	-3.74024	-3.57434	-5.67332	-5.94764	-5.81048	0.39			21.8821	12.2913	19.3258	18.724	lower expression in Δgra17
TGGT1_268170	TGME49_268170	hypothetical protein			0.06394	0.75709	0.0083955	0.56815	0.0361677	0.66262	0.907375	1.36192	1.3401	0.810961	0.83919	-4.22639	-4.50098	-4.36369	-5.58831	-5.84108	-5.7147	0.05			51.8685	23.8554	42.4321	68.9961	lower expression in Δgra17
TGGT1_217610	TGME49_217610	hypothetical protein			0.10072	0.94539	0.056187	0.99092	0.0784535	0.968155	-0.00480182	0.660645	0.211379	0.00861028	0.0735993	-4.82685	-4.99865	-4.91275	-5.48749	-5.21003	-5.34876	1.77			25.4298	11.5091	18.966	26.4233	lower expression in Δgra17
TGGT1_294400	TGME49_294400	hypothetical protein			0.34848	0.35398	0.34227	0.65481	0.345375	0.504395	0.378895	1.12622	0.874476	-1.41235	-0.124807	-4.23924	-4.38321	-4.31122	-5.36546	-5.25768	-5.31157	0.08			13.648	6.32114	3.31373	33.1882	lower expression in Δgra17
TGGT1_259115	TGME49_259115	ABC1 family protein			0.066602	0.55579	0.041716	0.36263	0.054159	0.45921	1.1009	1.37538	1.57158	1.42497	1.22604	-3.61846	-3.92549	-3.77198	-4.99384	-5.49708	-5.24546	-0.39			61.0809	5.52982	4.58946	71.9636	lower expression in Δgra17
TGGT1_215347	TGME49_215347	hypothetical protein			0.062232	0.58793	0.0067558	0.40676	0.0344939	0.497345	1.25922	2.60676	2.38422	2.25543	1.60008	-2.36172	-3.1085	-2.73511	-4.96848	-5.49272	-5.2306	2.49			13.1727	6.57253	5.74935	13.6886	lower expression in Δgra17
TGGT1_202030	TGME49_202030	hypothetical protein			0.30725	0.61668	0.29294	0.99092	0.300095	0.8038	0.720329	0.777703	-0.0428356	-1.17297	-0.485723	-4.56527	-4.77867	-4.67197	-5.34298	-4.73584	-5.03941	0.41			12.2402	7.69127	15.3721	17.7272	lower expression in Δgra17
TGGT1_271610	TGME49_271610	pyrroline-5-carboxylate reductase	PM - peripheral 2		0.005638	0.40792	0.0018927	0.26476	0.00376535	0.33634	0.928009	1.45665	1.60112	0.682225	0.906759	-3.4295	-3.13254	-3.28102	-4.88615	-4.73367	-4.80991	0.85			111.642	65.9663	72.3358	98.5996	lower expression in Δgra17
TGGT1_300048	TGME49_300048	hypothetical protein			0.20399	0.60521	0.22106	0.30923	0.212525	0.45722	1.61335	2.09917	2.04544	2.22553	1.78538	-2.37036	-2.64821	-2.50928	-4.46953	-4.69365	-4.58159	1.48			199.817	110.966	91.6705	226.705	lower expression in Δgra17
TGGT1_287160	TGME49_287160	internal kinesin motor domain protein			0.21017	0.83323	0.25343	0.5892	0.2318	0.711215	-0.348074	-1.15736	-1.28164	-1.62202	-1.47869	-5.83596	-5.68238	-5.75917	-4.67861	-4.40074	-4.53968	-2.08			14.9582	9.05792	9.93435	19.7079	lower expression in Δgra17
TGGT1_218310	TGME49_218310	microneme protein MIC14			0.042557	0.55203	0.038915	0.3139	0.040736	0.432965	0.9393	1.48789	1.62306	1.49768	1.49001	-2.49136	-3.4341	-2.96273	-3.97925	-5.05717	-4.51821	1.3			115.575	59.6383	67.7916	192.953	lower expression in Δgra17
TGGT1_295950	TGME49_295950	KRUF family protein			0.24832	0.6042	0.085908	0.56815	0.167114	0.586175	0.488893	0.342603	0.254114	-0.509724	0.237479	-3.66605	-4.77036	-4.2182	-4.00865	-5.02447	-4.51656	1.02			24.3066	13.7332	22.8532	55.4165	lower expression in Δgra17
TGGT1_268765	TGME49_268765	hypothetical protein			0.036072	0.14537	0.11167	0.5892	0.073871	0.367285	0.754585	0.912194	0.730301	0.828859	0.973967	-3.83226	-3.49495	-3.66361	-4.74446	-4.22525	-4.48486	0.59			16.9459	4.28358	2.15727	17.7468	lower expression in Δgra17
TGGT1_268176	TGME49_268176	hypothetical protein			0.30272	0.61574	0.43744	0.38572	0.37008	0.50073	1.1724	0.741943	0.43634	0.427609	0.840935	-3.87086	-3.84659	-3.85872	-4.6128	-4.28293	-4.44786	0.51			46.2879	18.0274	19.2808	39.3595	lower expression in Δgra17
TGGT1_265320	TGME49_265320	hypothetical protein			0.080409	0.7543	0.14636	0.4602	0.113384	0.60725	0.968052	1.25633	1.32674	0.817806	1.52558	-2.82083	-3.32327	-3.07205	-4.07716	-4.65001	-4.36358	2.34			15.7706	3.43946	4.86455	11.1718	lower expression in Δgra17
TGGT1_271335	TGME49_271335	hypothetical protein			0.015742	0.055761	0.00075307	0.04782	0.00824754	0.0517905	1.32569	2.42435	2.39292	2.14529	1.61922	-1.66798	-2.15155	-1.90977	-4.09234	-4.54447	-4.31841	0.41			13.953	2.98152	5.36943	6.50378	lower expression in Δgra17
TGGT1_203040	TGME49_203040	hypothetical protein			0.10557	0.78948	0.0059402	0.51091	0.0557551	0.650195	0.427147	1.08092	1.1571	1.11641	0.613421	-2.85038	-3.3405	-3.09544	-3.9313	-4.4976	-4.21445	1.55			13.0258	7.79208	9.22856	11.9969	lower expression in Δgra17
TGGT1_297492	TGME49_297492	hypothetical protein			0.06394	0.75022	0.096813	0.48278	0.0803765	0.6165	0.299905	0.23896	0.15357	0.068309	0.101215	-3.93315	-3.90081	-3.91698	-4.17211	-4.05438	-4.11324	0.45			10.8657	1	1.53693	23.3487	lower expression in Δgra17
TGGT1_221295	TGME49_221295	hypothetical protein			0.23746	0.50298	0.25279	0.33002	0.245125	0.4165	0.509381	0.26682	0.233373	0.354126	-0.101056	-3.63252	-3.98684	-3.80968	-3.89934	-4.22021	-4.05978	0.86			51.1394	34.5845	37.6084	67.9835	lower expression in Δgra17
TGGT1_320260	TGME49_320260	hypothetical protein			0.0011524	0.50944	0.06202	0.4672	0.0315862	0.48832	0.81457	2.16469	1.9355	1.81847	1.35885	-1.89436	-1.84662	-1.87049	-4.05905	-3.78212	-3.92058	0.54			11.7507	6.40577	7.20807	15.5172	lower expression in Δgra17
TGGT1_203930	TGME49_203930	hypothetical protein	rhoptries 2		0.14719	0.57202	0.26032	0.32257	0.203755	0.447295	0.28905	0.608679	0.645357	0.440254	0.420636	-3.29431	-3.28109	-3.2877	-3.90299	-3.92645	-3.91472	-0.1			46.5984	12.6064	44.4073	28.4383	lower expression in Δgra17
TGGT1_205630	TGME49_205630	hypothetical protein			0.12659	0.60968	0.22457	0.38099	0.17558	0.495335	0.258245	0.66151	0.302166	-0.0559601	0.445949	-3.38338	-3.36724	-3.37531	-4.04489	-3.66941	-3.85715	0.26			18.3131	5.35077	9.21413	13.2257	lower expression in Δgra17
TGGT1_268178	TGME49_268178	hypothetical protein			0.063931	0.58613	0.20446	0.37874	0.134195	0.482435	0.230154	0.0618591	0.235578	0.000182599	0.521586	-3.66848	-3.59715	-3.63282	-3.73034	-3.83273	-3.78153	0.69			42.8974	22.766	26.5858	55.9993	lower expression in Δgra17
TGGT1_255270	TGME49_255270	hypothetical protein	Golgi		0.40065	0.58385	0.56346	0.52498	0.482055	0.554415	0.428928	-0.235488	-0.998237	-1.97903	0.00404514	-3.97056	-4.76237	-4.36646	-3.73507	-3.76413	-3.7496	-2.26			25.5745	16.4581	22.8804	24.8323	lower expression in Δgra17
TGGT1_307260	TGME49_307260	Toxoplasma gondii family C protein			0.011516	0.49275	0.0043503	0.28242	0.00793315	0.387585	0.346247	1.06407	0.983002	0.898381	0.442884	-2.24427	-3.12365	-2.68396	-3.30833	-4.10665	-3.70749	0.96			50.0556	11.1488	47.5162	46.4386	lower expression in Δgra17
TGGT1_239600	TGME49_239600	rhoptry kinase family protein ROP23 (incomplete catalytic triad)			0.25576	0.77131	0.24167	0.99092	0.248715	0.881115	0.950756	0.42832	-0.0245678	0.212332	0.899277	-2.93433	-3.96542	-3.44988	-3.36265	-3.94086	-3.65175	0.98			29.2202	19.3819	29.9572	35.0577	lower expression in Δgra17
TGGT1_252430	TGME49_252430	hypothetical protein	PM - peripheral 2		0.012882	0.48517	0.011437	0.36391	0.0121595	0.42454	-0.174698	0.296782	0.371401	-0.947739	-0.0304705	-2.98699	-3.59588	-3.29144	-3.28378	-3.96728	-3.62553	-0.59			29.3693	18.9069	16.6969	27.6326	lower expression in Δgra17
TGGT1_200350	TGME49_200350	subtilisin SUB3			0.21372	0.98741	0.22146	0.64394	0.21759	0.815675	2.1043	2.89819	2.83562	3.09558	2.3944	-0.768962	-0.71456	-0.741761	-3.66715	-3.55018	-3.60867	2.18			37.2517	17.8808	22.9271	28.692	lower expression in Δgra17
TGGT1_214575	TGME49_214575	hypothetical protein	PM - peripheral 1		0.00085987	0.42927	0.013449	0.28237	0.00715443	0.35582	1.9322	2.66733	2.7447	2.93499	2.65197	-0.663708	-0.93557	-0.799639	-3.33104	-3.68027	-3.50565	2.62			75.5705	33.4515	59.6287	58.5091	lower expression in Δgra17
TGGT1_283710	TGME49_283710	longevity-assurance protein (LAG1) domain-containing protein	ER		0.27992	0.83323	0.70232	0.99092	0.49112	0.912075	-0.643591	-1.42139	-2.92578	-5.32194	-1.11201	-5.68895	-5.66421	-5.67658	-4.26755	-2.73843	-3.50299	-1.09			49.2672	29.9038	45.7394	55.5039	lower expression in Δgra17
TGGT1_204150	TGME49_204150	hypothetical protein			0.33103	0.44455	0.27052	0.22245	0.300775	0.3335	0.640985	1.49192	1.5561	0.797049	0.389573	-1.81388	-1.98177	-1.89783	-3.3058	-3.53788	-3.42184	-0.87			14.7501	4.3873	5.61577	7.68615	lower expression in Δgra17
TGGT1_279355	TGME49_279355	hypothetical protein			0.35897	0.55972	0.18818	0.47968	0.273575	0.5197	1.93333	2.44102	2.68834	2.88908	2.18286	-0.735516	-0.698876	-0.717196	-3.17654	-3.38722	-3.28188	1.87			16.2506	8.73171	2.30269	15.5159	lower expression in Δgra17
TGGT1_285980B	TGME49_285980	glucosephosphate-mutase GPM1			0.48412	0.61668	0.71962	0.99092	0.60187	0.8038	0.026612	-0.75365	-1.30569	-2.10597	-0.870187	-4.29766	-4.28341	-4.29054	-3.54401	-2.97772	-3.26086	1.5			156.016	100.446	125.844	148.24	lower expression in Δgra17
TGGT1_295960	TGME49_295960	hypothetical protein			0.3926	0.83323	0.19212	0.6278	0.29236	0.730515	0.737806	1.72913	1.64957	1.19527	0.844894	-1.35508	-1.33725	-1.34617	-3.08421	-2.98682	-3.03552	0.55			35.0774	23.95	31.8447	76.9015	lower expression in Δgra17
TGGT1_299010	TGME49_299010	hypothetical protein			0.5729	0.44307	0.35063	0.31084	0.461765	0.376955	0.484179	-0.17091	0.0304575	-0.274697	-0.0325561	-3.02155	-3.07351	-3.04753	-2.85064	-3.10397	-2.97731	1.24			34.6573	23.5832	17.7669	44.9763	lower expression in Δgra17
TGGT1_299120	TGME49_299120	hypothetical protein			0.50236	0.35398	0.35562	0.26231	0.42899	0.308145	0.476104	-0.2169	-0.299511	-0.761482	0.370919	-3.15184	-3.29449	-3.22316	-2.93494	-2.99498	-2.96496	-0.13			11.0668	5.76854	9.94811	9.67645	lower expression in Δgra17
TGGT1_280510	TGME49_280510	Dpy-30 motif protein			0.071643	0.12141	0.16764	0.080804	0.119642	0.101107	1.44998	1.82931	1.63012	1.51505	1.70358	-1.14355	-1.14983	-1.14669	-2.97286	-2.77995	-2.8764	0.33			10.2569	1.90603	6.49627	3.65466	lower expression in Δgra17
TGGT1_300055	TGME49_300055	hypothetical protein			0.021593	0.083768	0.00017052	0.074418	0.0108818	0.079093	1.66814	2.41681	2.60193	2.70837	2.25162	-0.091873	-0.544914	-0.318393	-2.50868	-3.14685	-2.82776	1.9			196.111	125.864	104.918	241.976	lower expression in Δgra17
TGGT1_314440	TGME49_314440	hypothetical protein			0.26454	0.55799	0.31668	0.46933	0.29061	0.51366	0.439665	0.983955	0.854471	-0.537488	0.240828	-1.65483	-2.11332	-1.88407	-2.63878	-2.96779	-2.80329	0.75			83.2974	51.6356	54.4464	75.4573	lower expression in Δgra17
TGGT1_297647	TGME49_297647	hypothetical protein			0.51055	0.35398	0.44409	0.31923	0.47732	0.336605	0.6001	0.335739	0.00183996	-0.768483	0.832811	-2.45467	-2.73983	-2.59725	-2.79041	-2.74167	-2.76604	-0.71			9.65407	6.48169	2.71322	14.6031	lower expression in Δgra17
TGGT1_262050	TGME49_262050	rhoptry kinase family protein ROP39	rhoptries 2		0.058091	0.27503	0.11201	0.31542	0.0850505	0.295225	1.24411	1.79216	2.05562	2.24805	1.84152	-0.807133	-0.841287	-0.82421	-2.59929	-2.89691	-2.7481	1.97			218.269	132.177	254.72	207.118	lower expression in Δgra17
TGGT1_289900	TGME49_289900	n-acetyltransferase family protein			0.75173	0.61668	0.86602	0.99092	0.808875	0.8038	-0.266061	-2.90818	-4.27994	-4.43843	-2.22521	-6.12369	-6.09895	-6.11132	-3.21551	-1.81901	-2.51726	-2.61			52.1637	34.7318	40.5625	51.1037	lower expression in Δgra17
TGGT1_274070	TGME49_274070	ThiF family protein	cytosol		0.43077	0.35398	0.82381	0.99092	0.62729	0.67245	-0.562468	-2.08119	-3.48962	-4.19079	-1.2312	-5.304	-5.27927	-5.29164	-3.22282	-1.78965	-2.50623	-2.29			11.0097	6.65981	9.22187	10.0999	lower expression in Δgra17
TGGT1_276920	TGME49_276920	protein phosphatase 2C domain-containing protein			0.24747	0.27183	0.28691	0.28611	0.26719	0.27897	0.496013	0.0345543	-0.10258	-0.297671	0.657851	-2.12008	-2.65843	-2.38925	-2.15463	-2.55585	-2.35524	0.75			18.3056	7.61963	6.2333	63.5892	lower expression in Δgra17
TGGT1_272600	TGME49_272600	adaptin c-terminal domain-containing protein	PM - peripheral 2		0.66825	0.14537	0.80852	0.99092	0.738385	0.568145	0.283325	-2.6495	-2.25956	-2.93615	-1.05241	-4.47696	-4.45222	-4.46459	-1.82746	-2.19265	-2.01006	-4.55			11.706	6.11665	13.1009	15.624	lower expression in Δgra17
TGGT1_225680	TGME49_225680	hypothetical protein			0.049885	0.030978	0.19499	0.051767	0.122438	0.0413725	0.901694	0.833855	0.461193	0.442207	1.17967	-1.23709	-1.48443	-1.36076	-2.07094	-1.94562	-2.00828	2.38			43.623	12.5062	16.4415	35.7861	lower expression in Δgra17
TGGT1_223060	TGME49_223060	MORN repeat-containing protein			0.88583	0.14537	0.93708	0.99092	0.911455	0.568145	-0.172777	-1.85953	-2.82275	-3.29324	-1.70543	-4.22797	-4.20323	-4.2156	-2.36844	-1.38048	-1.87446	-2.1			9.80499	2.02468	6.03178	9.09664	lower expression in Δgra17
TGGT1_285980A	TGME49_285980	glucosephosphate-mutase GPM1			0.06333	0.19706	0.10787	0.11306	0.0856	0.15506	1.53745	2.07732	1.98569	2.41491	1.88154	0.0827794	0.376061	0.22942	-1.99455	-1.60963	-1.80209	1.18			156.016	100.446	125.844	148.24	lower expression in Δgra17
TGGT1_297488	TGME49_297488	hypothetical protein			0.48743	0.27789	0.4872	0.038751	0.487315	0.158321	-0.331326	-0.0968192	-1.03983	-1.59898	0.18911	-2.05329	-2.4292	-2.24125	-1.95647	-1.38937	-1.67292	-0.69			25.5964	7.3277	8.75251	55.3939	lower expression in Δgra17
TGGT1_260400	TGME49_260400	hypothetical protein			0.12411	0.057757	0.023275	0.043216	0.0736925	0.0504865	1.48203	2.45637	2.62143	2.37615	2.17735	1.01244	0.988371	1.0004	-1.44393	-1.63306	-1.5385	1.72			90.7413	51.8393	80.9008	101.425	lower expression in Δgra17
TGGT1_203362	TGME49_203362	hypothetical protein			0.68315	0.61668	0.99345	0.99092	0.8383	0.8038	-0.438742	-3.84805	-5.79251	-5.94749	-1.80754	-6.25936	-6.23462	-6.24699	-2.41131	-0.442104	-1.42671	-4.32			24.047	11.6289	16.3056	22.0461	lower expression in Δgra17
TGGT1_235500	TGME49_235500	hypothetical protein			0.35999	0.10441	0.4547	0.095535	0.407345	0.0999725	0.729285	1.25413	1.2555	1.19209	0.988161	-0.11968	-0.0807063	-0.100193	-1.37381	-1.3362	-1.35501	0.6			27.3435	10.319	12.057	44.6896	lower expression in Δgra17
TGGT1_254470	TGME49_254470	hypothetical protein-MYR1	dense granules		0.33103	0.078546	0.31438	0.2022	0.322705	0.140373	0.384686	1.4608	1.43351	0.688445	1.55248	0.41937	0.195616	0.307493	-1.04143	-1.2379	-1.13966	0.88			251.061	162.445	169.04	264.08	lower expression in Δgra17
TGGT1_314680	TGME49_314680	hypothetical protein	mitochondrion - soluble		0.96755	0.0068298	0.96631	0.99092	0.96693	0.498875	-0.61939	-4.72696	-4.61869	-4.85762	-1.77271	-5.82107	-5.79633	-5.8087	-1.09411	-1.17765	-1.13588	-3.4			41.0064	9.33593	20.8046	26.2486	lower expression in Δgra17
TGGT1_258110	TGME49_258110	N-acetylglucosaminylphosphatidylinositol deacetylase	ER		0.89454	0.35398	0.99994	0.99092	0.94724	0.67245	0.271941	-3.13402	-4.74122	-4.55603	-1.17411	-4.97766	-4.95292	-4.96529	-1.84365	-0.211703	-1.02767	-4.37			19.4822	11.3226	14.3607	18.9248	lower expression in Δgra17
TGGT1_224960	TGME49_224960	hypothetical protein	ER		0.89454	0.35398	0.99994	0.99092	0.94724	0.67245	-0.389129	-3.83781	-5.41279	-5.37689	-2.47439	-5.64923	-5.62449	-5.63686	-1.81142	-0.211703	-1.01156	-5.1			27.6898	16.0134	23.9643	23.7004	lower expression in Δgra17
TGGT1_201810	TGME49_201810	hypothetical protein			0.63215	0.26992	0.78352	0.21043	0.707835	0.240175	0.289893	0.532611	0.607557	0.638641	0.728906	-0.448672	-0.38266	-0.415666	-0.981283	-0.990217	-0.98575	0.05			15.8284	9.86843	12.8249	14.3164	lower expression in Δgra17
TGGT1_212250	TGME49_212250	XPG N-terminal domain-containing protein	nucleus - non-chromatin		0.89454	0.20987	0.0014388	0.049315	0.447989	0.129592	2.05062	-0.550689	-0.176086	0.569648	2.15415	-0.928058	-1.67766	-1.30286	-0.377369	-1.50157	-0.93947	-0.26			53.8166	27.8511	42.3355	43.5617	lower expression in Δgra17
TGGT1_293200	TGME49_293200	hypothetical protein	ER		0.98374	0.35398	0.99994	0.99092	0.99184	0.67245	-0.133878	-4.43344	-5.58212	-5.5487	-2.34661	-5.81856	-5.79382	-5.80619	-1.38511	-0.211703	-0.798409	-2.68			32.0175	15.4393	34.2604	45.3607	lower expression in Δgra17
TGGT1_314690	TGME49_314690	hypothetical protein	mitochondrion - soluble		0.98877	0.35398	0.99994	0.99092	0.994355	0.67245	-0.367694	-4.49746	-5.63279	-5.88344	-1.80568	-5.86923	-5.84449	-5.85686	-1.37177	-0.211703	-0.791738	-3.61			10.8856	7.02792	12.7495	11.8597	lower expression in Δgra17
TGGT1_276190	TGME49_276190	hypothetical protein	ER		0.96282	0.040009	0.99994	0.99092	0.98138	0.515464	-0.469237	-4.49267	-5.55122	-4.7161	-2.4582	-5.78766	-5.76292	-5.77529	-1.29499	-0.211703	-0.753348	-3.94			11.2296	6.76548	8.35103	12.302	lower expression in Δgra17
TGGT1_248440	TGME49_248440	hypothetical protein			0.23298	0.072497	0.30499	0.062484	0.268985	0.0674905	1.40151	1.82347	1.86919	1.78143	1.89837	1.30823	1.00121	1.15472	-0.515236	-0.867973	-0.691605	0.69			15.005	5.83699	9.24353	22.0861	lower expression in Δgra17
TGGT1_205480	TGME49_205480	IMC subcompartment protein ISP4			0.1066	0.14065	0.17491	0.077786	0.140755	0.109218	0.251822	0.188509	0.383004	0.698468	0.283659	0.106092	-0.442766	-0.168337	-0.0824175	-0.82577	-0.454094	1.66			13.6353	7.80156	16.0675	12.8006	lower expression in Δgra17
TGGT1_237170	TGME49_237170	hypothetical protein			0.22892	0.095609	0.74543	0.029455	0.487175	0.062532	0.269036	0.138702	-0.905302	-2.09783	0.458357	-0.461956	-0.803771	-0.632863	-0.600659	0.101531	-0.249564	1.23			11.1029	6.13473	6.6515	26.7743	lower expression in Δgra17
TGGT1_220320	TGME49_220320	BSD domain-containing protein	ER 2		0.86621	0.1183	0.51123	0.14615	0.68872	0.132225	-0.0918377	-2.55026	-2.24882	-3.10643	-0.297085	-2.42482	-2.86861	-2.64671	0.125442	-0.619784	-0.247171	-0.08			11.9454	5.86161	12.0815	10.074	lower expression in Δgra17
TGGT1_320740	TGME49_320740	hypothetical protein	cytosol		0.62083	0.016727	0.82174	0.020556	0.721285	0.0186415	0.0647448	-1.83887	-2.61029	-4.18898	0.344912	-1.92133	-2.02827	-1.9748	-0.0824561	0.582014	0.249779	-0.95			38.1237	13.1466	30.0156	58.718	lower expression in Δgra17
TGGT1_222170	TGME49_222170	dense-granule antigen DG32 (GRA17)	dense granules		0.98877	0.040009	0.95962	0.09862	0.974195	0.0693145	-0.350224	-4.57708	-4.90704	-5.06879	-1.70853	-3.38776	-3.69841	-3.54308	1.18932	1.20863	1.19897	-2.93			219.818	7.62106	89.1749	908.211	lower expression in Δgra17
TGGT1_294990	TGME49_294990	hypothetical protein		YES-lethality	5.2794e-05	0.94539	7.9494e-05	0.99092	6.6144e-05	0.968155	2.08368	2.81653	2.85648	2.89497	2.23292	-5.23381	-6.07472	-5.65427	-8.05034	-8.9312	-8.49077	1.71			224.855	194.164	200.322	157.046
TGGT1_266100	TGME49_266100	rhoptry kinase family protein ROP41		YES-lethality	5.0367e-05	0.98741	0.00022999	0.99092	0.000140179	0.989165	1.82723	2.87102	2.94155	3.01166	2.08388	-4.43462	-5.4344	-4.93451	-7.30564	-8.37595	-7.84079	2.03			92.018	63.2991	74.6493	74.7908
TGGT1_289880	TGME49_289880	hypothetical protein	Golgi	YES-lethality	0.0014631	0.98741	0.0010613	0.99092	0.0012622	0.989165	1.5395	2.65081	2.8103	2.92591	2.1225	-5.11946	-5.03033	-5.0749	-7.77027	-7.84063	-7.80545	1.8			14.3404	16.0789	11.0632	12.1709
TGGT1_286450	TGME49_286450	dense granule protein GRA5	dense granules	YES-lethality	0.0005686	0.98741	0.00093027	0.99092	0.000749435	0.989165	1.27238	2.67992	2.56427	1.59051	1.33011	-4.78921	-5.57368	-5.18145	-7.46913	-8.13795	-7.80354	2.58			5304.74	6108.32	6686.47	5705.06
TGGT1_249990	TGME49_249990	hypothetical protein-GRA70	dense granules	YES-lethality	3.0341e-06	0.99999	0.00054918	0.99092	0.000276107	0.995455	0.469031	1.89007	1.49488	1.23791	0.0192344	-5.61709	-6.31463	-5.96586	-7.50715	-7.80951	-7.65833	1.91			263.393	231.551	213.148	197.196
TGGT1_233870	TGME49_233870	hypothetical protein	nucleolus	YES-lethality	0.0067437	0.94539	0.0012919	0.47721	0.0040178	0.7113	1.5622	2.26216	2.33561	2.31465	1.81818	-5.64104	-5.01407	-5.32756	-7.9032	-7.34969	-7.62644	0.81			14.3063	17.2007	21.9268	14.9276
TGGT1_272420	TGME49_272420	putative phosphatidylcholine-sterol O-acyltransferase TgLCAT	Golgi	YES-lethality	0.013098	0.98741	0.025052	0.99092	0.019075	0.989165	1.00787	1.8414	1.89818	1.9579	1.67178	-5.57347	-5.82177	-5.69762	-7.41487	-7.71995	-7.56741	0.57			32.0919	33.1068	39.9463	28.4582
TGGT1_230060	TGME49_230060	acetyltransferase, GNAT family protein	nucleus - chromatin	YES-lethality	8.9204e-05	0.98741	0.00014503	0.99092	0.000117117	0.989165	1.01535	2.03179	1.90062	1.07667	0.906734	-5.60275	-5.57801	-5.59038	-7.63454	-7.47863	-7.55658	-0.04			21.2479	31.0113	38.6764	30.724
TGGT1_220260	TGME49_220260	hypothetical protein	nucleus - non-chromatin	YES-lethality	6.3717e-05	0.98741	0.0001693	0.99092	0.000116508	0.989165	0.7264	1.2696	1.31628	0.780286	0.905501	-6.19152	-6.16678	-6.17915	-7.46112	-7.48306	-7.47209	-0.65			11.2473	9.02877	11.8987	12.1851
TGGT1_265450	TGME49_265450	hexokinase	cytosol	YES-lethality	0.011216	0.83323	0.0024558	0.99092	0.0068359	0.912075	1.92571	1.71878	1.89695	2.44383	2.21162	-5.43162	-5.87307	-5.65234	-7.1504	-7.77002	-7.46021	-1.37			68.5654	77.6348	84.0393	73.7872
TGGT1_232720	TGME49_232720	putative Lsm12	nucleus - non-chromatin	YES-lethality	0.046041	0.83323	0.014533	0.99092	0.030287	0.912075	2.84887	2.59391	2.96684	4.31902	3.24149	-4.43969	-4.85735	-4.64852	-7.03361	-7.82419	-7.4289	0.53			55.6621	68.4694	79.6094	56.5361
TGGT1_293270	TGME49_293270	hypothetical protein		YES-lethality	0.018659	0.98741	0.020517	0.99092	0.019588	0.989165	1.15137	1.81116	1.97737	2.03198	1.13832	-5.57369	-5.46236	-5.51803	-7.38485	-7.43973	-7.41229	0.44			78.5764	55.3743	58.6485	68.1486
TGGT1_294970	TGME49_294970	hypothetical protein	dense granules	YES-lethality	0.00010377	0.83323	4.6726e-05	0.99092	7.5248e-05	0.912075	1.6163	2.69655	2.89735	2.41396	1.7843	-4.35929	-4.78328	-4.57128	-7.05584	-7.68062	-7.36823	1.68			78.8912	94.4859	80.4839	59.4838
TGGT1_246920	TGME49_246920	glutathione reductase	19S proteasome	YES-lethality	0.016938	0.83323	0.014341	0.99092	0.0156395	0.912075	0.96614	1.54968	1.71927	1.07286	0.743185	-5.39733	-5.99383	-5.69558	-6.94701	-7.7131	-7.33005	-0.98			18.9879	16.2395	24.8123	21.9069
TGGT1_262530	TGME49_262530	leucine rich repeat-containing protein		YES-lethality	0.011387	0.98741	0.017732	0.99092	0.0145595	0.989165	0.967348	1.97364	1.90897	1.74501	1.03859	-5.26531	-5.47097	-5.36814	-7.23895	-7.37994	-7.30945	-0.18			13.2662	15.6126	13.8919	16.4009
TGGT1_272695	TGME49_272695	hypothetical protein	ER	YES-lethality	0.039208	0.94539	0.0087996	0.99092	0.0240038	0.968155	1.70899	2.67684	2.72459	2.39025	1.20644	-4.24438	-4.93202	-4.5882	-6.92122	-7.65661	-7.28892	0.43			36.014	33.6378	35.8454	38.5043
TGGT1_300040	TGME49_300040	ubiquitin-conjugating enzyme subfamily protein		YES-lethality	0.0017471	0.99898	0.0014582	0.99092	0.00160265	0.99495	2.00175	2.34203	2.535	2.38028	2.26669	-4.55899	-5.13983	-4.84941	-6.90102	-7.67483	-7.28793	1.55			47.162	70.0514	55.153	64.8394
TGGT1_314070	TGME49_314070	hypothetical protein	cytosol	YES-lethality	0.014577	0.94539	0.0060871	0.99092	0.010332	0.968155	1.23133	2.48333	2.42131	2.43992	1.60234	-4.47211	-5.1971	-4.8346	-6.95544	-7.6184	-7.28692	1.83			45.9447	47.9303	39.4284	40.0052
TGGT1_225320	TGME49_225320	hypothetical protein	rhoptries 2	YES-lethality	0.030585	0.94539	0.0022592	0.99092	0.0164221	0.968155	1.14061	1.38315	1.5094	0.933143	0.752767	-5.74172	-5.91699	-5.82936	-7.12488	-7.42639	-7.27563	0.64			24.0178	21.4432	27.0362	16.1728
TGGT1_305910	TGME49_305910	hypothetical protein	cytosol	YES-lethality	0.02848	0.98741	0.023011	0.99092	0.0257455	0.989165	0.821241	1.7336	1.7291	1.91898	1.3176	-5.26418	-5.81723	-5.54071	-6.99778	-7.54633	-7.27205	-1.31			12.9964	9.01079	7.59169	10.1669
TGGT1_214380	TGME49_214380	hypothetical protein		YES-lethality	0.0016621	0.98741	0.00027853	0.99092	0.000970315	0.989165	1.07029	2.21452	2.11431	1.64092	0.831601	-4.92165	-5.22997	-5.07581	-7.13617	-7.34427	-7.24022	1.86			66.4927	75.3039	80.5455	88.606
TGGT1_299030	TGME49_299030	RNA recognition motif 2 protein	nucleolus	YES-lethality	0.0015893	0.94539	0.0033891	0.99092	0.0024892	0.968155	0.525355	1.7509	1.48393	0.71331	0.603471	-5.37883	-5.72936	-5.55409	-7.12973	-7.21329	-7.17151	0.81			34.7624	37.7025	32.2376	39.3899
TGGT1_211460	TGME49_211460	hypothetical protein-MYR4	dense granules	YES-lethality	0.0024643	0.83323	0.023964	0.99092	0.0132141	0.912075	1.73766	2.36226	2.222	2.52392	2.16263	-4.90874	-4.84308	-4.87591	-7.271	-7.06507	-7.16804	0.25			57.4931	38.3682	47.7104	37.3946
TGGT1_262120	TGME49_262120	IQ calmodulin-binding motif domain-containing protein		YES-lethality	0.0084306	0.99854	0.009955	0.99092	0.0091928	0.99473	1.30439	1.91009	1.51824	1.49891	1.18452	-4.98863	-5.87059	-5.42961	-6.89872	-7.38883	-7.14378	1.11			18.0037	17.9635	14.9358	16.6947
TGGT1_266900	TGME49_266900	cyclin, N-terminal domain-containing protein		YES-lethality	0.049213	0.83323	0.0027944	0.99092	0.0260037	0.912075	1.31477	1.7395	1.96452	1.58195	1.56658	-4.80717	-5.77439	-5.29078	-6.54668	-7.73891	-7.1428	1.72			128.266	133.716	151.531	142.466
TGGT1_248940	TGME49_248940	hypothetical protein	19S proteasome	YES-lethality	0.0050943	0.94539	0.0047436	0.64014	0.00491895	0.792765	0.813981	1.26345	1.30354	1.23302	0.902483	-5.89455	-5.792	-5.84327	-7.158	-7.09554	-7.12677	2.18			8.74525	10.2369	8.82847	9.83058
TGGT1_306040	TGME49_306040	CHY zinc finger protein	nucleus - non-chromatin	YES-lethality	0.0025529	0.94539	0.010436	0.99092	0.00649445	0.968155	1.29997	1.2962	1.58944	2.42002	1.61715	-5.57356	-5.75783	-5.66569	-6.86975	-7.34728	-7.10852	0.85			21.3453	22.069	20.9917	20.3038
TGGT1_217680	TGME49_217680	hypothetical protein -GRA57	dense granules	YES-lethality	0.0081442	0.83323	0.004002	0.99092	0.0060731	0.912075	-0.263134	0.959291	1.07252	-0.110399	-1.11525	-5.90378	-5.90945	-5.90662	-6.86308	-6.98197	-6.92252	0.99			44.3286	38.741	29.7249	31.5614
TGGT1_305820	TGME49_305820	SGS domain-containing protein	cytosol	YES-lethality	0.020794	0.98741	4.5512e-05	0.99999	0.0104198	0.9937	0.308738	1.04992	0.676444	0.468217	0.17481	-6.05935	-6.03461	-6.04698	-7.10927	-6.71106	-6.91016	0.44			30.9167	35.534	35.0162	33.8349
TGGT1_314910	TGME49_314910	starch binding domain-containing protein		YES-lethality	0.00062078	0.98741	9.8913e-05	0.99092	0.000359846	0.989165	2.28448	2.3312	2.66982	2.96677	2.6825	-3.99743	-4.79913	-4.39828	-6.32863	-7.46895	-6.89879	0.68			30.3438	43.7618	52.5435	42.0109
TGGT1_305250	TGME49_305250	hypothetical protein	rhoptries 2	YES-lethality	0.016565	0.94539	0.010442	0.99092	0.0135035	0.968155	0.845253	1.06595	1.08643	0.530429	0.654828	-5.76447	-5.86337	-5.81392	-6.83042	-6.9498	-6.89011	-0.51			131.78	124.108	156.24	118.14
TGGT1_228370	TGME49_228370	hypothetical protein		YES-lethality	0.0090205	0.98741	0.030772	0.99092	0.0198963	0.989165	0.443061	0.69627	1.01407	0.324332	0.046753	-6.03752	-5.98238	-6.00995	-6.73379	-6.99645	-6.86512	0.18			12.6945	10.3366	11.5038	17.1577
TGGT1_233390	TGME49_233390	hypothetical protein		YES-lethality	0.00044238	0.88597	0.0024364	0.99092	0.00143939	0.938445	1.65799	2.75174	2.81341	2.56855	1.71883	-4.06447	-4.09514	-4.07981	-6.81621	-6.90855	-6.86238	2.07			11.8718	12.7402	13.5188	11.8258
TGGT1_246930	TGME49_246930	calmodulin CAM1	apical 2	YES-lethality	0.025533	0.98741	0.016919	0.99092	0.021226	0.989165	0.91847	1.89039	1.75137	1.09264	0.672331	-4.58719	-5.21595	-4.90157	-6.47758	-6.96732	-6.72245	1.09			44.9526	38.2018	35.2457	51.1162
TGGT1_227030	TGME49_227030	hypothetical protein	nucleus - chromatin	YES-lethality	0.0059014	0.61668	0.0029292	0.51214	0.0044153	0.56441	1.20493	1.89027	2.07473	1.69586	1.06764	-4.49032	-4.90128	-4.6958	-6.3806	-6.97601	-6.6783	1.06			134.964	130.436	128.861	151.968
TGGT1_284420	TGME49_284420	hypothetical protein		YES-lethality	0.0015614	0.84217	0.0047521	0.99092	0.00315675	0.916545	0.968561	1.73591	1.68277	1.10166	0.717616	-4.81073	-5.02089	-4.91581	-6.54664	-6.70366	-6.62515	1.07			15.2584	25.177	7.84521	38.2955
TGGT1_242270	TGME49_242270	hypothetical protein	ER 2	YES-lethality	0.030809	0.98741	0.0086091	0.99092	0.019709	0.989165	2.02618	2.04329	2.06711	2.7285	2.10693	-4.08178	-5.01298	-4.54738	-6.12507	-7.08009	-6.60258	-0.24			15.0025	19.4485	20.21	22.3933
TGGT1_272410	TGME49_272410	phosphogluconate dehydrogenase (decarboxylating), NAD binding domain-containing protein		YES-lethality	0.025933	0.99804	0.025612	0.99092	0.0257725	0.99448	0.83126	1.97844	1.72368	0.949154	0.876533	-4.53776	-4.95947	-4.74861	-6.51621	-6.68315	-6.59968	1.05			17.7193	20.2151	19.3238	14.2149
TGGT1_294870	TGME49_294870	universal stress family protein		YES-lethality	0.00071181	0.98741	0.0176	0.99092	0.00915591	0.989165	-0.137808	0.772388	0.128925	-3.4449	-1.04373	-6.14499	-6.15066	-6.14782	-6.91738	-6.27958	-6.59848	-1.69			69.7937	78.0585	57.461	70.14
TGGT1_299000	TGME49_299000	hypothetical protein		YES-lethality	7.8281e-05	0.86948	0.00024941	0.6221	0.000163845	0.74579	0.773574	1.6289	1.76503	1.78284	0.832374	-4.74375	-4.95709	-4.85042	-6.37266	-6.72212	-6.54739	1.6			60.3255	42.4558	30.107	74.7464
TGGT1_310630	TGME49_310630	hypothetical protein	ER	YES-lethality	0.0018211	0.98741	0.0024121	0.99092	0.0021166	0.989165	0.346746	0.552525	0.4794	-0.782638	-0.159933	-5.96282	-5.93808	-5.95045	-6.51535	-6.41748	-6.46642	0			14.4214	14.8258	16.0291	16.3282
TGGT1_242090	TGME49_242090	zinc finger (CCCH type) motif-containing protein	nucleolus	YES-lethality	0.010524	0.94539	0.0062801	0.99092	0.00840205	0.968155	0.371741	0.617681	0.585215	-0.549385	-0.220973	-5.82874	-5.89703	-5.86289	-6.44642	-6.48225	-6.46434	-0.36			110.05	122.103	105.071	95.7586
TGGT1_316250	TGME49_316250	hypothetical protein-GRA45	dense granules	YES-lethality	0.0055907	0.98741	0.0046914	0.99092	0.00514105	0.989165	1.46555	1.58094	1.77518	1.4929	1.79692	-4.57153	-4.96989	-4.77071	-6.15247	-6.74506	-6.44877	1.15			301.135	196.067	212.081	206.898
TGGT1_258770	TGME49_258770	putative polypeptide n-acetylgalactosaminyltransferase 12	Golgi	YES-lethality	0.004712	0.94539	0.0064378	0.99092	0.0055749	0.968155	0.406235	1.79693	1.75625	1.18802	0.148835	-4.33079	-4.96613	-4.64846	-6.12771	-6.72237	-6.42504	-0.07			14.7676	18.8842	16.7347	15.9991
TGGT1_304500	TGME49_304500	hypothetical protein	micronemes	YES-lethality	0.0062242	0.98741	0.0022592	0.99092	0.0042417	0.989165	0.499345	1.94786	1.80443	1.06452	0.598398	-4.11514	-4.915	-4.51507	-6.063	-6.71943	-6.39121	2.03			167.769	153.847	150.406	151.42
TGGT1_225310	TGME49_225310	putative ARF1-directed GTPase-activating protein	outlier	YES-lethality	0.051487	0.83323	0.0457	0.6354	0.0485935	0.734315	0.909409	1.95285	2.09123	1.08082	1.01125	-4.07853	-4.61043	-4.34448	-6.03138	-6.70165	-6.36652	0.89			31.8656	30.7358	30.2828	25.2149
TGGT1_295125	TGME49_295125	rhoptry protein ROP4	rhoptries 1	YES-lethality	0.0091819	0.94539	0.0047727	0.99092	0.0069773	0.968155	0.402385	0.868557	0.527907	0.0146021	0.230064	-5.56401	-5.75155	-5.65778	-6.43256	-6.27946	-6.35601	1.68			58.1967	75.7745	79.0331	46.1399
TGGT1_248100	TGME49_248100	synaptobrevin protein	Golgi	YES-lethality	0.00060865	0.98741	0.00038534	0.99092	0.000496995	0.989165	0.63391	1.14851	1.17414	0.00221283	0.453542	-4.82761	-5.46435	-5.14598	-5.97612	-6.63849	-6.30731	-0.55			20.7452	28.1246	23.6791	23.3908
TGGT1_293900	TGME49_293900	sporozoite protein with an altered thrombospondin repeat SPATR	micronemes	YES-lethality	0.0060932	0.98741	0.015357	0.99092	0.0107251	0.989165	0.3439	0.981848	0.543018	-1.28117	0.156258	-5.83938	-5.20501	-5.52219	-6.82123	-5.74803	-6.28463	0.1			86.0666	74.8009	59.0029	77.3993
TGGT1_221490	TGME49_221490	cell cycle regulator protein	19S proteasome	YES-lethality	0.020777	0.94539	0.045473	0.99092	0.033125	0.968155	-0.436782	0.416254	-0.18409	-2.2576	-0.638548	-6.087	-6.21538	-6.15119	-6.50325	-6.03129	-6.26727	-0.22			29.967	27.1001	29.7134	28.2551
TGGT1_318750	TGME49_318750	deoxyribose-phosphate aldolase	cytosol	YES-lethality	0.00094362	0.99989	0.0035766	0.99092	0.00226011	0.995405	0.797906	1.81365	1.73479	1.22326	1.02809	-4.53856	-4.44231	-4.49044	-6.35221	-6.1771	-6.26466	-0.15			28.9589	27.2941	36.0033	26.5775
TGGT1_228290	TGME49_228290	phospholipase/carboxylesterase (TgPPT1) ASH1	cytosol	YES-lethality	0.0071357	0.98741	0.0010613	0.99092	0.0040985	0.989165	0.817098	1.25391	0.880321	0.193048	0.305224	-4.98796	-5.39381	-5.19088	-6.24187	-6.27413	-6.258	0.93			69.313	69.0195	81.8537	74.8371
TGGT1_206540	TGME49_206540	hypothetical protein	PM - peripheral 2	YES-lethality	0.026462	0.80746	0.033177	0.64559	0.0298195	0.726525	0.25522	1.70035	1.4722	0.944479	0.458848	-4.34454	-4.94804	-4.64629	-6.04489	-6.42024	-6.23257	1.13			29.9761	30.0825	24.1999	24.4391
TGGT1_221700	TGME49_221700	hypothetical protein	Golgi	YES-lethality	0.0023466	0.94539	0.0027289	0.53657	0.00253775	0.74098	0.592362	1.84877	1.58924	0.112614	0.250972	-4.42413	-4.58862	-4.50637	-6.27289	-6.17786	-6.22538	-0.25			12.8066	13.1612	15.2698	15.9459
TGGT1_261022	TGME49_261022	dynein heavy chain family protein		YES-lethality	0.026691	0.61668	0.014804	0.99092	0.0207475	0.8038	0.47872	1.38182	1.2061	0.96677	0.809188	-4.67101	-5.16794	-4.91947	-6.05283	-6.37404	-6.21344	0.47			19.4278	14.1489	12.0209	11.9078
TGGT1_255890	TGME49_255890	pyridine nucleotide-disulfide oxidoreductase domain-containing protein	cytosol	YES-lethality	0.030251	0.76766	0.052075	0.30786	0.041163	0.53776	1.23932	1.23022	1.00145	0.78708	1.39859	-5.1327	-5.00616	-5.06943	-6.36292	-6.00761	-6.18527	0.57			11.4518	13.2642	16.2988	14.6015
TGGT1_289320	TGME49_289320	putative casein kinase I	Golgi	YES-lethality	1.6384e-05	0.99991	1.8812e-05	0.99999	1.7598e-05	0.99995	-0.40694	0.248695	-0.31384	-3.80327	-1.49987	-5.96088	-6.46043	-6.21065	-6.20957	-6.14659	-6.17808	-0.97			29.9167	29.8676	31.8444	36.6914
TGGT1_226370	TGME49_226370	dgat2l1-prov protein	ER	YES-lethality	0.00019601	0.99847	0.00040718	0.99092	0.000301595	0.994695	0.400226	1.32485	1.3674	0.860741	0.364135	-4.73525	-4.85053	-4.79289	-6.0601	-6.21793	-6.13902	0.76			13.4501	9.56992	10.0389	8.36509
TGGT1_231950	TGME49_231950	hypothetical protein		YES-lethality	0.0036925	0.79927	0.011625	0.3871	0.00765875	0.593185	0.630369	1.54319	1.6009	1.34972	0.344675	-4.62748	-4.46481	-4.54615	-6.17068	-6.06571	-6.11819	1.13			51.2102	46.6923	54.0527	44.2245
TGGT1_281910	TGME49_281910	hypothetical protein	Golgi	YES-lethality	0.0020687	0.98741	0.018196	0.99092	0.0101324	0.989165	1.8653	2.0255	2.07399	1.46303	2.15885	-4.07523	-4.04955	-4.06239	-6.10073	-6.12354	-6.11213	0.4			15.3968	18.948	14.1977	16.2938
TGGT1_225490	TGME49_225490	calcium-dependent protein kinase CDPK2		YES-lethality	0.03992	0.61668	0.00075793	0.63572	0.020339	0.6262	0.60142	1.56528	1.55299	0.816356	0.425985	-4.14173	-4.82326	-4.4825	-5.70701	-6.37625	-6.04163	1.22			42.199	30.5546	29.6682	36.3921
TGGT1_203560	TGME49_203560	hypothetical protein		YES-lethality	0.034576	0.83323	0.020537	0.99092	0.0275565	0.912075	0.773446	1.7745	1.87183	2.37796	0.913791	-4.20325	-4.21325	-4.20825	-5.97775	-6.08508	-6.03141	1.76			68.4827	66.1207	55.7231	48.0818
TGGT1_269780	TGME49_269780	putative ADP-ribosylation factor		YES-lethality	0.046041	0.94539	0.0070726	0.99092	0.0265568	0.968155	0.128068	0.885163	0.904273	-1.93337	-1.02302	-4.98703	-5.27929	-5.13316	-5.87219	-6.18356	-6.02788	-1.28			21.8614	16.172	17.6073	15.7293
TGGT1_262630	TGME49_262630	hypothetical protein		YES-lethality	0.016938	0.88917	0.018773	0.99092	0.0178555	0.940045	0.613485	1.36025	1.48227	1.38421	0.82507	-4.57685	-4.50551	-4.54118	-5.9371	-5.98778	-5.96244	1			7.2932	12.3506	10.7792	21.6322
TGGT1_261740	TGME49_261740	hypothetical protein ROP47	rhoptries 1	YES-lethality	0.0096589	0.35398	0.0457	0.30644	0.0276794	0.33021	0.652369	1.45929	1.20164	1.05483	0.591855	-4.51893	-4.41221	-4.46557	-5.97821	-5.61385	-5.79603	0.31			1103.87	1257.91	1506.97	1169.02
TGGT1_214530	TGME49_214530	DnaJ domain-containing protein	mitochondrion - membranes	YES-lethality	0.027082	0.94539	0.013449	0.99092	0.0202655	0.968155	0.894885	0.926737	0.869045	0.198682	0.0257865	-4.77851	-4.98418	-4.88135	-5.70525	-5.85322	-5.77924	-2.08			10.5354	7.78257	7.42592	6.26673
TGGT1_315440	TGME49_315440	hypothetical protein		YES-lethality	0.053734	0.94539	0.050381	0.99092	0.0520575	0.968155	0.184656	0.672144	0.800057	-0.182532	-0.224276	-5.17969	-4.88187	-5.03078	-5.85183	-5.68192	-5.76688	-0.3			12.3761	12.0543	12.6355	13.0141
TGGT1_224890	TGME49_224890	hypothetical protein	19S proteasome	YES-lethality	0.0083421	0.58262	0.014393	0.30225	0.0113676	0.442435	0.803715	1.25799	1.29674	0.911967	0.861354	-4.46449	-4.48406	-4.47427	-5.72248	-5.7808	-5.75164	1.08			13.028	9.92159	9.80801	9.16575
TGGT1_256060	TGME49_256060	nucleosome assembly protein (nap) protein	19S proteasome	YES-lethality	0.0087244	0.81916	0.0084404	0.26705	0.0085824	0.543105	0.508755	1.0218	1.20431	1.12506	0.722643	-4.51212	-4.45437	-4.48325	-5.53392	-5.65868	-5.5963	1.5			14.4384	11.7757	9.20992	11.9221
TGGT1_236960	TGME49_236960	transporter, major facilitator family protein		YES-lethality	0.0070968	0.88387	0.030154	0.99092	0.0186254	0.937395	-0.0103488	0.145484	0.215344	-0.777386	-0.202522	-5.18878	-5.63657	-5.41268	-5.33427	-5.85192	-5.59309	0.14			32.1211	34.311	47.1518	37.8113
TGGT1_220870	TGME49_220870	hypothetical protein		YES-lethality	0.040367	0.98741	0.0035766	0.99092	0.0219718	0.989165	0.611966	1.14718	1.22981	1.12026	0.57251	-4.24298	-4.52552	-4.38425	-5.39017	-5.75533	-5.57275	0.95			23.3822	29.332	26.2437	25.571
TGGT1_223750	TGME49_223750	hypothetical protein	apical 2	YES-lethality	0.0046768	0.49757	0.040864	0.40274	0.0227704	0.450155	0.835398	1.26473	1.31351	0.759269	0.604752	-4.09536	-4.38609	-4.24073	-5.36009	-5.6996	-5.52984	-1.04			17.4793	11.7494	11.6375	11.0117
TGGT1_260020	TGME49_260020	hypothetical protein	ER	YES-lethality	0.036824	0.42838	0.033177	0.2728	0.0350005	0.35059	0.145608	0.715856	0.932346	0.594491	0.169802	-4.73779	-4.66448	-4.70114	-5.45365	-5.59683	-5.52524	0.28			19.5509	28.3331	31.4695	24.2887
TGGT1_288740	TGME49_288740	putative L-asparaginase	nucleus - chromatin	YES-lethality	0.02938	0.61188	0.021791	0.36537	0.0255855	0.488625	0.493571	0.795383	0.998419	0.195775	-0.194316	-4.36763	-4.84635	-4.60699	-5.16301	-5.84477	-5.50389	0.26			9.68487	7.99382	10.4798	10.3328
TGGT1_258180	TGME49_258180	hypothetical protein	ER	YES-lethality	0.010309	0.56424	0.038915	0.28167	0.024612	0.422955	0.685583	1.12	1.08164	0.990512	0.732027	-4.126	-4.19205	-4.15903	-5.24601	-5.27369	-5.25985	0.33			16.119	14.5301	18.1385	13.5888
TGGT1_231960	TGME49_231960	putative omega secalin -GRA28	dense granules	YES-lethality	0.014884	0.61668	0.027333	0.59858	0.0211085	0.60763	0.432855	0.918576	1.18098	1.23135	0.330128	-4.18709	-4.12943	-4.15826	-5.10567	-5.31041	-5.20804	1.48			68.6191	49.2371	39.6505	50.4446
TGGT1_273320	TGME49_273320	hypothetical protein	micronemes	YES-lethality	0.017946	0.98741	0.018196	0.99092	0.018071	0.989165	-0.247686	1.44124	0.0384769	-2.46194	-1.40377	-4.28457	-4.49023	-4.3874	-5.72581	-4.52871	-5.12726	0.27			93.495	87.734	86.2101	90.6405
TGGT1_205690	TGME49_205690	hypothetical protein	IMC	YES-lethality	0.044131	0.40532	0.034979	0.13487	0.039555	0.270095	0.0716018	0.924858	0.878209	0.332882	-0.0356153	-4.1918	-4.2347	-4.21325	-5.11666	-5.11291	-5.11478	0.17			33.6264	22.0565	17.8471	24.192
TGGT1_277840	TGME49_277840	Ras family protein	19S proteasome	YES-lethality	0.017951	0.83323	0.048773	0.99092	0.033362	0.912075	-0.500279	0.0715738	-0.512527	-3.42702	-0.94293	-5.11822	-5.52388	-5.32105	-5.18979	-5.01135	-5.10057	-1.35			32.867	39.0647	37.5441	36.9251
TGGT1_239320	TGME49_239320	BolA family protein	apicoplast	YES-lethality	0.023543	0.94539	0.027377	0.99092	0.02546	0.968155	0.166833	0.5067	-0.307212	-1.09383	-0.481163	-4.59337	-5.22722	-4.91029	-5.10007	-4.92	-5.01003	0.1			22.7165	21.3189	23.7307	19.2447
TGGT1_222290	TGME49_222290	LSM domain-containing protein		YES-lethality	0.020777	0.88409	0.0018903	0.99092	0.0113337	0.937505	-0.477827	-0.567537	-0.718189	-3.96116	-1.02647	-5.15477	-5.64299	-5.39888	-4.58723	-4.9248	-4.75601	-0.44			13.3687	14.2148	19.1429	23.4907
TGGT1_238050	TGME49_238050	nuclease and tudor domain-containing protein	nucleus - non-chromatin	YES-lethality	0.036704	0.99898	0.012062	0.99092	0.024383	0.99495	0.471191	0.299134	0.219409	-0.564911	-0.0284085	-4.16011	-4.45803	-4.30907	-4.45924	-4.67744	-4.56834	-0.44			23.3302	27.7226	27.5918	25.4914
TGGT1_292290	TGME49_292290	hypothetical protein		YES-viability	0.983	0.0083129	0.96219	0.010029	0.972595	0.00917095	0.159979	-2.69859	-2.89326	-3.44265	0.566933	-0.0568034	-0.0463377	-0.0515705	2.64178	2.84692	2.74435	-2.12			2.3627	14.9896	7.67783	14.0709
TGGT1_264450	TGME49_264450	putative DNA topoisomerase III beta-1	nucleus - non-chromatin	YES-viability	0.98374	0.0068298	0.97152	0.072962	0.97763	0.0398959	-0.128164	-2.06118	-2.44578	-3.09505	0.213474	0.770086	0.619559	0.694822	2.83127	3.06534	2.94831	-0.02			5.32002	11.6046	8.91322	8.00698
TGGT1_318290	TGME49_318290	hypothetical protein	mitochondrion - soluble	YES-viability	0.99675	0.040009	0.99994	0.042025	0.998345	0.041017	-0.629056	-4.88129	-5.50726	-5.68894	-0.630305	-1.38026	-1.41382	-1.39704	3.50102	4.09344	3.79723	-0.59			6.33547	9.86061	10.4995	7.15727
TGGT1_246090	TGME49_246090	hypothetical protein	nucleus - chromatin	YES-viability	0.66931	0.023257	0.75178	0.0079792	0.710545	0.0156181	-0.326701	-0.831631	-0.858166	-3.12408	0.298946	1.35474	1.1942	1.27447	2.18637	2.05236	2.11937	-0.05			9.9361	11.2721	9.8434	9.64522
TGGT1_248190	TGME49_248190	hypothetical protein		YES-viability	0.99303	0.0032496	0.95962	0.0012616	0.976325	0.0022556	-0.224826	-2.71046	-2.60949	-4.90217	-0.568303	0.644525	0.574995	0.60976	3.35498	3.18448	3.26973	-0.06			10.8306	10.1964	10.8442	12.0701
TGGT1_222400	TGME49_222400	hypothetical protein	IMC	YES-viability	0.91648	0.040009	0.8971	0.023042	0.90679	0.0315255	-0.307012	-4.07028	-5.04354	-4.26735	-1.2825	-2.2788	-2.12234	-2.20057	1.79148	2.9212	2.35634	-0.13			10.9713	18.2415	18.5818	16.7584
TGGT1_233850	TGME49_233850	hypothetical protein	19S proteasome	YES-viability	1	2.9735e-05	0.99111	0.0026609	0.995555	0.00134532	0.376271	-2.49067	-2.741	-3.52596	0.938232	2.11043	2.26223	2.18633	4.60109	5.00323	4.80216	0.57			12.0881	11.6157	16.1105	13.8253
TGGT1_266410	TGME49_266410	hypothetical protein	dense granules	YES-viability	0.94586	0.021365	0.97919	0.011558	0.962525	0.0164615	-0.251836	-2.15319	-3.11259	-3.64614	0.229325	-0.228998	0.267765	0.0193839	1.92419	3.38036	2.65227	-2.47			12.9934	16.4703	18.5368	12.4764
TGGT1_305190	TGME49_305190	CorA family Mg2+ transporter protein	Golgi	YES-viability	0.97403	0.02716	0.99994	0.022982	0.986985	0.025071	-0.400551	-4.01193	-5.36394	-4.75437	-1.02182	-1.88057	-1.97015	-1.92536	2.13136	3.39379	2.76257	-3.16			14.2366	18.7059	18.5567	13.5107
TGGT1_285750	TGME49_285750	6,7-dihydropteridine reductase	mitochondrion - soluble	YES-viability	0.76522	0.012694	0.8971	0.010131	0.83116	0.0114125	0.228435	-0.899662	-1.51122	-2.06456	0.771842	1.47642	1.66546	1.57094	2.37608	3.17668	2.77638	-0.46			14.304	17.066	14.8011	21.4784
TGGT1_270805	TGME49_270805	hypothetical protein		YES-viability	0.15468	0.023419	0.90757	0.013835	0.531125	0.018627	0.0168438	0.0372728	-0.784623	-2.31018	1.17355	2.58597	2.2217	2.40384	2.5487	3.00632	2.77751	0.82			14.4294	15.2366	11.7239	9.86968
TGGT1_305800	TGME49_305800	6-pyruvoyl tetrahydrobiopterin synthase	cytosol	YES-viability	0.95649	0.0033758	0.7611	0.0025359	0.858795	0.00295585	0.182572	-0.365027	0.199001	-1.04027	1.22263	3.01671	3.01737	3.01704	3.38173	2.81837	3.10005	0.34			14.8621	15.0796	14.7638	10.5058
TGGT1_210820	TGME49_210820	hypothetical protein	rhoptries 2	YES-viability	0.97329	0.040009	0.97532	0.052768	0.974305	0.0463885	-0.753733	-3.75641	-4.07443	-4.52219	-0.26677	-1.3307	-1.32569	-1.32819	2.42571	2.74874	2.58723	-2.68			15.0165	13.4403	14.457	9.42008
TGGT1_294220	TGME49_294220	hypothetical protein	Golgi	YES-viability	0.83605	0.028541	0.90595	0.0076454	0.871	0.0180932	0.0684762	-0.962289	-1.76726	-1.98524	0.644927	1.05745	1.18503	1.12124	2.01974	2.95229	2.48601	0.25			16.4227	16.1233	19.5775	13.1842
TGGT1_222270	TGME49_222270	hypothetical protein	apicoplast	YES-viability	0.98877	0.040009	0.99487	0.043932	0.99182	0.0419705	-0.757604	-3.28261	-4.38037	-5.32377	-0.427014	-0.363281	-0.859929	-0.611605	2.91933	3.52044	3.21989	-0.76			16.4288	27.8494	29.7705	32.9262
TGGT1_309195	TGME49_309195	hypothetical protein		YES-viability	0.25408	0.00054675	0.47076	0.0001511	0.36242	0.000348925	0.494127	0.991181	0.437241	-0.260781	1.59283	3.28248	3.22904	3.25576	2.2913	2.7918	2.54155	1.05			17.8244	10.2969	4.07111	10.0906
TGGT1_249510	TGME49_249510	hypothetical protein		YES-viability	0.60022	0.000747	0.62786	0.00031858	0.61404	0.00053279	0.361466	1.27448	1.12038	-0.242862	1.52615	3.63146	3.65823	3.64485	2.35699	2.53785	2.44742	0.62			18.9358	26.0765	30.7399	18.1409
TGGT1_226720	TGME49_226720	translin family protein	cytosol	YES-viability	0.54928	0.0068298	0.46512	0.0024534	0.5072	0.0046416	0.539808	-0.916301	-0.974348	-1.10061	1.46087	1.45504	1.64681	1.55093	2.37134	2.62116	2.49625	0.29			20.2939	23.2027	28.9756	26.5361
TGGT1_202690	TGME49_202690	DNA-directed RNA polymerase II RPB9	nucleolus	YES-viability	0.79292	0.013314	0.66206	0.013541	0.72749	0.0134275	0.317929	-2.76438	-3.50651	-3.50171	0.712273	-0.946357	-1.19235	-1.06935	1.81803	2.31416	2.06609	-2.89			20.6208	19.0113	16.8995	18.1351
TGGT1_312530	TGME49_312530	splicing factor, CC1 family protein	nucleus - non-chromatin	YES-viability	0.78651	0.0032544	0.77442	0.0051853	0.780465	0.00421985	-0.615727	-2.96715	-3.40201	-5.69195	-1.0185	-0.993828	-0.778181	-0.886005	1.97332	2.62383	2.29857	0.33			22.5004	25.8965	28.8652	25.5954
TGGT1_208500	TGME49_208500	protein phosphatase 2C domain-containing protein	cytosol	YES-viability	0.70279	8.799e-05	0.21947	0.00010984	0.46113	9.8915e-05	0.485465	-0.285483	-0.194992	-0.395454	1.53526	2.56966	2.30952	2.43959	2.85514	2.50451	2.67983	0.84			22.5037	23.8852	18.9062	15.6024
TGGT1_243430	TGME49_243430	OTU family cysteine protease	PM - peripheral 2	YES-viability	0.90493	0.0077146	0.91208	0.0036525	0.908505	0.00568355	0.874781	0.525339	-0.211944	-1.11707	2.16422	3.26461	3.16649	3.21555	2.73927	3.37843	3.05885	0.43			31.6927	22.994	17.1799	18.4034
TGGT1_206460	TGME49_206460	hypothetical protein		YES-viability	0.071702	0.0021451	0.18163	0.0010176	0.126666	0.00158135	1.41723	2.1293	2.27823	2.10533	2.78516	4.80736	4.85193	4.82964	2.67805	2.57369	2.62587	1.89			33.4328	26.3444	26.9878	34.3182
TGGT1_315290	TGME49_315290	hypothetical protein		YES-viability	0.4396	0.0045967	0.53593	0.0023029	0.487765	0.0034498	0.418725	0.809108	0.449935	-0.0404164	1.32006	2.76298	2.91086	2.83692	1.95387	2.46093	2.2074	1.21			33.9566	34.3156	29.7408	27.2803
TGGT1_226705	TGME49_226705	hypothetical protein		YES-viability	0.99537	0.00065841	0.96944	0.028719	0.982405	0.0146887	-0.512155	-4.56484	-4.95813	-6.05803	-0.719458	-1.85806	-2.18707	-2.02256	2.70678	2.77106	2.73892	-2.16			34.5823	49.1779	37.6644	39.9495
TGGT1_200270	TGME49_200270	PAN/Apple domain-containing protein	micronemes	YES-viability	0.62624	0.0012519	0.43475	0.00087808	0.530495	0.00106499	0.539081	-0.0861811	-0.7486	-0.220813	0.454835	1.68771	1.70229	1.695	1.7739	2.45089	2.11239	0.93			46.8926	59.7712	56.8049	46.8126
TGGT1_260825	TGME49_260825	hypothetical protein	apical 1	YES-viability	0.18719	0.0065434	0.33254	0.024773	0.259865	0.0156582	1.1035	1.59667	1.75293	0.36403	2.55287	3.92765	3.64194	3.78479	2.33097	1.88901	2.10999	2.13			51.1266	54.6393	42.3682	95.2029
TGGT1_266366	TGME49_266366	BT1 family protein		YES-viability	0.84193	8.9204e-05	0.87648	0.00031858	0.859205	0.000203892	-0.0968216	0.122935	-0.341882	-3.59878	1.20969	5.14175	5.70371	5.42273	5.01881	6.0456	5.5322	-0.92			54.956	65.5656	54.7933	58.3847
TGGT1_264990	TGME49_264990	hypothetical protein		YES-viability	0.85644	0.0083141	0.96051	0.027186	0.908475	0.01775	-0.33505	-2.558	-2.41522	-3.39645	0.308538	0.0276308	-0.0882689	-0.030319	2.58563	2.32695	2.45629	-0.43			89.3435	96.3248	65.966	111.7
TGGT1_267500	TGME49_267500	hypothetical protein	IMC	YES-viability	1	2.9735e-05	0.99994	0.013733	0.99997	0.00688137	-0.403975	-1.76235	-3.3947	-4.4891	0.499944	1.35434	1.21275	1.28355	3.11669	4.60745	3.86207	-0.72			120.004	132.208	121.076	156.112
TGGT1_310390	TGME49_310390	hypothetical protein	Golgi	YES-viability	0.59409	0.0022167	0.71439	0.0031561	0.65424	0.0026864	0.981423	0.304452	0.281609	-0.0626435	2.18731	2.25879	2.40152	2.33015	1.95434	2.11991	2.03712	2.08			126.126	104.664	114.219	91.9096
TGGT1_270320	TGME49_270320	protein phosphatase 2C domain-containing protein	rhoptries 1	YES-viability	0.047624	6.0683e-07	0.75575	6.0683e-07	0.401687	6.0683e-07	0.300979	1.08384	0.909892	-0.271773	2.02078	5.6213	5.9275	5.7744	4.53746	5.01761	4.77754	1.24			144.187	139.226	157.683	129.157
TGGT1_247030	TGME49_247030	hypothetical protein	endomembrane vesicles	YES-viability	0.41445	0.0012944	0.60551	0.0028527	0.50998	0.00207355	-0.0417442	0.0158342	-0.511804	-2.7457	1.22113	2.81731	2.65627	2.73679	2.80147	3.16808	2.98477	-1.51			166.796	169.021	145.927	164.324
TGGT1_211290	TGME49_211290	rhoptry protein ROP15	rhoptries 1	YES-viability	0.26599	0.040009	0.47011	0.041222	0.36805	0.0406155	0.34647	-0.303225	-1.24344	-2.19173	1.52849	1.17794	1.3031	1.24052	1.48116	2.54654	2.01385	0.16			217.397	234.423	333.567	210.453
TGGT1_299780	TGME49_299780	hypothetical protein	dense granules	YES-viability	0.81434	0.02126	0.96944	0.015137	0.89189	0.0181985	-0.438538	-1.58615	-3.48175	-4.97718	-0.538405	-0.0614107	-0.525125	-0.293268	1.52473	2.95663	2.24068	1.13			252.561	229.582	244.731	192.065
TGGT1_215460	TGME49_215460	ribosomal protein RPS24	40S ribosome	YES-viability	0.96316	0.040009	0.99994	0.017449	0.98155	0.028729	-0.175125	-3.72921	-4.81749	-5.07968	-0.340168	-1.58248	-1.68624	-1.63436	2.14674	3.13125	2.63899	-3.44			1198.29	1328.59	1769.27	1273.25
TGGT1_203310	TGME49_203310	dense granule protein GRA7	dense granules	YES-viability	0.762	3.0341e-06	0.17352	1.8205e-06	0.46776	2.4273e-06	2.33303	2.98837	3.26109	3.57146	3.47129	6.78583	7.54742	7.16662	3.79745	4.28632	4.04189	1.9			3991.53	3407.86	3328.71	2594.94
TGGT1_234165	TGME49_234165	hypothetical protein			0.033068	0.96705	0.042982	0.95729	0.038025	0.96217	1.30017	1.53726	2.12926	2.45678	1.50833	-6.9174	-6.74066	-6.82903	-8.45466	-8.86991	-8.66229	N/A			1	1	1	1
TGGT1_265000	TGME49_265000	phosphotransferase enzyme family protein	nucleus - chromatin		0.0014631	0.98741	0.00059408	0.99092	0.00102859	0.989165	1.80535	2.55372	2.47422	2.73835	2.27961	-5.11103	-6.46769	-5.78936	-7.66474	-8.9419	-8.30332	-0.27			2.21703	3.62279	3.26863	2.69399
TGGT1_207210	TGME49_207210	hypothetical protein			0.00064384	0.98741	0.00042174	0.99092	0.00053279	0.989165	1.63539	2.63713	2.82043	2.53072	2.22141	-5.4506	-5.68927	-5.56993	-8.08773	-8.5097	-8.29871	0.05			2.28109	1	1	1.37778
TGGT1_231994	TGME49_231994	hypothetical protein			0.00061107	0.83323	0.0013162	0.99092	0.000963635	0.912075	1.89086	2.58137	2.69425	2.73378	2.05638	-5.47154	-5.7076	-5.58957	-8.0529	-8.40185	-8.22738	1.47			1	1	1	1
TGGT1_219600	TGME49_219600	hypothetical protein	nucleus - non-chromatin		0.012649	0.83323	0.0018405	0.99092	0.00724475	0.912075	1.5788	2.818	2.77424	2.56206	1.84411	-4.88067	-5.93081	-5.40574	-7.69867	-8.70506	-8.20186	0.39			8.14741	7.76039	6.74927	7.52326
TGGT1_213748	TGME49_213748	hypothetical protein			0.0022483	0.98741	0.0013368	0.99092	0.00179255	0.989165	1.73364	2.27799	2.47305	2.69968	2.04217	-5.44017	-5.91022	-5.6752	-7.71816	-8.38327	-8.05072	2.08			6.32669	4.58986	4.46188	6.19878
TGGT1_221265	TGME49_221265	hypothetical protein			0.0072303	0.61668	0.00032465	0.99092	0.00377748	0.8038	1.2505	1.94704	2.02345	1.72488	1.03858	-5.6606	-6.11817	-5.88938	-7.60764	-8.14162	-7.87463	0.78			1	1	1	1
TGGT1_256865	TGME49_256865	WD repeat domain 35 family protein			0.019213	0.94539	0.0018405	0.99092	0.0105267	0.968155	0.92834	1.93473	2.03905	2.0133	1.42868	-5.67026	-6.08964	-5.87995	-7.60499	-8.12869	-7.86684	-0.07			1	1	1	1
TGGT1_271985	TGME49_271985	hypothetical protein			0.016944	0.98741	0.0036719	0.99092	0.0103079	0.989165	1.45194	2.3343	2.36115	2.01268	1.31086	-5.32517	-5.70863	-5.5169	-7.65948	-8.06978	-7.86463	0.55			1	1	1	1
TGGT1_286465	TGME49_286465	hypothetical protein			0.0087244	0.98741	0.0078578	0.99092	0.0082911	0.989165	1.14638	1.88273	2.04426	2.29694	1.16665	-5.67631	-6.10805	-5.89218	-7.55903	-8.15231	-7.85567	2.04			1	1	1	1
TGGT1_410520	TGME49_207650	putative OTU family cysteine protease			0.006683	0.83323	0.00097881	0.99092	0.0038309	0.912075	1.47549	2.18246	2.21066	2.65296	1.66104	-5.09706	-6.17223	-5.63464	-7.27952	-8.38289	-7.83121	0.43			1	1	1	1
TGGT1_229405	TGME49_229405	3'5'-cyclic nucleotide phosphodiesterase domain-containing protein			0.0078214	0.94539	0.0023369	0.99092	0.00507915	0.968155	1.70579	2.61851	2.67996	2.61467	1.83051	-5.0876	-5.26199	-5.1748	-7.70611	-7.94195	-7.82403	-0.33			1	1	1	1
TGGT1_226820	TGME49_226820	hypothetical protein			0.0045906	0.98741	0.010795	0.99092	0.0076928	0.989165	1.03546	1.5491	1.74391	1.85238	0.987282	-5.89023	-6.36135	-6.12579	-7.43933	-8.10526	-7.7723	1.24			2.50756	1	1.42234	1
TGGT1_266700	TGME49_266700	hypothetical protein			0.027643	0.83323	0.005774	0.99092	0.0167085	0.912075	2.52262	2.5413	2.75048	3.18426	2.90507	-4.59884	-5.62284	-5.11084	-7.14014	-8.37332	-7.75673	1.03			1	1	1	1
TGGT1_248470	TGME49_248470	subtilisin SUB6			0.0018211	0.98741	0.0022216	0.99092	0.00202135	0.989165	1.44026	2.70177	2.71697	2.73775	1.8946	-4.72473	-5.18027	-4.9525	-7.4265	-7.89725	-7.66187	-1.26			1	1	1	1
TGGT1_290210	TGME49_290210	hypothetical protein			6.0076e-05	0.99999	0.00035499	0.99092	0.000207533	0.995455	1.32283	2.3331	2.30594	2.49825	1.68669	-4.86754	-5.80197	-5.33475	-7.20064	-8.10791	-7.65427	1.68			2.76431	4.74055	4.54249	3.0968
TGGT1_294585	TGME49_294585	hypothetical protein			0.0044013	0.86175	0.0059378	0.99092	0.00516955	0.926335	1.06462	1.646	2.01983	2.30475	1.02424	-5.30838	-6.30935	-5.80886	-6.95437	-8.32918	-7.64178	1.8			1	1	1	1
TGGT1_219370	TGME49_219370	hypothetical protein			0.00011226	0.99898	0.00032829	0.99092	0.000220275	0.99495	1.72503	2.39874	2.5581	2.68263	2.34912	-4.48856	-5.8065	-5.14753	-6.88729	-8.3646	-7.62595	0.31			1	1	1	1
TGGT1_408760	TGME49_278100	toxoplasma gondii family A protein			0.00087565	0.98741	0.0010978	0.99092	0.000986725	0.989165	1.12895	1.99561	1.75584	1.49198	1.1464	-5.55976	-5.91281	-5.73629	-7.55537	-7.66865	-7.61201	1.65			1	1	1.1558	2.48136
TGGT1_320105	TGME49_320105	hypothetical protein			0.022231	0.94539	0.0099902	0.99092	0.0161106	0.968155	1.31722	2.38317	2.47507	2.45283	1.56237	-4.93724	-5.39006	-5.16365	-7.32042	-7.86513	-7.59277	1.56			1	1	1	1
TGGT1_255380	TGME49_255380	hypothetical protein			0.011831	0.94539	0.06444	0.99092	0.0381355	0.968155	0.689091	1.30796	1.54141	1.16995	0.703893	-6.13872	-6.15496	-6.14684	-7.44668	-7.69637	-7.57153	1.17			1	1	1	1
TGGT1_252070	TGME49_252070	KRUF family protein			0.0013447	0.99898	0.0014813	0.99092	0.001413	0.99495	1.34981	1.92638	1.90881	2.05438	1.42657	-5.18648	-6.11479	-5.65063	-7.11287	-8.02359	-7.56823	0.75			4.9118	3.19019	3.09535	12.7122
TGGT1_276155	TGME49_276155	hypothetical protein			0.031457	0.94539	0.022749	0.99092	0.027103	0.968155	1.22058	1.70743	1.6796	1.76113	0.97653	-5.6969	-5.87659	-5.78674	-7.40433	-7.55618	-7.48026	0.92			1	1	1	1
TGGT1_304690	TGME49_304690	hypothetical protein			0.0026342	0.94539	0.0029838	0.99092	0.002809	0.968155	1.29	2.8034	2.79596	2.45736	1.10473	-4.69156	-4.62901	-4.66028	-7.49496	-7.42497	-7.45997	0.62			9.12446	8.93726	5.14212	8.31246
TGGT1_228500	TGME49_228500	3'5'-cyclic nucleotide phosphodiesterase domain-containing protein			0.00087687	0.98741	0.0080957	0.64014	0.00448629	0.813775	1.52861	2.39624	2.24836	2.47453	1.57057	-4.88124	-5.34456	-5.1129	-7.27748	-7.59292	-7.4352	-0.33			1	1	1	1
TGGT1_248690	TGME49_248690	hypothetical protein			0.030809	0.94539	0.064591	0.99092	0.0477	0.968155	1.47414	1.86377	1.59716	1.27314	1.33521	-5.45183	-5.8731	-5.66246	-7.3156	-7.47026	-7.39293	0.45			10.3888	10.0308	14.1757	14.3294
TGGT1_252385	TGME49_252385	hypothetical protein			0.051475	0.69627	0.012553	0.99092	0.032014	0.843595	1.01968	1.65548	1.878	2.1724	1.11392	-5.02002	-6.18299	-5.6015	-6.67549	-8.06099	-7.36824	0.01			1	1.39202	3.03997	1
TGGT1_220430	TGME49_220430	hypothetical protein	PM - peripheral 2		0.059994	0.83323	0.058529	0.99092	0.0592615	0.912075	0.294042	1.5394	1.48068	0.268146	-0.422532	-5.85136	-5.82663	-5.83899	-7.39076	-7.30731	-7.34903	-1.63			4.61781	4.32807	4.72203	4.13482
TGGT1_315450	TGME49_315450	hypothetical protein			0.041543	0.98741	0.0083955	0.99092	0.0249692	0.989165	0.903804	1.78943	1.79089	1.3005	1.20605	-5.56656	-5.54183	-5.55419	-7.35599	-7.33271	-7.34435	-0.23			1	1	1	1
TGGT1_362090		hypothetical protein			0.017946	0.94539	0.0083955	0.99092	0.0131708	0.968155	1.69851	2.02753	1.92748	1.86273	1.75936	-4.9414	-5.73347	-5.33743	-6.96893	-7.66094	-7.31494	1.1
TGGT1_226610	TGME49_226610	hypothetical protein			0.038795	0.61668	0.0025541	0.99092	0.0206745	0.8038	1.75578	2.46205	2.41318	1.8351	2.16871	-4.57701	-5.17179	-4.8744	-7.03906	-7.58496	-7.31201	0.49			1	1	1	1
TGGT1_255480	TGME49_255480	thioredoxin domain-containing protein			0.0010929	0.98741	0.0012482	0.99092	0.00117055	0.989165	0.946394	1.93602	1.79753	1.80296	0.927497	-5.33103	-5.54876	-5.43989	-7.26704	-7.34629	-7.30667	-0.61			1	1	1	1
TGGT1_235183	TGME49_235183	PAN domain-containing protein			0.017951	0.94539	0.016319	0.99092	0.017135	0.968155	1.09313	1.5523	1.58041	1.35895	1.06143	-5.40954	-6.00619	-5.70786	-6.96183	-7.5866	-7.27422	0.74			1	1	1	1
TGGT1_221685	TGME49_221685	hypothetical protein			0.0080399	0.83323	0.0089598	0.99092	0.00849985	0.912075	0.723637	1.40585	1.28174	0.643693	0.511278	-5.9293	-5.90456	-5.91693	-7.33515	-7.18631	-7.26073	0.25			1	1	1	1.71993
TGGT1_227100	TGME49_227100	hypothetical protein			0.0096346	0.94539	0.085908	0.99092	0.0477713	0.968155	0.800925	1.59549	1.54651	1.64319	0.903354	-5.68173	-5.69507	-5.6884	-7.27723	-7.24158	-7.2594	-0.26			1	1	1	1
TGGT1_306730	TGME49_306730	hypothetical protein			0.0013447	0.98741	0.005939	0.99092	0.00364185	0.989165	0.919061	1.58017	1.22232	1.25262	1.01128	-5.75314	-5.92407	-5.83861	-7.33331	-7.14639	-7.23985	0.17			1	1.75269	1	1.26989
TGGT1_218910	TGME49_218910	hypothetical protein			0.0012191	0.98741	0.0026949	0.99092	0.001957	0.989165	2.15784	2.78805	2.88198	3.06926	2.7134	-4.53021	-4.274	-4.4021	-7.31825	-7.15598	-7.23712	1.41			1	1	1.09229	2.61415
TGGT1_295662	TGME49_295662	hypothetical protein			0.031994	0.83323	0.022363	0.99092	0.0271785	0.912075	0.97696	1.4913	1.57916	1.1789	1.3731	-5.58291	-5.78857	-5.68574	-7.07421	-7.36774	-7.22098	1.31			1	1	1	1
TGGT1_320200	TGME49_320200	SAG-related sequence SRS16A	PM - peripheral 1		0.033504	0.98741	0.0070726	0.99092	0.0202883	0.989165	0.670794	1.86905	1.67096	1.38615	1.04698	-5.31206	-5.56777	-5.43992	-7.18111	-7.23873	-7.20992	1.4			2.2693	2.51984	1	7.04687
TGGT1_244590	TGME49_244590	katanin-like family protein			0.01242	0.86175	0.0095521	0.5892	0.0109861	0.725475	1.38556	2.25716	2.28017	2.13476	1.50172	-4.69026	-5.19071	-4.94049	-6.94742	-7.47088	-7.20915	0.51			1	1	1	1
TGGT1_278340	TGME49_278340	Toxoplasma gondii family A protein			0.0019048	0.99978	0.0050555	0.99092	0.00348015	0.99535	1.30332	2.76023	2.60416	1.729	1.36564	-4.16989	-4.86503	-4.51746	-6.93012	-7.46919	-7.19965	-0.29			1	1	1	1
TGGT1_216190	TGME49_216190	hypothetical protein	tubulin cytoskeleton		0.0019	0.94539	0.0029292	0.99092	0.0024146	0.968155	0.641303	1.64456	1.70648	1.46938	0.655223	-5.50507	-5.51073	-5.5079	-7.14963	-7.21722	-7.18342	0.79			3.27532	2.42455	2.50629	2.85869
TGGT1_297850	TGME49_297850	Branched-chain-amino-acid aminotransferase			0.041312	0.61668	0.055108	0.99092	0.04821	0.8038	1.45747	1.98295	1.9603	2.27322	1.61701	-4.96457	-5.39552	-5.18004	-6.94752	-7.35582	-7.15167	1.04			17.3987	15.6641	18.2746	20.191
TGGT1_263030	TGME49_263030	dynein light chain 8 family E protein			0.00021057	0.74888	0.00031009	0.43098	0.00026033	0.58993	1.60689	2.59182	2.51424	2.18033	1.57427	-3.91104	-5.268	-4.58952	-6.50286	-7.78224	-7.14255	1.55			5.71826	4.74156	4.70924	12.6703
TGGT1_239580	TGME49_239580	hypothetical protein			0.0098482	0.94539	0.013995	0.99092	0.0119216	0.968155	0.374149	1.2042	1.20426	0.94538	0.851112	-5.93722	-5.91249	-5.92485	-7.14142	-7.11674	-7.12908	-0.48			1	1	1	1
TGGT1_256020	TGME49_256020	putative EFHC1			0.036824	0.94539	0.041716	0.99092	0.03927	0.968155	1.1144	1.54445	1.77414	2.13481	1.27408	-5.26115	-5.67094	-5.46604	-6.8056	-7.44507	-7.12533	0.1			1	1	1	1
TGGT1_225070	TGME49_225070	hypothetical protein			0.0087049	0.61668	0.081663	0.99092	0.045184	0.8038	1.21394	1.57407	1.42511	1.45918	1.27801	-5.63236	-5.60762	-5.61999	-7.20643	-7.03273	-7.11958	0.02			1	1	1	1
TGGT1_266860	TGME49_266860	BTB/POZ domain-containing protein			0.030809	0.98741	0.039872	0.99092	0.0353405	0.989165	1.23519	1.56535	1.45035	1.79076	1.37281	-5.47792	-5.7055	-5.59171	-7.04328	-7.15585	-7.09956	0.77			1	1	1	7.81153
TGGT1_288455	TGME49_288455	hypothetical protein			0.070776	0.61668	0.010187	0.99092	0.0404815	0.8038	1.51052	1.99713	1.93205	1.96418	1.73021	-4.75669	-5.49489	-5.12579	-6.75382	-7.42694	-7.09038	0.62			2.88217	1	1	1
TGGT1_366630		hypothetical protein			0.06888	0.94539	0.032573	0.99092	0.0507265	0.968155	1.85769	2.32333	2.40278	2.33162	1.69988	-4.18826	-5.19717	-4.69271	-6.51159	-7.59995	-7.05577	-0.34
TGGT1_243355	TGME49_243355	hypothetical protein			0.036801	0.83323	0.019431	0.99092	0.028116	0.912075	1.11661	1.56074	1.70602	1.63003	0.426878	-5.18336	-5.63682	-5.41009	-6.74411	-7.34283	-7.04347	-0.37			1	1	1	1
TGGT1_279440	TGME49_279440	PA14 domain-containing protein			0.0030153	0.84851	0.018196	0.57719	0.0106056	0.71285	0.79034	1.30126	1.45226	1.44203	0.797184	-5.50431	-5.80705	-5.65568	-6.80557	-7.25932	-7.03244	1.37			1	1	1	1
TGGT1_291880	TGME49_291880	hypothetical protein	apical 1		0.017925	0.59345	0.01683	0.42742	0.0173775	0.510435	1.68012	2.57232	2.64159	2.62525	2.01502	-3.93674	-4.83019	-4.38347	-6.50906	-7.47178	-6.99042	1.77			22.6433	24.8071	19.4845	24.5646
TGGT1_258512	TGME49_258512	hypothetical protein			0.036308	0.61668	0.072867	0.99092	0.0545875	0.8038	1.08254	1.90119	1.82558	1.92646	1.14885	-4.77092	-5.4764	-5.12366	-6.67211	-7.30198	-6.98705	1.5			1	1	1	1
TGGT1_275700	TGME49_275700	hypothetical protein			0.0045906	0.98741	0.014939	0.99092	0.0097648	0.989165	0.686295	1.11508	1.06242	1.07639	0.674325	-6.02695	-5.73782	-5.88238	-7.14202	-6.80024	-6.97113	1.28			1	1	1	1
TGGT1_263730	TGME49_263730	FAD-dependent glycerol-3-phosphate dehydrogenase	mitochondrion - membranes		0.066197	0.94539	0.030772	0.99092	0.0484845	0.968155	0.912461	1.16659	1.14412	0.433997	0.749207	-5.69618	-5.93224	-5.81421	-6.86277	-7.07636	-6.96957	0.99			8.52773	12.7237	10.389	12.4093
TGGT1_254700	TGME49_254700	hypothetical protein			0.080899	0.83323	0.13295	0.99092	0.106925	0.912075	1.08552	1.26315	1.16115	1.38571	0.730381	-5.459	-6.01855	-5.73877	-6.72214	-7.1797	-6.95092	1.31			3.87081	3.56227	5.36973	3.45182
TGGT1_306235	TGME49_306235	hypothetical protein			0.0028066	0.99954	0.0035766	0.99092	0.0031916	0.99523	0.402543	1.13001	0.594509	0.14361	-0.116996	-5.85781	-6.30436	-6.08108	-6.98782	-6.89887	-6.94335	-0.32			1	1	1	1
TGGT1_313590B	TGME49_313590	hypothetical protein			0.010524	0.99804	0.010442	0.99092	0.010483	0.99448	0.422663	0.989614	1.16342	0.594716	0.429715	-5.89731	-5.8356	-5.86645	-6.88692	-6.99903	-6.94297	-0.9			4.27473	4.67624	4.93956	3.2175
TGGT1_320530B	TGME49_320530	hypothetical protein			0.016565	0.98741	0.016319	0.5507	0.016442	0.769055	1.2203	2.09565	2.13352	2.09274	1.51081	-4.84499	-4.80548	-4.82523	-6.94064	-6.939	-6.93982	0.47			6.9194	8.42257	9.76791	16.3495
TGGT1_263215	TGME49_263215	hypothetical protein			3.4589e-05	1	2.3666e-05	1	2.91275e-05	1	1.08589	1.81204	2.00959	1.8223	1.46329	-5.08879	-4.96302	-5.0259	-6.90083	-6.97261	-6.93672	1.11			3.30158	2.24407	2.54265	1
TGGT1_265065	TGME49_265065	hypothetical protein			0.1012	0.83323	0.046536	0.99092	0.073868	0.912075	0.451951	0.846968	0.658749	0.342098	-0.0375017	-5.99552	-6.36839	-6.18196	-6.84249	-7.02714	-6.93481	-0.33			2.68539	2.4817	5.23165	1
TGGT1_262600	TGME49_262600	hypothetical protein			0.012169	0.61668	0.018851	0.99092	0.01551	0.8038	1.16215	2.18113	2.24708	2.02103	1.56854	-4.61622	-4.8078	-4.71201	-6.79734	-7.05489	-6.92612	-0.39			5.14772	6.05352	6.06687	5.70117
TGGT1_359350		hypothetical protein			0.052256	0.61668	0.068208	0.99092	0.060232	0.8038	1.47225	2.13104	1.68361	1.97343	1.66428	-4.66489	-5.37223	-5.01856	-6.79593	-7.05583	-6.92588	-0.45
TGGT1_316690	TGME49_316690	hypothetical protein			0.02681	0.94539	0.026415	0.99092	0.0266125	0.968155	0.391428	0.754726	0.688796	0.604303	-0.290209	-6.18	-6.21607	-6.19803	-6.93473	-6.90486	-6.9198	-0.83			1	1	1	1
TGGT1_242740	TGME49_242740	hypothetical protein			0.077386	0.83323	0.0068541	0.99092	0.04212	0.912075	0.458766	0.862763	1.19714	0.745885	-0.122061	-5.4568	-6.31996	-5.88838	-6.31956	-7.51711	-6.91833	0.15			1	1	1	1
TGGT1_212130	TGME49_212130	phospholipase, patatin family protein	ER		0.052076	0.94539	0.10165	0.99092	0.076863	0.968155	0.102179	1.07118	0.531499	0.286639	-0.846074	-6.10642	-6.10886	-6.10764	-7.1776	-6.64036	-6.90898	-0.5			8.73422	8.81878	7.64391	7.63296
TGGT1_226700	TGME49_226700	putative nuclease	Golgi		0.027082	0.94539	0.014533	0.99092	0.0208075	0.968155	0.649019	1.45212	1.10544	1.1391	0.266142	-5.61443	-5.62009	-5.61726	-7.06655	-6.72553	-6.89604	0.17			4.43243	4.24054	3.38178	3.07267
TGGT1_204300	TGME49_204300	hypothetical protein			0.0029364	0.98741	0.0033479	0.99092	0.00314215	0.989165	0.221897	0.812045	1.01556	0.629285	-0.0346942	-5.98122	-5.95648	-5.96885	-6.79326	-6.97204	-6.88265	-0.25			1	1	1	1
TGGT1_221690	TGME49_221690	hypothetical protein	nucleus - chromatin		0.0041464	0.98741	0.025141	0.99092	0.0146437	0.989165	0.20228	1.20278	1.03502	0.107056	-0.124022	-5.94678	-5.57317	-5.75997	-7.14957	-6.60818	-6.87887	-1.99			6.61321	6.17817	5.35492	7.20621
TGGT1_240755	TGME49_240755	hypothetical protein			0.0043685	0.85212	0.00060865	0.99092	0.00248857	0.92152	1.67607	1.9123	2.50125	2.60405	1.99929	-3.97343	-5.36136	-4.66739	-5.88572	-7.86261	-6.87417	0.33			1	4.06217	12.5448	11.3427
TGGT1_261560	TGME49_261560	Tat binding protein 1(TBP-1)-interacting protein TBPIP			0.0083955	0.94539	0.0014048	0.99092	0.00490015	0.968155	1.35582	1.99574	2.11408	2.06549	1.38201	-4.53664	-5.10141	-4.81902	-6.53238	-7.21549	-6.87393	2.24			1	1	1	1
TGGT1_230180	TGME49_230180	hypothetical protein	dense granules		0.0011609	0.99968	0.00010013	0.99999	0.000630515	0.999835	1.67314	3.01658	3.17765	3.08888	2.04871	-3.58109	-3.96723	-3.77416	-6.59767	-7.14488	-6.87128	2.86			348.104	294.306	258.344	205.857
TGGT1_277980	TGME49_277980	dynein light chain			0.046041	0.98741	0.038636	0.99092	0.0423385	0.989165	0.21889	0.425187	0.583275	0.150981	0.108204	-6.35621	-6.37148	-6.36384	-6.78139	-6.95475	-6.86807	0.72			1	1	1	2.45356
TGGT1_258360	TGME49_258360	hypothetical protein	rhoptries 1		0.093675	0.61668	0.11477	0.99092	0.104222	0.8038	1.26483	1.51792	1.90523	1.46233	1.06842	-5.16854	-5.14381	-5.15617	-6.68647	-7.04903	-6.86775	-0.89			37.5936	37.0606	43.3314	34.6809
TGGT1_267120	TGME49_267120	hypothetical protein			0.065765	0.94539	0.024944	0.99092	0.0453545	0.968155	0.831163	1.52919	1.56628	1.52308	0.720341	-5.08226	-5.55609	-5.31918	-6.61145	-7.12237	-6.86691	0.25			39.4489	36.4677	38.3645	33.1738
TGGT1_259180	TGME49_259180	CBS family protein			0.0044013	0.98741	0.009955	0.99092	0.00717815	0.989165	0.997512	1.53873	1.3281	1.17476	0.473195	-5.20937	-5.64543	-5.4274	-6.7481	-6.97353	-6.86081	1.22			1	1	1	1
TGGT1_269320	TGME49_269320	hypothetical protein			0.095029	0.35398	0.034971	0.56815	0.065	0.461065	1.47055	2.26345	2.44598	2.73105	1.80223	-4.49247	-4.5122	-4.50233	-6.75592	-6.95818	-6.85705	-1.11			7.21735	8.388	3.63125	3.57672
TGGT1_262740	TGME49_262740	hypothetical protein			0.050373	0.94539	0.012848	0.99092	0.0316105	0.968155	0.556093	1.0072	0.836203	1.00324	0.364192	-5.85389	-5.98773	-5.92081	-6.86109	-6.82394	-6.84251	1.08			8.75516	5.82081	5.97804	8.29368
TGGT1_205110	TGME49_205110	hypothetical protein			0.024468	0.61668	0.13401	0.99092	0.079239	0.8038	1.41695	1.5984	1.49742	1.74467	1.42213	-5.29706	-5.27232	-5.28469	-6.89547	-6.76974	-6.8326	-0.42			11.7461	9.27827	17.1027	14.8618
TGGT1_201190	TGME49_201190	hypothetical protein			0.0075447	0.94539	0.018196	0.99092	0.0128703	0.968155	0.419137	0.87322	0.600956	-0.0223432	-0.187028	-6.22023	-5.96509	-6.09266	-7.09345	-6.56604	-6.82975	0.69			3.61822	7.98671	2.68365	4.52705
TGGT1_233340	TGME49_233340	hypothetical protein	cytosol		0.016458	0.84783	0.00052248	0.56126	0.00849024	0.704545	2.1999	3.12605	3.10941	3.17893	2.96484	-2.93626	-4.48114	-3.7087	-6.06231	-7.59055	-6.82643	1.69			10.9119	11.1904	14.7632	12.544
TGGT1_260205	TGME49_260205	hypothetical protein			0.0038491	0.89169	0.0031658	0.6486	0.00350745	0.770145	1.85019	2.61282	2.66268	2.5736	2.34122	-3.95575	-4.4198	-4.18777	-6.56857	-7.08249	-6.82553	1.2			3.89798	8.1075	7.78427	27.1388
TGGT1_239620	TGME49_239620	5'-nucleotidase, C-terminal domain-containing protein	cytosol		1.8812e-05	1	0.00010134	0.99999	6.0076e-05	0.999995	0.508086	0.859809	0.786716	0.77336	0.430317	-6.16448	-5.82633	-5.9954	-7.02429	-6.61304	-6.81866	0.15			7.69825	7.52005	4.46808	3.93947
TGGT1_267680	TGME49_267680	microneme protein MIC12	micronemes		0.10218	0.83323	0.059807	0.61288	0.0809935	0.723055	1.5595	1.98076	1.93241	1.65864	1.71126	-4.51487	-5.1775	-4.84618	-6.49563	-7.1099	-6.80277	0.5			7.72164	10.3632	4.9183	11.2021
TGGT1_312440	TGME49_312440	hypothetical protein			0.058642	0.98741	0.0070726	0.99092	0.0328573	0.989165	0.718531	1.33405	1.2932	0.596567	0.182005	-5.2285	-5.72643	-5.47747	-6.56255	-7.01963	-6.79109	2.33			1	1	1	1
TGGT1_272440	TGME49_272440	RNA recognition motif-containing protein			0.13272	0.94539	0.061384	0.99092	0.097052	0.968155	0.840311	1.33605	1.46998	-0.496044	0.293955	-5.24137	-5.49457	-5.36797	-6.57742	-6.96456	-6.77099	0.39			1.13259	3.94556	2.21571	1.48301
TGGT1_235460	TGME49_235460	hypothetical protein			0.10002	0.94539	0.078597	0.99092	0.0893085	0.968155	1.14126	1.26768	1.60634	0.899324	0.832636	-5.17964	-5.47189	-5.32577	-6.44732	-7.07823	-6.76278	1.52			2.73447	6.13413	3.74302	8.08382
TGGT1_263430	TGME49_263430	3-hydroxyisobutyrate dehydrogenase	19S proteasome		0.10874	0.94539	0.18479	0.99092	0.146765	0.968155	0.312848	0.784294	0.640504	-0.0711208	-0.655479	-5.92766	-6.16014	-6.0439	-6.71196	-6.80065	-6.7563	0.99			19.8768	14.4178	26.3771	17.1606
TGGT1_288630	TGME49_288630	putative nucleosome assembly protein (NAP)	cytosol		0.16215	0.83323	0.079361	0.99092	0.120755	0.912075	0.765249	0.964834	1.67171	1.69751	1.30949	-5.32053	-5.5512	-5.43586	-6.28536	-7.2229	-6.75413	1.92			193.827	180.782	221.744	187.177
TGGT1_221540	TGME49_221540	hypothetical protein			0.13238	0.61668	0.068349	0.99092	0.100364	0.8038	0.529931	0.922292	0.920737	-0.215345	0.122529	-5.82855	-5.83422	-5.83139	-6.75085	-6.75495	-6.7529	0.08			4.53871	5.4062	4.54019	5.29869
TGGT1_226990	TGME49_226990	hypothetical protein	apical 1		0.093024	0.83323	0.085066	0.99092	0.089045	0.912075	0.890488	1.52463	1.51908	1.47839	0.817904	-5.26531	-5.19398	-5.22965	-6.78994	-6.71306	-6.7515	1.41			12.8991	11.6089	7.63198	12.87
TGGT1_208770	TGME49_208770	hypothetical protein			0.02569	0.83323	0.0056623	0.99092	0.0156761	0.912075	1.43382	2.3331	2.25122	2.14916	1.78077	-3.88289	-5.03466	-4.45877	-6.21598	-7.28588	-6.75093	1.64			1	1	1	1
TGGT1_280605	TGME49_280605	hypothetical protein			0.041844	0.94539	0.017732	0.99092	0.029788	0.968155	0.760099	0.463018	0.623264	-0.29625	0.731332	-6.03955	-6.36221	-6.20088	-6.50257	-6.98547	-6.74402	0.29			1	1	1	1
TGGT1_409760		putative transmembrane protein			0.006581	0.73518	0.0027714	0.99092	0.0046762	0.86305	1.57818	2.25817	2.36297	2.39507	1.83263	-3.91594	-4.92835	-4.42215	-6.17411	-7.29131	-6.73271	1.38
TGGT1_275440	TGME49_275440	dense granule protein GRA6	dense granules		0.0011281	0.98741	0.0024425	0.99092	0.0017853	0.989165	1.60851	2.46486	2.51776	2.67378	2.10379	-3.70961	-4.7461	-4.22786	-6.17447	-7.26387	-6.71917	1.84			2102.68	1892.2	2302.58	1733.72
TGGT1_247950	TGME49_247950	hypothetical protein			0.051387	0.61668	0.060625	0.99092	0.056006	0.8038	0.814349	1.25886	1.132	0.733221	0.314057	-5.42089	-5.62655	-5.52372	-6.67975	-6.75855	-6.71915	-0.8			6.71699	5.64553	7.09545	6.51401
TGGT1_314885	TGME49_314885	hypothetical protein			0.0072303	0.83323	0.052139	0.5892	0.0296846	0.711215	1.18855	1.82607	1.83753	1.71781	1.17023	-5.381	-4.39286	-4.88693	-7.20708	-6.23039	-6.71873	-0.23			1.19143	3.38952	2.43844	1
TGGT1_278790	TGME49_278790	Tctex2-related light chain			0.0060932	0.98741	0.0029692	0.99092	0.0045312	0.989165	0.254814	0.907621	0.782144	0.679	0.0257584	-5.75049	-5.98054	-5.86552	-6.65811	-6.76269	-6.7104	-0.54			1	1	1	1
TGGT1_258490	TGME49_258490	hypothetical protein			0.0064645	0.94539	0.0043503	0.99092	0.0054074	0.968155	1.12212	1.27704	1.78718	1.88454	1.18208	-4.91151	-5.42945	-5.17048	-6.18854	-7.21663	-6.70259	1.06			4.33966	4.91009	5.30113	4.73439
TGGT1_293290	TGME49_293290	hypothetical protein			0.014097	0.98741	0.012288	0.99092	0.0131925	0.989165	0.431268	1.01866	1.39963	1.17623	0.397874	-5.24587	-5.73831	-5.49209	-6.26453	-7.13795	-6.70124	0.85			1	1	1	1
TGGT1_248425	TGME49_248425	hypothetical protein			0.057131	0.83323	0.018196	0.99092	0.0376635	0.912075	0.583841	0.839044	0.934081	0.584178	0.437039	-5.37661	-6.24308	-5.80984	-6.21566	-7.17716	-6.69641	1.42			1	1.14253	1.93221	1
TGGT1_307450	TGME49_307450	hypothetical protein			0.0030505	0.66891	0.0059948	0.45747	0.00452265	0.56319	0.448918	1.22362	1.36245	-0.43065	0.0616575	-5.47747	-5.30701	-5.39224	-6.70109	-6.66947	-6.68528	-0.29			1	1	1	1
TGGT1_232035	TGME49_232035	hypothetical protein			0.00010741	0.51428	0.0013053	0.41067	0.000706355	0.462475	1.31583	2.3917	2.11661	1.79104	1.49703	-4.14806	-4.70236	-4.42521	-6.53976	-6.81898	-6.67937	1.1			1	1	1.02185	1
TGGT1_315740	TGME49_315740	SAG-related sequence SRS54	PM - peripheral 1		0.0026221	0.94539	0.046354	0.99092	0.0244881	0.968155	1.47222	2.21854	1.40378	1.2267	1.58004	-4.76024	-4.9659	-4.86307	-6.97878	-6.36969	-6.67423	0.8			2.67714	3.56968	2.67045	3.52626
TGGT1_249000	TGME49_249000	regulator of chromosome condensation (RCC1) repeat-containing protein	mitochondrion - soluble		0.046041	0.98741	0.095986	0.99092	0.0710135	0.989165	0.851378	1.30084	1.12053	0.800458	0.520891	-5.46606	-5.44422	-5.45514	-6.7669	-6.56475	-6.66582	0.44			3.25828	3.91536	3.37249	3.71171
TGGT1_270200	TGME49_270200	hypothetical protein	rhoptries 2		0.015742	0.94539	0.14648	0.99092	0.081111	0.968155	1.02709	1.69072	0.625968	0.519802	0.449753	-5.47478	-5.51084	-5.49281	-7.1655	-6.13681	-6.65116	0.65			11.4975	11.991	7.46193	11.2772
TGGT1_204325	TGME49_204325	hypothetical protein			0.0045409	0.74598	0.0074876	0.50143	0.00601425	0.623705	1.28737	1.98754	2.0279	2.23375	1.51551	-4.59688	-4.68744	-4.64216	-6.58442	-6.71534	-6.64988	1.66			5.19854	1	1.47519	1
TGGT1_209650A	TGME49_209650	RNA-directed DNA polymerase			0.012882	0.94539	0.068349	0.99092	0.0406155	0.968155	0.710081	1.43934	1.13505	-0.00374147	0.583026	-5.47686	-5.22574	-5.3513	-6.9162	-6.36079	-6.6385	-0.3			1.09383	1.14736	1.23884	1
TGGT1_257010	TGME49_257010	sporozoite developmental protein			0.036351	0.94539	0.014393	0.65515	0.025372	0.80027	1.03501	1.84956	1.71158	1.85653	0.861721	-4.89663	-4.79328	-4.84496	-6.74619	-6.50486	-6.62552	0.73			1.48234	1	1	1.21829
TGGT1_273130	TGME49_273130	SAG-related sequence SRS30A	PM - peripheral 1		0.011965	0.82047	0.0050555	0.54509	0.00851025	0.68278	1.58363	1.87032	1.7341	1.77266	1.33309	-4.6482	-4.98333	-4.81577	-6.51852	-6.71742	-6.61797	0.81			3.80781	5.41102	6.26126	13.051
TGGT1_283765	TGME49_283765	B9 domain-containing protein			0.0029692	0.99954	0.0022592	0.99092	0.0026142	0.99523	0.0459151	0.755854	0.347268	0.0995143	-0.430058	-5.94596	-6.15162	-6.04879	-6.70181	-6.49889	-6.60035	0.05			1	1	1	1
TGGT1_310990	TGME49_310990	hypothetical protein			0.011351	0.98741	0.0016597	0.99092	0.00650535	0.989165	2.42558	3.35025	3.5583	3.7392	3.01593	-2.80946	-3.4632	-3.13633	-6.15971	-7.02149	-6.5906	1.53			1	1	1	1
TGGT1_306980	TGME49_306980	hypothetical protein			0.16103	0.83323	0.076043	0.99092	0.118537	0.912075	0.612846	0.795285	1.06176	0.760675	-0.0897251	-5.65595	-5.66161	-5.65878	-6.45123	-6.72337	-6.5873	-0.94			10.4532	11.7185	9.89623	17.4658
TGGT1_258900	TGME49_258900	hypothetical protein			0.045433	0.83323	0.072053	0.99092	0.058743	0.912075	0.177392	0.978628	0.901247	0.0378769	-0.0765917	-5.64164	-5.64731	-5.64447	-6.62027	-6.54855	-6.58441	0.31			2.21122	3.41904	2.19353	3.34949
TGGT1_254350	TGME49_254350	endo-1,3(4)-beta-glucanase			0.032794	0.61668	0.065736	0.99092	0.049265	0.8038	0.685888	1.43135	1.25617	1.14696	0.937804	-5.07741	-5.40007	-5.23874	-6.50876	-6.65624	-6.5825	-0.04			1	1	1	1
TGGT1_258730	TGME49_258730	hypothetical protein	ER		0.13713	0.83323	0.08491	0.99092	0.11102	0.912075	0.764994	0.612798	0.843004	0.28265	0.699821	-5.69198	-6.01463	-5.8533	-6.30477	-6.85764	-6.58121	1.28			151.712	113.087	146.696	114.992
TGGT1_262550	TGME49_262550	hypothetical protein			0.041532	0.83323	0.10888	0.99092	0.075206	0.912075	1.2532	0.680605	0.724265	-0.501512	0.287087	-5.8606	-5.89667	-5.87863	-6.54121	-6.62093	-6.58107	-0.55			2.63773	2.73278	2.10479	3.25058
TGGT1_289720	TGME49_289720	hypothetical protein			0.041844	0.67983	0.018196	0.45946	0.03002	0.569645	1.49228	1.98576	2.18367	2.62234	1.87849	-4.06752	-4.92371	-4.49561	-6.05327	-7.10738	-6.58033	1.21			3.68107	3.15639	4.07116	6.93178
TGGT1_209520	TGME49_209520	WD domain, G-beta repeat-containing protein			0.11453	0.35398	0.21138	0.99092	0.162955	0.67245	1.15049	1.69973	1.00113	-0.0283274	0.49241	-5.00783	-5.44748	-5.22766	-6.70756	-6.44861	-6.57808	-1.62			4.18075	5.20236	3.74893	3.54381
TGGT1_217182	TGME49_217182	RNA-dependent RNA polymerase RDP			0.052256	0.61668	0.053282	0.99092	0.052769	0.8038	1.1944	1.48221	2.00702	1.37498	1.35677	-4.60663	-5.05855	-4.83259	-6.08884	-7.06557	-6.5772	-2.62			9.03985	8.94371	7.55838	6.92304
TGGT1_245590B	TGME49_245590	rhomboid protease ROM6			0.0029364	0.868	0.071305	0.58352	0.0371207	0.72576	0.844802	1.06679	0.995794	1.23758	0.184487	-5.64779	-5.44343	-5.54561	-6.71458	-6.43923	-6.5769	-0.47			13.0795	9.0378	12.7028	10.9671
TGGT1_202260	TGME49_202260	hypothetical protein			0.060384	0.98741	0.13696	0.99092	0.098672	0.989165	0.630581	0.978847	0.686949	0.421351	0.538398	-5.63861	-5.84427	-5.74144	-6.61745	-6.53122	-6.57434	-0.78			1	1	1	1
TGGT1_279460	TGME49_279460	Toxoplasma gondii family B protein			0.022515	0.94539	0.0017131	0.99092	0.012114	0.968155	0.356628	0.55235	0.695483	-0.370008	0.19179	-5.83055	-6.0603	-5.94543	-6.3829	-6.75579	-6.56935	0.43			1	1	1	1
TGGT1_203110	TGME49_203110	putative citrate synthase			0.0063274	0.99804	0.0019121	0.99092	0.00411975	0.99448	1.71178	1.70672	1.62046	1.88142	1.70762	-4.77428	-5.02769	-4.90098	-6.481	-6.64814	-6.56457	1.72			1	1	1	1
TGGT1_226690	TGME49_226690	hypothetical protein	rhoptries 1		0.014421	0.98741	0.015916	0.99092	0.0151685	0.989165	1.34899	1.87226	1.97794	2.13349	1.41123	-4.10717	-5.16314	-4.63516	-5.97943	-7.14108	-6.56026	-1.59			3.25718	3.77866	7.68189	2.67938
TGGT1_280570	TGME49_280570	SAG-related sequence SRS35A			0.012882	0.94539	0.11259	0.99092	0.062736	0.968155	1.38581	1.4246	1.54809	1.88756	1.15608	-4.43954	-5.69008	-5.06481	-5.86414	-7.23817	-6.55116	-0.48			1	1	1	29.533
TGGT1_231090	TGME49_231090	hypothetical protein			0.022515	0.94539	0.015448	0.99092	0.0189815	0.968155	0.419587	0.531469	0.64952	1.20979	0.468112	-5.95779	-5.96345	-5.96062	-6.48926	-6.61297	-6.55111	0.42			1	1	1	1
TGGT1_311375	TGME49_311375	hypothetical protein			0.0003465	0.7551	0.00015717	0.36622	0.000251835	0.56066	1.56511	2.41392	2.4863	2.62185	1.69196	-3.81496	-4.37047	-4.09272	-6.22888	-6.85677	-6.54283	2.41			1	1	1	1
TGGT1_364920		hypothetical protein			0.06003	0.94539	0.052125	0.99092	0.0560775	0.968155	1.37905	1.8421	1.97685	1.8918	1.29206	-4.45974	-4.80392	-4.63183	-6.30184	-6.78077	-6.54131	-0.06
TGGT1_219670	TGME49_219670	zinc finger (CCCH type) motif-containing protein			0.061932	0.98741	0.047445	0.99092	0.0546885	0.989165	0.499134	0.975625	0.334948	0.0252755	0.334386	-5.64883	-6.12125	-5.88504	-6.62446	-6.4562	-6.54033	0.63			1	1	1	1
TGGT1_212740	TGME49_212740	aromatic amino acid hydrolase AAH2			0.095336	0.83323	0.056187	0.99092	0.0757615	0.912075	0.653944	1.04822	0.619209	0.52309	0.445528	-5.46447	-5.93452	-5.69949	-6.51269	-6.55373	-6.53321	1.4			1.02873	1	1	1
TGGT1_252080	TGME49_252080	hypothetical protein			0.053051	0.83323	0.056187	0.99092	0.054619	0.912075	0.68982	1.42038	1.19173	0.595617	0.499709	-5.03113	-5.41377	-5.22245	-6.45151	-6.6055	-6.5285	0.52			1	1	1	2.97904
TGGT1_263245	TGME49_263245	cpw-wpc domain-containing protein			0.021718	0.83323	0.015512	0.99092	0.018615	0.912075	0.486864	0.884286	0.937603	1.42351	0.857007	-5.53452	-5.68408	-5.6093	-6.4188	-6.62168	-6.52024	0.2			1	1	1	1
TGGT1_272430	TGME49_272430	MAC/Perforin domain-containing protein			0.027082	0.83323	0.046536	0.99092	0.036809	0.912075	0.497215	0.811119	0.885213	0.675862	-0.0814175	-5.87658	-5.42057	-5.64858	-6.6877	-6.30579	-6.49674	0.82			1	1	1	1
TGGT1_314670	TGME49_314670	hypothetical protein			0.076835	0.94539	0.14037	0.99092	0.108602	0.968155	1.02999	0.918568	1.12944	0.869549	0.873441	-5.2679	-5.67356	-5.47073	-6.18647	-6.803	-6.49474	0.35			1	1	1	1
TGGT1_297460	TGME49_297460	hypothetical protein	ER		0.085887	0.61668	0.10953	0.99092	0.0977085	0.8038	0.262728	1.27435	1.08089	0.541324	0.743681	-5.32948	-5.30474	-5.31711	-6.60383	-6.38563	-6.49473	-1.27			11.4732	10.2361	11.1434	8.89603
TGGT1_248840	TGME49_248840	transporter, major facilitator family protein	Golgi		0.064896	0.61668	0.049952	0.99092	0.057424	0.8038	0.0148784	0.432707	0.603535	0.707703	-0.397002	-5.98773	-5.96299	-5.97536	-6.42044	-6.56652	-6.49348	-0.83			5.91549	6.52068	6.95734	6.97608
TGGT1_205210	TGME49_205210	hypothetical protein			0.017978	0.82646	0.029194	0.45393	0.023586	0.640195	0.555957	1.54296	1.57278	0.888061	0.64508	-4.67281	-5.19546	-4.93414	-6.21577	-6.76824	-6.492	1.07			3.8053	2.37963	2.11582	1.40672
TGGT1_278110	TGME49_278110	1,3-beta-glucan synthase component protein			0.078806	0.94539	0.13227	0.99092	0.105538	0.968155	0.449238	0.997279	0.839168	0.182913	0.407602	-5.45342	-5.67532	-5.56437	-6.4507	-6.51449	-6.48259	0.86			2.66362	1.4447	2.62461	3.65816
TGGT1_203910	TGME49_203910	TBC domain-containing protein	nucleolus		0.065527	0.61668	0.0084404	0.5507	0.0369837	0.58369	1.32851	2.05896	2.04984	1.65954	1.50889	-3.8298	-5.008	-4.4189	-5.88877	-7.05785	-6.47331	0.53			7.11527	8.71916	8.17142	8.41556
TGGT1_278350	TGME49_278350	Toxoplasma gondii family A protein			0.10002	0.94539	0.13076	0.99092	0.11539	0.968155	1.37429	1.4831	1.34722	1.29234	0.956265	-4.63469	-5.46885	-5.05177	-6.11779	-6.81607	-6.46693	-1.07			1	1	1	1
TGGT1_297770	TGME49_297770	hypothetical protein			0.056172	0.94539	0.0602	0.99092	0.058186	0.968155	0.694142	0.660903	0.667986	-0.27023	-0.101989	-5.72662	-5.87418	-5.8004	-6.38753	-6.54217	-6.46485	-0.56			6.4743	3.71703	3.13759	6.33432
TGGT1_318550	TGME49_318550	hypothetical protein	ER		0.066197	0.7112	0.015017	0.99092	0.040607	0.85106	0.578977	1.54355	1.53236	1.52354	0.843472	-3.91678	-5.93213	-4.92445	-5.46033	-7.46449	-6.46241	1.09			17.0807	17.909	20.1791	19.0033
TGGT1_261630	TGME49_261630	gamma interferon inducible lysosomal thiol reductase (GILT) protein			0.014541	0.94539	0.012177	0.99092	0.013359	0.968155	0.486683	0.997576	1.06934	1.07746	0.381177	-5.18856	-5.66432	-5.42644	-6.18613	-6.73366	-6.4599	1.3			2.06436	1	1.11876	1
TGGT1_204472	TGME49_204472	cyclic nucleotide-binding domain-containing protein			0.10631	0.83323	0.16251	0.99092	0.13441	0.912075	0.391173	0.537293	-0.0415685	0.381736	-0.0699933	-6.22114	-6.1964	-6.20877	-6.75843	-6.15483	-6.45663	1.54			1	1	1	1
TGGT1_205662	TGME49_205662	LCCL domain-containing protein			0.15068	0.94539	0.014562	0.99092	0.082621	0.968155	1.02059	1.35346	1.16887	1.10104	1.21697	-4.78914	-5.57892	-5.18403	-6.1426	-6.7478	-6.4452	1.56			1	1	1	1
TGGT1_227620	TGME49_227620	dense granule protein GRA2	dense granules		0.022231	0.99804	0.0036719	0.99092	0.0129514	0.99448	1.78166	2.79813	2.7243	3.3994	2.34211	-2.96595	-4.39393	-3.67994	-5.76407	-7.11824	-6.44115	2.47			13108.1	9960.45	11557.5	12550.7
TGGT1_310520	TGME49_310520	3'5'-cyclic nucleotide phosphodiesterase domain-containing protein			0.010095	0.98741	0.0050555	0.99092	0.00757525	0.989165	1.04568	0.9331	1.00213	1.2229	0.841969	-5.34336	-5.60163	-5.4725	-6.27646	-6.60376	-6.44011	-0.06			2.64236	3.14889	1.88268	3.56054
TGGT1_205200	TGME49_205200	hypothetical protein			0.066602	0.94539	0.1457	0.99092	0.106151	0.968155	0.588926	1.19767	1.09246	0.00979246	0.329407	-5.20562	-5.37548	-5.29055	-6.40328	-6.46794	-6.43561	-0.43			7.15702	5.87784	4.47651	5.6815
TGGT1_253990	TGME49_253990	hypothetical protein	nucleolus		0.13446	0.83323	0.042529	0.99092	0.0884945	0.912075	0.941698	0.800696	0.71085	0.274562	0.462419	-5.55938	-5.79615	-5.67776	-6.36007	-6.507	-6.43354	-2.44			4.63134	5.59422	3.70041	4.05988
TGGT1_312850	TGME49_312850	hypothetical protein			0.012385	0.6939	0.0006936	0.40451	0.0065393	0.549205	1.84833	3.08611	2.99018	2.9279	2.25956	-2.95987	-3.82852	-3.39419	-6.04598	-6.8187	-6.43234	1.59			1	5.0091	1	1
TGGT1_213660	TGME49_213660	zinc finger (CCCH type) motif-containing protein			0.10002	0.94539	0.24525	0.99092	0.172635	0.968155	1.02687	0.60352	0.645277	-1.08041	0.789897	-5.75398	-5.85897	-5.80648	-6.3575	-6.50425	-6.43087	0.32			48.43	47.4475	52.169	46.4297
TGGT1_314800	TGME49_314800	hypothetical protein			0.21017	0.94539	0.024736	0.99092	0.117453	0.968155	1.40387	0.996151	1.5686	2.13872	1.41648	-4.68575	-5.5905	-5.13812	-5.6819	-7.15909	-6.4205	-0.12			28.6057	23.6069	37.593	49.5237
TGGT1_249340	TGME49_249340	hypothetical protein	Golgi		0.022231	0.94539	0.057756	0.99092	0.0399935	0.968155	0.795677	1.37609	0.944395	0.696234	1.1243	-4.8584	-5.6436	-5.251	-6.23449	-6.58799	-6.41124	1.32			27.3739	27.8664	29.7857	32.582
TGGT1_243680	TGME49_243680	dihydrodipicolinate reductase			0.081246	0.83323	0.036073	0.99092	0.0586595	0.912075	0.532192	0.715385	0.441835	0.100898	0.612871	-5.66923	-5.96644	-5.81784	-6.38462	-6.40828	-6.39645	1.14			4.67833	10.0746	7.78682	8.01028
TGGT1_223258	TGME49_223258	hypothetical protein			0.10002	0.98741	0.23118	0.99092	0.1656	0.989165	0.498484	0.811334	0.372768	-0.301446	0.0804676	-5.70068	-5.90635	-5.80352	-6.51202	-6.27911	-6.39557	-1.22			1.81785	1.87562	1.49309	1
TGGT1_257060	TGME49_257060	translation initiation factor sui1 protein	19S proteasome		0.013785	0.94539	0.0602	0.99092	0.0369925	0.968155	0.250074	0.92957	0.398439	-0.506224	-0.00542029	-5.74058	-5.71584	-5.72821	-6.67015	-6.11428	-6.39222	-0.09			31.0407	29.5138	34.3662	33.6395
TGGT1_269650	TGME49_269650	FFD and TFG box motifs protein	nucleus - non-chromatin		0.19934	0.94539	0.21488	0.99092	0.20711	0.968155	0.497391	0.527163	0.518331	0.47438	0.970493	-5.77477	-5.93595	-5.85536	-6.30193	-6.45429	-6.37811	-1.68			28.5595	28.3004	31.2733	28.0513
TGGT1_307780	TGME49_307780	hypothetical protein			0.21486	0.35398	0.085569	0.99092	0.150215	0.67245	1.18748	1.00555	1.15618	1.10971	0.962125	-5.07326	-5.50439	-5.28883	-6.07881	-6.66057	-6.36969	-0.44			1	1	1	1
TGGT1_310480	TGME49_310480	flagellar/basal body protein, PACRG family protein			0.056261	0.52102	0.0074876	0.37446	0.0318743	0.44774	1.49523	2.08208	2.17896	2.25569	1.37209	-3.9348	-4.54094	-4.23787	-6.01688	-6.7199	-6.36839	0.98			1	1	1	1
TGGT1_226570	TGME49_226570	hypothetical protein	IMC		0.011279	0.61668	0.014432	0.99092	0.0128555	0.8038	1.26256	2.39575	2.36344	1.28369	1.5331	-3.70547	-4.26493	-3.9852	-6.10122	-6.62837	-6.3648	2.46			675.595	715.858	937.301	749.717
TGGT1_257568	TGME49_257568	hypothetical protein			0.1158	0.83323	0.074809	0.99092	0.0953045	0.912075	0.495304	1.21867	1.40058	1.23793	0.863435	-4.9456	-5.1608	-5.0532	-6.16427	-6.56138	-6.36283	0.22			38.4867	40.4173	49.2131	84.886
TGGT1_306342	TGME49_306342	hypothetical protein			0.035476	0.83323	0.023353	0.53477	0.0294145	0.684	1.24787	1.74418	1.96029	2.13075	1.63234	-4.26784	-4.74977	-4.50881	-6.01202	-6.71006	-6.36104	1.43			1	1	1	1
TGGT1_283480	TGME49_283480	putative cell-cycle-associated protein kinase DYRK2			0.0060932	0.98741	0.056187	0.99092	0.0311401	0.989165	0.416375	0.410661	-0.0791671	-0.997486	-0.221333	-6.16178	-6.21677	-6.18927	-6.57244	-6.1376	-6.35502	-0.3			1	1	1	1
TGGT1_235600	TGME49_235600	SAG-related sequence SRS45			0.0044013	0.98741	0.0083955	0.99092	0.0063984	0.989165	0.158295	0.523178	0.557193	0.305971	0.121194	-5.43707	-6.1886	-5.81283	-5.96025	-6.74579	-6.35302	0.52			1	1	1	1
TGGT1_270680	TGME49_270680	hypothetical protein			0.0020687	0.88094	0.046689	0.62641	0.0243789	0.753675	1.43243	2.51534	2.30218	2.43097	1.74692	-3.26385	-4.60906	-3.93646	-5.77919	-6.91124	-6.34521	1.62			1	1	1	1.34187
TGGT1_270640	TGME49_270640	RNA recognition motif-containing protein	nucleus - non-chromatin		0.053339	0.61668	0.006456	0.99092	0.0298975	0.8038	3.35246	2.98792	3.64647	4.97026	3.9372	-2.13816	-3.91138	-3.02477	-5.12608	-7.55785	-6.34196	0.74			42.4949	55.7702	62.7943	48.1437
TGGT1_288465	TGME49_288465	hypothetical protein			0.02138	0.98741	0.089926	0.99092	0.055653	0.989165	1.29341	1.74895	1.71803	1.4949	1.21159	-4.53934	-4.67597	-4.60765	-6.28829	-6.39399	-6.34114	1.75			1	1	1	1
TGGT1_225570	TGME49_225570	hypothetical protein			0.085284	0.61668	0.013202	0.63776	0.049243	0.62722	1.64072	1.98803	2.22865	2.24871	1.6488	-4.12967	-4.33032	-4.22999	-6.11771	-6.55897	-6.33834	0.3			1	1	1	1
TGGT1_201775	TGME49_201775	hypothetical protein			0.044129	0.94539	0.080346	0.99092	0.0622375	0.968155	0.404299	1.02095	0.678474	0.184134	0.699391	-5.37669	-5.57943	-5.47806	-6.39764	-6.2579	-6.32777	2.09			1	1	1	1
TGGT1_233920	TGME49_233920	zinc finger, C3HC4 type (RING finger) domain-containing protein			0.12367	0.94539	0.13987	0.99092	0.13177	0.968155	0.540358	0.79296	0.229712	-0.692342	-0.355003	-5.75013	-5.87451	-5.81232	-6.54309	-6.10422	-6.32365	0.09			2.62977	1.82236	1.04111	1.39268
TGGT1_216280	TGME49_216280	adenylate and guanylate cyclase catalytic domain-containing protein			0.121	0.61668	0.078857	0.99092	0.0999285	0.8038	1.31045	1.96652	2.10079	2.32209	1.05492	-3.97167	-4.5953	-4.28349	-5.93819	-6.69609	-6.31714	0.89			1	1	1	1
TGGT1_311710	TGME49_311710	hypothetical protein			0.047935	0.35398	0.0014776	0.57671	0.0247063	0.465345	1.88663	2.82945	2.96039	2.7798	2.50863	-2.72867	-4.098	-3.41333	-5.55811	-7.05839	-6.30825	-0.08			1	1	1	1
TGGT1_262935	TGME49_262935	hypothetical protein	nucleus - non-chromatin		0.077386	0.83323	0.071282	0.66292	0.074334	0.748075	1.44942	2.24973	2.56763	2.66728	2.15546	-3.7283	-4.0463	-3.8873	-5.97803	-6.61393	-6.29598	1.55			15.2394	18.7565	19.307	20.8829
TGGT1_209585	TGME49_209585	hypothetical protein			0.040792	0.35398	0.096215	0.99092	0.0685035	0.67245	0.99765	1.02452	0.458632	0.272421	1.06011	-5.3234	-5.75947	-5.54144	-6.34792	-6.2181	-6.28301	0.84			1	1	1	1
TGGT1_318720	TGME49_318720	pyridoxal phosphate enzyme, YggS family protein	nucleus - chromatin		0.064733	0.61668	0.030746	0.99092	0.0477395	0.8038	1.83111	1.73845	1.91757	2.31329	2.01719	-4.3944	-4.51072	-4.45256	-6.13285	-6.42829	-6.28057	-1.06			14.6875	15.0787	14.1942	15.5732
TGGT1_278070	TGME49_278070	Toxoplasma gondii family A protein			0.0016827	0.99971	0.0017082	0.9997	0.00169545	0.999705	0.95973	0.394501	0.488957	-0.338881	-0.00819408	-5.58612	-6.09046	-5.83829	-5.98062	-6.57942	-6.28002	0.83			1	1	1	1
TGGT1_267312	TGME49_267312	putative myosin heavy chain			0.17424	0.83323	0.15089	0.99092	0.162565	0.912075	1.00606	1.27176	1.08312	0.103087	0.658353	-4.98933	-5.20951	-5.09942	-6.26109	-6.29263	-6.27686	-0.14			1	1	1	1
TGGT1_202760	TGME49_202760	hypothetical protein	19S proteasome		0.0038782	0.785	0.01984	0.4904	0.0118591	0.6377	1.64025	2.79952	2.78911	2.60737	2.25073	-3.3227	-3.64237	-3.48253	-6.12221	-6.43148	-6.27685	-0.19			15.2132	17.8475	19.1661	12.8055
TGGT1_305130	TGME49_305130	hypothetical protein			0.13657	0.83323	0.017675	0.99092	0.0771225	0.912075	1.64912	2.32488	2.56558	2.41341	1.84685	-3.47666	-4.18324	-3.82995	-5.80154	-6.74882	-6.27518	1.11			1.03529	4.16904	1.56148	2.85687
TGGT1_243420	TGME49_243420	hypothetical protein			0.00098245	0.85009	0.00065295	0.61016	0.0008177	0.730125	1.34111	2.2923	2.39918	2.4177	1.91137	-3.97935	-3.87815	-3.92875	-6.27164	-6.27734	-6.27449	1.23			1	1	1	1.61766
TGGT1_219120	TGME49_219120	zinc finger (CCCH type) motif-containing protein	nucleolus		0.0080696	0.59895	0.0033017	0.26889	0.00568565	0.43392	2.05279	2.67709	2.74834	3.2402	2.24045	-3.07276	-4.04863	-3.56069	-5.74986	-6.79696	-6.27341	2.32			48.2516	41.9696	38.911	32.9234
TGGT1_247500	TGME49_247500	acyl-CoA dehydrogenase, middle domain-containing protein			0.0070968	0.98741	0.1457	0.99092	0.0763984	0.989165	0.601709	0.52463	0.724257	-0.180667	0.350811	-5.74507	-5.54343	-5.64425	-6.2697	-6.26769	-6.2687	0.02			1	1	1	1
TGGT1_270595	TGME49_270595	UBA/TS-N domain-containing protein			0.085887	0.83323	0.078857	0.99092	0.082372	0.912075	0.3146	0.619095	0.650489	0.180584	0.198588	-5.53051	-5.73617	-5.63334	-6.1496	-6.38666	-6.26813	0.02			1.11094	1	1	1.07545
TGGT1_320160B	TGME49_320160	hypothetical protein			0.043441	0.57576	0.043908	0.35878	0.0436745	0.46727	0.433542	1.98922	1.79832	1.2621	0.456413	-4.239	-4.50222	-4.37061	-6.22822	-6.30054	-6.26438	0.7			3.31051	4.16341	3.06168	4.52588
TGGT1_247920	TGME49_247920	methyltransferase domain-containing protein	nucleolus		0.051487	0.83323	0.056187	0.99092	0.053837	0.912075	0.748217	1.62634	1.3918	1.57458	0.562032	-4.71333	-4.796	-4.75467	-6.33967	-6.1878	-6.26374	-0.47			42.6886	30.3913	44.1474	31.8073
TGGT1_246650	TGME49_246650	DHHC zinc finger domain-containing protein			0.17825	0.94539	0.022363	0.99092	0.100306	0.968155	0.423875	0.365032	0.285589	-0.410114	-0.0827191	-5.72215	-6.13197	-5.92706	-6.08718	-6.41756	-6.25237	-0.07			1	1	1	1
TGGT1_227560	TGME49_227560	putative IWS1 transcription factor	nucleus - non-chromatin		0.034068	0.88548	0.021791	0.99092	0.0279295	0.9382	1.09765	2.13619	2.15654	0.799451	1.14642	-3.93585	-4.27324	-4.10455	-6.07204	-6.42979	-6.25091	-0.72			32.4388	36.7596	37.9638	33.0004
TGGT1_240525	TGME49_240525	hypothetical protein			0.21692	0.83323	0.1457	0.99092	0.18131	0.912075	0.669464	0.673343	0.744743	0.924723	-0.00542678	-5.55015	-5.52541	-5.53778	-6.2235	-6.27016	-6.24683	0.89			9.79817	9.23565	12.4485	7.9131
TGGT1_312245	TGME49_312245	hypothetical protein			0.00094362	0.99989	0.032888	0.99092	0.0169158	0.995405	0.162635	0.689334	0.415483	-0.0285685	0.0401218	-5.7695	-5.60723	-5.68837	-6.45884	-6.02272	-6.24078	-0.76			1	1	1	1
TGGT1_289040	TGME49_289040	Armadillo/beta-catenin family repeat-containing protein			0.022515	0.83323	0.02121	0.66715	0.0218625	0.75019	2.0036	2.65323	2.65255	2.8732	2.40932	-3.28381	-3.88197	-3.58289	-5.93704	-6.53451	-6.23578	-0.3			1	1	1	1
TGGT1_262800	TGME49_262800	hypothetical protein			0.02151	0.83323	0.0065956	0.99092	0.0140528	0.912075	1.3621	1.58713	1.65868	1.29994	1.3321	-4.47907	-4.72443	-4.60175	-6.06619	-6.38311	-6.22465	0.75			1	1	1	1
TGGT1_320030	TGME49_320030	hypothetical protein	apical 1		0.066197	0.94539	0.12001	0.99092	0.0931035	0.968155	0.692613	1.39537	1.26653	0.985953	0.671262	-4.71768	-5.0581	-4.88789	-6.11305	-6.32463	-6.21884	-0.19			8.69679	11.0603	5.90995	17.9752
TGGT1_222260	TGME49_222260	hypothetical protein			0.066197	0.99898	0.08491	0.99092	0.0755535	0.99495	0.413527	0.121517	0.384151	-1.10638	-0.191501	-5.85986	-6.06552	-5.96269	-5.98138	-6.44967	-6.21552	0.4			1	1	1	1
TGGT1_223845	TGME49_223845	hypothetical protein			0.0005419	0.23412	0.009955	0.044782	0.00524845	0.139451	1.88033	3.20807	3.06321	2.59538	2.58256	-3.0986	-3.03452	-3.06656	-6.30666	-6.09773	-6.2022	1.03			1	1	4.43041	1
TGGT1_209480	TGME49_209480	hypothetical protein			0.015774	0.98741	0.10371	0.99092	0.059742	0.989165	-0.0393298	0.849753	0.444951	-0.323303	-0.311138	-5.55747	-5.53273	-5.5451	-6.40722	-5.97768	-6.19245	1.81			1	1	1	1
TGGT1_240890	TGME49_240890	6-phosphofructokinase	cytosol		0.040367	0.98741	0.085908	0.99092	0.0631375	0.989165	-0.126327	0.194828	-0.344345	-2.21793	-0.961864	-6.26426	-6.26992	-6.26709	-6.45909	-5.92557	-6.19233	0.61			13.1209	12.2189	10.6741	12.0376
TGGT1_273110	TGME49_273110	SAG-related sequence SRS30D			0.0070968	0.86953	0.00024819	0.65566	0.0036725	0.762595	1.42238	2.48228	2.38617	2.35017	1.56606	-3.36594	-4.14403	-3.75498	-5.84822	-6.5302	-6.18921	1.72			1	1.77946	1.84322	5.1154
TGGT1_306600	TGME49_306600	RNA recognition motif-containing protein	nucleus - non-chromatin		0.057863	0.83323	0.11997	0.5507	0.0889165	0.691965	0.580519	1.55166	1.17647	-0.463327	0.32553	-4.69767	-4.94781	-4.82274	-6.24934	-6.12428	-6.18681	-0.73			15.0025	22.2273	23.6688	22.8629
TGGT1_310045	TGME49_310045	hypothetical protein			0.074572	0.94539	0.017137	0.99092	0.0458545	0.968155	1.11224	1.46555	1.46615	1.29988	0.979318	-4.59648	-4.83286	-4.71467	-6.06203	-6.29901	-6.18052	1.11			5.94331	8.86929	1.20046	1
TGGT1_242000	TGME49_242000	DUF51 family protein	cytosol		0.0091661	0.83323	0.081749	0.99092	0.0454575	0.912075	0.647432	1.25726	0.882318	0.548512	0.949057	-5.11947	-5.09473	-5.1071	-6.37673	-5.97705	-6.17689	0.78			101.579	100.726	104.075	88.5198
TGGT1_224160	TGME49_224160	hypothetical protein			0.077386	0.8556	0.18883	0.57256	0.133108	0.71408	0.752333	1.4275	1.54922	1.22992	1.13257	-4.3706	-5.0052	-4.6879	-5.79809	-6.55442	-6.17626	-2.04			1.57918	2.26725	2.33687	1.91306
TGGT1_223560	TGME49_223560	hypothetical protein			0.056172	0.94539	0.0083955	0.99092	0.0322837	0.968155	1.15076	1.66815	1.83342	1.8257	0.686869	-4.1365	-4.70772	-4.42211	-5.80464	-6.54114	-6.17289	-0.28			8.23817	6.93768	5.03078	8.00683
TGGT1_217020	TGME49_217020	ATPase, AFG1 family protein	mitochondrion - soluble		0.18681	0.83323	0.08491	0.99092	0.13586	0.912075	0.427606	1.17451	0.86898	-0.916395	-0.951516	-5.2161	-5.05233	-5.13422	-6.39061	-5.92131	-6.15596	0.02			29.549	32.2047	32.4633	24.5764
TGGT1_259100	TGME49_259100	hypothetical protein			0.10746	0.98741	0.0026573	0.99092	0.0550587	0.989165	0.882111	2.24903	2.13036	1.2633	1.21405	-3.94204	-3.9896	-3.96582	-6.19107	-6.11995	-6.15551	1.11			1	1	1	1
TGGT1_319680	TGME49_319680	hypothetical protein			0.11185	0.35398	0.10371	0.45393	0.10778	0.403955	0.908293	1.03698	0.897127	0.630788	0.613322	-5.59114	-4.77931	-5.18523	-6.62812	-5.67644	-6.15228	1.06			1	1	1	1
TGGT1_356950		hypothetical protein			0.0048589	0.97946	0.0028466	0.99092	0.00385275	0.98519	1.55772	2.78775	2.96967	2.98845	2.07866	-2.89972	-3.64529	-3.2725	-5.68746	-6.61496	-6.15121	1.81
TGGT1_215895	TGME49_215895	AP2 domain-containing protein			0.031784	0.83323	0.044607	0.99092	0.0381955	0.912075	1.80361	2.76587	2.89786	2.58871	1.97707	-3.19936	-3.43542	-3.31739	-5.96523	-6.33328	-6.14926	0.74			1.74874	2.9063	2.11655	2.13278
TGGT1_215885	TGME49_215885	hypothetical protein			0.064691	0.97985	0.020957	0.99396	0.042824	0.986905	0.275629	0.218313	0.321372	-1.00576	-0.0368525	-5.62189	-6.13515	-5.87852	-5.8402	-6.45652	-6.14836	-1.06			1	1	1	1
TGGT1_207030	TGME49_207030	hypothetical protein			0.002383	0.94539	0.051406	0.99092	0.0268945	0.968155	0.695019	1.78077	1.46628	1.19049	0.800107	-4.32741	-4.71529	-4.52135	-6.10817	-6.18157	-6.14487	-0.31			1	1	1	1.11143
TGGT1_310410	TGME49_310410	WD domain, G-beta repeat-containing protein			0.11457	0.35398	0.070878	0.99092	0.092724	0.67245	1.37073	1.45159	1.38799	0.3058	0.905937	-4.29774	-5.13628	-4.71701	-5.74933	-6.52428	-6.1368	-0.56			2.40327	1.771	1.93357	2.22368
TGGT1_267642	TGME49_267642	hypothetical protein			0.016565	0.94539	0.18479	0.99092	0.100678	0.968155	0.291147	0.522517	-0.0463141	-1.0763	-0.645251	-5.91063	-5.88589	-5.89826	-6.43315	-5.83958	-6.13636	-0.19			1	1	1	1
TGGT1_205402	TGME49_205402	SNF2 family N-terminal domain-containing protein			0.013483	0.35398	0.034839	0.99092	0.024161	0.67245	0.82706	1.01669	0.447776	-0.114362	0.35882	-5.28449	-5.51026	-5.39738	-6.30118	-5.95804	-6.12961	0.61			1	1	1	1
TGGT1_269620	TGME49_269620	hypothetical protein			0.27992	0.83323	0.19413	0.99092	0.237025	0.912075	1.23156	0.315254	0.25754	-0.86977	1.0129	-5.3642	-6.31401	-5.8391	-5.67946	-6.57155	-6.1255	-0.34			19.6522	31.9024	20.5586	22.021
TGGT1_244900	TGME49_244900	putative dynein light chain type 1			0.12921	0.83323	0.11138	0.99092	0.120295	0.912075	0.402295	0.908296	0.655672	0.549424	0.386509	-5.35482	-5.33008	-5.34245	-6.26311	-5.98575	-6.12443	0			1	1	1	1
TGGT1_245760	TGME49_245760	hypothetical protein			0.19754	0.83323	0.004263	0.99092	0.100901	0.912075	0.462908	0.0764416	-0.0312665	-0.0162374	0.0527352	-5.98528	-6.21812	-6.1017	-6.06172	-6.18685	-6.12428	0.69			1	1	1	1
TGGT1_218460	TGME49_218460	hypothetical protein			0.011055	0.81723	0.0087571	0.52355	0.00990605	0.67039	1.3255	1.94305	2.04595	2.26911	1.59083	-3.88237	-4.36752	-4.12495	-5.82541	-6.41347	-6.11944	1.56			1	1	1	1
TGGT1_253300	TGME49_253300	hypothetical protein			0.0070968	0.80403	0.0035766	0.99092	0.0053367	0.897475	0.676831	0.957975	0.971814	1.34544	0.20211	-5.05008	-5.25837	-5.15423	-6.00805	-6.23019	-6.11912	0.45			4.66052	4.03682	6.47582	3.64956
TGGT1_316100	TGME49_316100	queuine trna-ribosyltransferase domain-containing protein			0.0047606	0.63844	0.04079	0.33587	0.0227753	0.487155	0.800312	1.27382	1.22456	1.09844	0.67281	-4.95394	-4.78558	-4.86976	-6.22776	-6.01014	-6.11895	-0.46			7.19688	8.30357	7.27902	7.29317
TGGT1_227010	TGME49_227010	rhoptry kinase family protein ROP30			0.0014631	0.99927	0.00010377	0.99999	0.000783435	0.99963	0.883213	0.939252	1.0995	0.685809	0.796235	-5.32162	-4.86948	-5.09555	-6.26087	-5.96899	-6.11493	0.98			5.38499	8.00821	5.72083	7.48738
TGGT1_248160	TGME49_248160	hypothetical protein			0.13272	0.94539	0.12327	0.99092	0.127995	0.968155	0.364234	0.0645878	0.460861	-0.921817	-0.386669	-5.84582	-5.85149	-5.84866	-5.91041	-6.31235	-6.11138	-0.75			8.41812	7.48996	7.36658	7.61387
TGGT1_249702	TGME49_249702	putative MC family transporter	mitochondrion - membranes		0.063931	0.83323	0.080324	0.99092	0.0721275	0.912075	0.253578	0.26558	0.80063	-0.202497	0.151604	-5.47074	-5.6764	-5.57357	-5.73632	-6.47703	-6.10667	0.28			12.5529	15.7239	17.2218	12.2699
TGGT1_258458	TGME49_258458	hypothetical protein	dense granules		0.12677	0.94539	0.14373	0.53657	0.13525	0.74098	1.30146	1.87352	2.00447	0.732746	1.44844	-4.21654	-4.1178	-4.16717	-6.09006	-6.12227	-6.10616	1.47			181.815	170.845	174.526	124.489
TGGT1_206710	TGME49_206710	hypothetical protein			0.035955	0.98741	0.007558	0.99092	0.0217565	0.989165	0.751876	1.27631	1.24752	0.854709	-0.0952953	-4.52224	-5.16586	-4.84405	-5.79854	-6.41339	-6.10597	-0.03			6.7823	5.89304	5.85661	5.05082
TGGT1_229290	TGME49_229290	kelch repeat-containing protein	19S proteasome		0.041633	0.61668	0.16077	0.44914	0.101201	0.53291	0.757195	0.94515	1.0406	0.44869	0.665983	-4.9832	-5.24013	-5.11167	-5.92835	-6.28073	-6.10454	-1.55			4.50993	5.00266	3.21841	3.58588
TGGT1_257790	TGME49_257790	histone deacetylase HDAC4			0.1316	0.94539	0.10923	0.99092	0.120415	0.968155	0.574708	0.194727	-0.186905	-0.909903	0.102748	-5.96603	-6.23452	-6.10028	-6.16076	-6.04762	-6.10419	-0.56			1	1.49561	1.25044	1.53393
TGGT1_311280	TGME49_311280	hypothetical protein			0.066197	0.98741	0.20771	0.99092	0.136954	0.989165	0.384821	0.573627	-0.118298	-0.173956	0.112988	-5.9197	-5.83147	-5.87559	-6.49333	-5.71317	-6.10325	-0.85			1.11758	1.07145	1.47819	1.72333
TGGT1_282130	TGME49_282130	hypothetical protein	Golgi		0.01387	0.94539	0.012177	0.99092	0.0130235	0.968155	1.13848	1.10696	1.069	1.20221	0.64183	-5.02605	-5.00131	-5.01368	-6.13301	-6.07031	-6.10166	0.45			2.72093	2.94629	3.32263	3.40953
TGGT1_266710	TGME49_266710	NEK kinase			0.1908	0.94539	0.062291	0.99092	0.126546	0.968155	0.440286	0.712812	0.655947	0.267753	0.176336	-5.03258	-5.79937	-5.41597	-5.74539	-6.45532	-6.10035	0.43			1	1	1	1
TGGT1_244610	TGME49_244610	zinc finger, C3HC4 type (RING finger) domain-containing protein			0.26254	0.83323	0.13055	0.99092	0.196545	0.912075	0.380252	0.564897	0.287556	0.0351438	0.14691	-5.40935	-5.92098	-5.66516	-5.97424	-6.20853	-6.09139	-0.89			15.9409	17.7061	14.6045	14.9368
TGGT1_294440	TGME49_294440	NOL1/NOP2/sun family protein	outlier		0.066602	0.83323	0.08491	0.99092	0.075756	0.912075	-0.0177488	0.991787	0.583054	-1.89857	-0.604513	-5.19423	-5.39989	-5.29706	-6.18601	-5.98294	-6.08448	0.41			12.259	11.9339	8.5292	9.69076
TGGT1_213885	TGME49_213885	hypothetical protein			0.27992	0.83323	0.27406	0.99092	0.27699	0.912075	0.340912	0.282345	0.335373	-0.444085	-0.0809021	-5.67995	-5.87053	-5.77524	-5.96229	-6.2059	-6.0841	-0.14			3.27148	2.74181	1	1.20041
TGGT1_281900	TGME49_281900	SET domain containing lysine methyltransferase KMTox			0.14719	0.83323	0.3356	0.99092	0.241395	0.912075	0.444131	1.07084	0.533686	0.0682964	-0.101152	-5.14344	-5.41983	-5.28164	-6.21429	-5.95352	-6.0839	0.55			6.43226	9.02356	8.28421	13.7757
TGGT1_247750	TGME49_247750	hypothetical protein			0.001457	0.35398	0.012789	0.36935	0.007123	0.361665	1.29056	1.78035	1.98969	2.15877	1.58879	-4.01755	-4.37632	-4.19694	-5.7979	-6.36601	-6.08196	1.25			1	1	1	1
TGGT1_258850	TGME49_258850	hypothetical protein			0.010462	0.65175	0.030948	0.40396	0.020705	0.527855	1.45513	2.40639	2.41671	2.23296	1.75781	-3.68497	-3.64946	-3.66721	-6.09135	-6.06618	-6.07876	-0.15			16.4891	16.6279	16.9513	14.02
TGGT1_301400	TGME49_301400	hypothetical protein	nucleus - chromatin		0.047299	0.83323	0.018307	0.66375	0.032803	0.74849	1.13101	2.01618	2.0189	1.42644	1.61953	-3.78819	-4.33199	-4.06009	-5.80437	-6.35089	-6.07763	1.24			17.6014	16.619	11.1435	18.4875
TGGT1_216720	TGME49_216720	hypothetical protein			0.0040506	0.61668	0.013891	0.67563	0.0089708	0.646155	1.92909	2.59736	2.75933	2.56676	2.26892	-3.22634	-3.56875	-3.39755	-5.82371	-6.32809	-6.0759	0.89			340.939	291.978	312.482	261.846
TGGT1_224275	TGME49_224275	hypothetical protein			0.013881	0.61668	0.067926	0.99092	0.0409035	0.8038	1.31974	1.16193	1.44349	0.899391	1.21478	-4.67014	-4.87581	-4.77298	-5.83207	-6.31929	-6.07568	-0.84			1	1	1	1
TGGT1_261660	TGME49_261660	hypothetical protein	nucleolus		0.084954	0.83323	0.046536	0.99092	0.065745	0.912075	0.524311	0.638577	0.867225	0.652847	0.471345	-5.36911	-5.27544	-5.32227	-6.00768	-6.14266	-6.07517	-0.15			2.72233	2.86381	2.81372	2.76837
TGGT1_207665	TGME49_207665	kinesin motor domain-containing protein			0.013504	0.83323	0.0093627	0.64696	0.0114334	0.740095	1.22685	1.67943	1.94238	2.00197	1.5095	-3.98294	-4.54129	-4.26211	-5.66237	-6.48367	-6.07302	0.65			1	1	1	1.44999
TGGT1_263010	TGME49_263010	hypothetical protein			0.0060932	0.83215	0.015821	0.53266	0.0109571	0.682405	0.992533	1.97837	2.00702	2.06468	1.70345	-3.85329	-4.30536	-4.07932	-5.83166	-6.31237	-6.07201	1.04			1	1	1	1
TGGT1_230535	TGME49_230535	hypothetical protein			0.19934	0.35398	0.27702	0.99092	0.23818	0.67245	1.03819	1.25489	1.12319	0.718785	0.982674	-5.10864	-4.65633	-4.88248	-6.36353	-5.77952	-6.07152	0.39			1	1	1	1
TGGT1_221390	TGME49_221390	hypothetical protein	PM - peripheral 2		0.053734	0.99804	0.22457	0.99092	0.139152	0.99448	0.300013	0.484039	0.305644	-0.948089	0.45507	-5.66913	-5.68327	-5.6762	-6.15317	-5.98891	-6.07104	-0.9			9.82733	8.71244	6.04947	11.1447
TGGT1_261260B	TGME49_261260	histone lysine demethylase JMJD6a			0.062682	0.94539	0.071305	0.99092	0.0669935	0.968155	0.723139	0.57246	0.77273	0.287334	0.545539	-5.41069	-5.38595	-5.39832	-5.98315	-6.15868	-6.07091	0.32			10.363	19.1726	16.7998	14.4898
TGGT1_267045	TGME49_267045	Ras family protein			0.0019048	0.99978	0.14781	0.99092	0.0748574	0.99535	1.16644	1.79531	1.95857	1.75611	1.14938	-4.38059	-4.00399	-4.19229	-6.17591	-5.96257	-6.06924	0.81			1	1	1	1
TGGT1_223830	TGME49_223830	fasciclin domain-containing protein			0.27992	0.83323	0.025821	0.99092	0.15287	0.912075	1.00227	0.652206	0.523869	0.639363	0.397859	-5.36666	-5.58804	-5.47735	-6.01886	-6.11191	-6.06539	1.13			1	1	1	1
TGGT1_309300	TGME49_309300	SAG-related sequence SRS55A			0.10002	0.94539	0.21138	0.99092	0.1557	0.968155	0.547512	0.119854	-0.176774	-1.02892	0.214054	-6.03652	-6.14366	-6.09009	-6.15638	-5.96689	-6.06163	-0.35			1	1	1	1
TGGT1_304755	TGME49_304755	hypothetical protein			0.016756	0.48919	0.009955	0.27145	0.0133555	0.38032	0.997833	1.85227	2.18015	2.25665	1.03476	-4.07063	-4.01645	-4.04354	-5.92291	-6.1966	-6.05975	1.6			7.15766	4.57188	13.9199	14.8081
TGGT1_243100	TGME49_243100	Toxoplasma gondii family A protein			0.0012737	0.72335	0.014578	0.51016	0.00792585	0.616755	1.27713	2.21124	2.26223	2.10887	1.54384	-3.82185	-3.82177	-3.82181	-6.03309	-6.08399	-6.05854	0.13			1	1	1	1
TGGT1_315400	TGME49_315400	SAG-related sequence SRS53D			0.02681	0.73518	0.056187	0.64014	0.0414985	0.68766	0.678439	1.01843	0.561319	0.926224	1.04152	-4.93157	-5.60161	-5.26659	-5.94999	-6.16293	-6.05646	0.51			1	1	1	1
TGGT1_301360	TGME49_301360	hypothetical protein			0.080899	0.83323	0.064591	0.99092	0.072745	0.912075	0.46407	1.10939	0.746676	0.44913	0.293217	-5.04939	-5.20245	-5.12592	-6.15878	-5.94912	-6.05395	-0.88			1	1	1	1
TGGT1_313840	TGME49_313840	hypothetical protein			0.00061411	0.50551	0.0002931	0.36458	0.000453605	0.435045	1.95392	3.01171	3.2216	3.27109	2.43121	-2.80618	-3.06365	-2.93492	-5.81789	-6.28526	-6.05157	1.52			1	1	1	1.77287
TGGT1_462974		hypothetical protein			0.0063031	0.83323	0.063281	0.99092	0.0347921	0.912075	1.02362	1.54599	1.24708	1.33056	0.943893	-4.65231	-4.64238	-4.64735	-6.19831	-5.88946	-6.04388	-0.04
TGGT1_257720	TGME49_257720	putative proton ATPase			0.10524	0.61668	0.26032	0.99092	0.18278	0.8038	0.375154	0.65549	0.0376999	-0.259464	0.406188	-5.70714	-5.6824	-5.69477	-6.36263	-5.7201	-6.04136	-0.38			1	1	1	1
TGGT1_254690	TGME49_254690	phospholipase/carboxylesterase TgASH2	ER		0.078864	0.98741	0.041049	0.61288	0.0599565	0.800145	1.04858	1.2978	1.31528	0.764206	0.47337	-4.47682	-4.99174	-4.73428	-5.77462	-6.30701	-6.04082	0.16			68.7602	78.0109	91.5309	82.4497
TGGT1_264110	TGME49_264110	hypothetical protein			0.06308	0.83323	0.18479	0.99092	0.123935	0.912075	1.14365	1.22373	0.675799	1.01057	1.12005	-4.92719	-5.24984	-5.08851	-6.15092	-5.92564	-6.03828	-0.35			10.1707	8.52533	5.99525	7.96119
TGGT1_295685	TGME49_295685	hypothetical protein			0.11185	0.35398	0.0043091	0.5541	0.0580796	0.45404	2.72105	3.42803	3.56182	3.93865	3.28076	-2.03943	-3.0371	-2.53827	-5.46746	-6.59893	-6.03319	1.76			1	1	1	1
TGGT1_285820	TGME49_285820	hypothetical protein			0.046041	0.83323	0.06444	0.5507	0.0552405	0.691965	0.618937	1.03981	1.16313	0.609813	0.276266	-5.01491	-4.847	-4.93096	-6.05471	-6.01013	-6.03242	1.45			1	1	1.19477	1
TGGT1_409880		toxoplasma gondii family B protein			0.086551	0.94539	0.040731	0.99092	0.063641	0.968155	1.23714	1.63385	1.45192	1.19688	1.23424	-4.10599	-4.86568	-4.48584	-5.73984	-6.3176	-6.02872	0.13
TGGT1_203175	TGME49_203175	hypothetical protein			0.25747	0.94539	0.1457	0.99092	0.201585	0.968155	0.783369	0.0578188	0.295989	-0.332988	0.662511	-5.59184	-6.10099	-5.84641	-5.64966	-6.39697	-6.02332	-0.54			1	1	1	1
TGGT1_266660	TGME49_266660	mediator complex subunit MED9			0.054139	0.94539	0.059044	0.61288	0.0565915	0.779135	1.15126	1.46738	1.26148	1.37549	1.10225	-4.41366	-4.90064	-4.65715	-5.88104	-6.16212	-6.02158	0.85			1	1	1	1
TGGT1_275680	TGME49_275680	hypothetical protein	nucleus - chromatin		0.17424	0.83323	0.12889	0.99092	0.151565	0.912075	0.857449	0.837198	0.890133	-1.28134	0.219516	-4.89161	-5.41426	-5.15294	-5.72881	-6.3044	-6.0166	-0.28			10.8331	4.05278	3.89849	5.81117
TGGT1_462967	TGME49_231605	putative phosphagen (guanidino) kinase family protein			0.0020505	0.61668	0.030691	0.99092	0.0163707	0.8038	0.826367	1.89296	1.69651	1.72439	1.18836	-4.20937	-4.22531	-4.21734	-6.10232	-5.92183	-6.01208	1.04			1	1	1	1
TGGT1_297065	TGME49_297065	hypothetical protein			0.06571	0.73805	0.018851	0.3614	0.0422805	0.549725	1.07087	1.41679	1.5407	1.51429	1.0991	-4.35054	-4.71331	-4.53192	-5.76733	-6.25401	-6.01067	1.17			1	1	1	1
TGGT1_228360	TGME49_228360	putative peptidyl-prolyl isomerase FKBP12	PM - peripheral 2		0.025878	0.67748	0.0021379	0.40045	0.014008	0.538965	1.14872	2.07477	2.1665	1.97755	1.33746	-3.34622	-4.42771	-3.88696	-5.42098	-6.59421	-6.0076	1.23			62.8956	63.6277	70.4411	66.8002
TGGT1_315550	TGME49_315550	calcium binding egf domain-containing protein			0.17424	0.94539	0.19896	0.99092	0.1866	0.968155	0.255608	0.162114	0.368761	0.109123	0.0434545	-5.38917	-6.09039	-5.73978	-5.55128	-6.45916	-6.00522	0.85			1	1	1	1
TGGT1_273920	TGME49_273920	putative aldose reductase	PM - peripheral 2		0.066197	0.86175	0.097388	0.39613	0.0817925	0.62894	0.555495	0.797683	1.37582	1.22881	0.681272	-5.29692	-4.53581	-4.91636	-6.0946	-5.91163	-6.00311	-1.59			15.4237	12.0642	12.3566	13.6937
TGGT1_319530	TGME49_319530	splicing factor SF2	nucleus - non-chromatin		0.22521	0.61668	0.21138	0.99092	0.218295	0.8038	0.20558	0.89664	0.692045	-1.29119	0.224817	-5.20472	-5.21038	-5.20755	-6.10136	-5.90243	-6.00189	-0.02			42.0701	34.1048	41.0612	38.2643
TGGT1_213580	TGME49_213580	hypothetical protein			0.045053	0.8892	0.0012664	0.99092	0.0231597	0.94006	1.69406	1.99291	2.15469	2.10958	2.1545	-3.05731	-4.79377	-3.92554	-5.05022	-6.94845	-5.99934	0.52			1170.58	1637.65	2376.27	1658.54
TGGT1_208740	TGME49_208740	putative microneme protein	dense granules		0.016565	0.57151	0.010442	0.44053	0.0135035	0.50602	1.40459	2.29617	2.07346	2.05622	1.72971	-3.62783	-3.99827	-3.81305	-5.924	-6.07173	-5.99786	2.46			9.92584	55.208	49.1994	122.482
TGGT1_233320	TGME49_233320	hypothetical protein			0.006348	0.75594	0.0041865	0.43826	0.00526725	0.5971	1.01776	2.09592	2.04148	1.78192	1.24584	-3.71016	-4.14264	-3.9264	-5.80608	-6.18412	-5.9951	2.19			1	1	1	1
TGGT1_258890	TGME49_258890	hypothetical protein			0.00084652	0.83323	0.076064	0.99092	0.0384553	0.912075	0.722549	1.4664	1.52133	0.936659	0.992326	-4.49712	-4.50279	-4.49995	-5.96353	-6.02412	-5.99382	0.92			1	1	1	1
TGGT1_210235	TGME49_210235	hypothetical protein			0.078529	0.61668	0.052809	0.99092	0.065669	0.8038	0.979822	1.4665	1.74191	1.90315	1.70997	-3.97006	-4.79696	-4.38351	-5.43657	-6.53887	-5.98772	-0.48			1	1	1	1.4908
TGGT1_306010	TGME49_306010	hypothetical protein			0.021826	0.94539	0.022544	0.66997	0.022185	0.80768	0.924291	1.68481	1.68712	1.35605	0.79802	-4.22802	-4.36688	-4.29745	-5.91283	-6.054	-5.98342	0.47			1	1	1	1
TGGT1_213590	TGME49_213590	hypothetical protein			0.038216	0.71316	0.027031	0.33705	0.0326235	0.525105	0.909924	1.79619	1.88017	1.23831	0.545762	-3.94023	-4.3459	-4.14306	-5.73642	-6.22607	-5.98124	-0.02			66.279	75.7615	82.5349	78.3233
TGGT1_243160	TGME49_243160	Toxoplasma gondii family A protein			0.0013447	0.99804	0.00018023	0.99998	0.000762465	0.99901	0.444568	0.82844	0.975191	0.819288	0.312116	-4.80063	-5.3551	-5.07787	-5.62907	-6.33029	-5.97968	-0.02			1	1	1	1
TGGT1_204100	TGME49_204100	eIF2 kinase IF2K-C			0.12402	0.83323	0.17161	0.99092	0.147815	0.912075	0.193316	0.816241	1.04432	0.988418	0.391772	-4.92493	-5.16099	-5.04296	-5.74117	-6.20531	-5.97324	-1.02			3.06885	5.22853	3.26254	3.32273
TGGT1_286810	TGME49_286810	hypothetical protein			0.058642	0.97543	0.068208	0.99092	0.063425	0.983175	0.0974253	0.371386	0.302139	-1.3357	-0.911259	-5.64009	-5.61535	-5.62772	-6.01147	-5.91749	-5.96448	-0.12			6.2514	8.08031	7.41339	5.69136
TGGT1_408920		hypothetical protein			0.034576	0.94539	0.032995	0.99092	0.0337855	0.968155	-0.607274	0.653616	-0.381071	-1.88491	-0.889015	-6.1074	-5.53527	-5.82134	-6.76102	-5.1542	-5.95761	0.12
TGGT1_253550	TGME49_253550	putative WD repeat-containing protein 92			0.0021815	0.5482	0.00055889	0.18286	0.00137019	0.36553	1.35153	2.03682	2.11038	2.15634	1.38019	-4.1612	-3.59032	-3.87576	-6.19803	-5.7007	-5.94936	0.05			1	1	1	1
TGGT1_293060	TGME49_293060	SPRY domain-containing protein	nucleus - non-chromatin		0.015277	0.75049	0.012288	0.5173	0.0137825	0.633895	1.30266	1.7856	2.00172	1.67925	1.77367	-4.14895	-3.9604	-4.05468	-5.93455	-5.96212	-5.94834	-0.12			11.8596	8.2022	9.29668	8.22094
TGGT1_225340	TGME49_225340	hypothetical protein			0.046041	0.51282	0.027377	0.34699	0.036709	0.429905	0.924343	2.12842	1.91539	0.831565	0.650398	-3.85406	-3.99094	-3.9225	-5.98249	-5.90633	-5.94441	0.73			5.22012	5.41377	5.04351	4.93442
TGGT1_236870	TGME49_236870	hypothetical protein			0.049599	0.94539	0.0012228	0.99092	0.0254109	0.968155	2.75751	2.95674	3.25082	3.46062	3.28917	-2.17223	-3.5033	-2.83776	-5.12897	-6.75412	-5.94154	2.8			565.144	448.948	497.817	495.017
TGGT1_258085	TGME49_258085	hypothetical protein			0.019799	0.75527	0.016764	0.64732	0.0182815	0.701295	1.48856	1.78361	1.77634	1.59344	1.42562	-3.81052	-4.50698	-4.15875	-5.59412	-6.28332	-5.93872	0.4			1	1	1	1
TGGT1_282000	TGME49_282000	hypothetical protein			0.13574	0.94539	0.19896	0.99092	0.16735	0.968155	1.26782	1.56526	1.57517	1.49874	0.777589	-4.45333	-4.2792	-4.36626	-6.01858	-5.85437	-5.93648	-0.56			1	1	1	1.6495
TGGT1_285470	TGME49_285470	patched family protein			0.085284	0.94539	0.027377	0.99092	0.0563305	0.968155	0.682794	0.503059	0.715826	-1.9699	-0.494089	-5.20555	-5.44633	-5.32594	-5.70861	-6.16216	-5.93538	0.66			42.9845	36.033	45.9422	32.16
TGGT1_255670	TGME49_255670	methyltransferase domain-containing protein	mitochondrion - membranes		0.034775	0.94539	0.073506	0.99092	0.0541405	0.968155	-0.0850814	0.301467	0.342546	-0.299406	-0.465259	-5.45006	-5.77272	-5.61139	-5.75153	-6.11526	-5.9334	-0.14			14.5272	13.3234	15.3151	15.581
TGGT1_300380	TGME49_300380	putative endoplasmic reticulum oxidoreductin	ER		0.13272	0.89071	0.08491	0.99092	0.108815	0.940815	0.183134	0.83721	0.839647	0.465327	0.675971	-4.66683	-5.51869	-5.09276	-5.50404	-6.35834	-5.93119	0.82			8.76988	12.7043	17.141	10.6992
TGGT1_210310	TGME49_210310	hypothetical protein			0.075645	0.61668	0.015448	0.66392	0.0455465	0.6403	1.00492	1.11103	1.26741	0.748883	1.24324	-4.47484	-5.00331	-4.73908	-5.58587	-6.27073	-5.9283	0.19			1.41647	1.80652	1.02267	1.57559
TGGT1_224560	TGME49_224560	hypothetical protein			0.011999	0.98741	0.091084	0.99092	0.0515415	0.989165	0.389347	-0.0633948	0.167035	-1.42304	-1.25341	-5.88752	-5.86279	-5.87516	-5.82413	-6.02982	-5.92697	-0.23			6.18774	1	1	1
TGGT1_211280	TGME49_211280	hypothetical protein			0.011999	0.98741	0.013449	0.99092	0.012724	0.989165	0.670943	0.910323	1.15377	0.599551	0.209393	-4.68077	-5.10456	-4.89267	-5.5911	-6.25833	-5.92471	-0.09			1.25088	1	1	1.65733
TGGT1_260530	TGME49_260530	Sel1 repeat-containing protein			0.067128	0.94539	0.0014989	0.99092	0.0343134	0.968155	1.78404	2.29603	2.59498	2.57127	2.1415	-3.24351	-3.70921	-3.47636	-5.53954	-6.30419	-5.92187	1.64			1	1	1	1
TGGT1_264980	TGME49_264980	hypothetical protein			0.31455	0.61668	0.19896	0.99092	0.256755	0.8038	0.890509	0.858551	0.814218	0.611416	0.76381	-4.90789	-5.2615	-5.08469	-5.76644	-6.07571	-5.92107	-0.82			1.64169	1.3396	1.01881	3.07891
TGGT1_306350	TGME49_306350	variable surface lipoprotein	apical 1		0.011047	0.94539	0.081449	0.99092	0.046248	0.968155	-0.266954	-0.061519	-0.399637	-1.72112	-1.06694	-6.16161	-6.13688	-6.14925	-6.1001	-5.73724	-5.91867	-0.84			4.45305	6.85905	5.03078	7.48809
TGGT1_227430	TGME49_227430	transmembrane amino acid transporter protein			0.048041	0.83323	0.013007	0.99092	0.030524	0.912075	1.69902	1.97422	2.03772	2.20783	1.92784	-3.6215	-4.19054	-3.90602	-5.59572	-6.22826	-5.91199	0.14			3.04231	6.23338	4.13366	9.3421
TGGT1_223640	TGME49_223640	hypothetical protein	PM - peripheral 2		0.080899	0.94539	0.19808	0.99092	0.139489	0.968155	0.73945	0.685246	0.410704	0.563838	0.246283	-5.24494	-5.481	-5.36297	-5.93019	-5.89171	-5.91095	-0.6			2.16811	2.26836	1.58699	2.61731
TGGT1_300360	TGME49_300360	ADP/ATP translocase			0.013811	0.86243	0.055885	0.48905	0.034848	0.67574	0.74478	1.79014	1.77415	1.56058	1.00981	-4.30741	-3.94796	-4.12769	-6.09755	-5.72212	-5.90983	1.11			11.0337	11.3729	13.9393	11.253
TGGT1_293550	TGME49_293550	hypothetical protein			0.039208	0.94539	0.062124	0.99092	0.050666	0.968155	-0.160717	-0.10779	-0.489589	-1.96547	-1.26468	-6.15258	-6.26017	-6.20637	-6.04479	-5.77058	-5.90768	0.1			14.137	14.0088	11.6219	12.2958
TGGT1_249440	TGME49_249440	hypothetical protein			0.02938	0.98741	0.065288	0.61288	0.047334	0.800145	-0.42148	-0.36841	-0.912914	-4.94532	-1.47988	-6.69003	-6.39167	-6.54085	-6.32162	-5.47876	-5.90019	-0.48			10.993	9.65996	7.53974	11.4511
TGGT1_277710	TGME49_277710	hypothetical protein	nucleus - chromatin		0.063931	0.83323	0.068349	0.99092	0.06614	0.912075	0.151304	0.0893376	-0.445328	-1.63706	-1.07869	-6.07756	-6.07546	-6.07651	-6.1669	-5.63013	-5.89852	-0.05			15.4414	13.2972	10.4675	11.251
TGGT1_301430	TGME49_301430	putative septum formation protein maf	19S proteasome		0.13574	0.94539	0.10923	0.99092	0.122485	0.968155	0.537454	1.35487	1.44816	1.6144	0.55778	-4.45722	-4.53497	-4.49609	-5.81208	-5.98313	-5.89761	1.52			23.1345	22.9166	21.5788	37.4082
TGGT1_243500	TGME49_243500	CAM kinase, SNF1/AMK1 family ToxPK1			0.077386	0.88908	0.098815	0.99092	0.0881005	0.94	0.513738	0.975753	1.1758	1.24389	0.724014	-4.57358	-5.06615	-4.81986	-5.54933	-6.24195	-5.89564	0.3			1	1	1	1
TGGT1_255870	TGME49_255870	WD domain, G-beta repeat-containing protein	nucleus - chromatin		0.016211	0.67022	0.045442	0.47492	0.0308265	0.57257	0.588342	1.65404	1.45715	-0.230393	-0.417939	-4.3677	-4.30705	-4.33738	-6.02174	-5.7642	-5.89297	-0.35			6.18642	5.25983	4.18275	5.77993
TGGT1_237550	TGME49_237550	hypothetical protein			0.076835	0.83323	0.10787	0.99092	0.0923525	0.912075	1.063	1.72925	1.74163	1.24701	1.07924	-4.13794	-4.17454	-4.15624	-5.86719	-5.91616	-5.89168	0.15			3.94306	4.92281	3.02619	4.51836
TGGT1_279450	TGME49_279450	putative adenylosuccinate synthetase	cytosol		0.0012373	0.76718	0.00019601	0.45102	0.000716655	0.6091	1.32387	2.18777	2.24284	2.02169	1.44798	-3.72625	-3.62117	-3.67371	-5.91402	-5.86401	-5.88902	2.15			26.8505	30.815	30.6483	28.6216
TGGT1_216285	TGME49_216285	hypothetical protein			0.069816	0.83323	0.097976	0.99092	0.083896	0.912075	1.18786	1.49142	1.80446	2.14238	1.52405	-3.70664	-4.76647	-4.23655	-5.19805	-6.57093	-5.88449	0.96			1.77776	1.85762	1	1
TGGT1_239110	TGME49_239110	leucine rich repeat-containing protein			0.084819	0.98741	0.054131	0.99092	0.069475	0.989165	0.405512	0.811046	1.08577	1.19951	0.498926	-4.71835	-5.15207	-4.93521	-5.5294	-6.23784	-5.88362	0.05			1	1	1	1
TGGT1_278565	TGME49_278565	hypothetical protein			0.0029364	0.69766	0.0026464	0.42278	0.0027914	0.56022	1.1702	1.87138	1.85918	1.74645	1.74764	-3.89079	-4.13965	-4.01522	-5.76217	-5.99883	-5.8805	0.57			1.10847	1	1.13889	1
TGGT1_305635	TGME49_305635	hypothetical protein			0.27135	0.35398	0.25343	0.99092	0.26239	0.67245	0.293092	-0.0223516	0.319205	-0.585116	-0.0319013	-5.743	-5.71826	-5.73063	-5.72064	-6.03746	-5.87905	-0.5			9.00738	6.20835	3.51598	12.5882
TGGT1_220280	TGME49_220280	mucin family glycoprotein			0.033985	0.61668	0.037939	0.66982	0.035962	0.64325	0.701436	1.52067	1.56265	1.63127	0.973863	-4.36183	-4.30632	-4.33408	-5.8825	-5.86897	-5.87573	1.54			1	1	1	1
TGGT1_260570	TGME49_260570	hypothetical protein			0.028004	0.61668	0.13848	0.99092	0.083242	0.8038	0.659825	1.39817	1.38828	0.922606	0.964307	-4.4404	-4.52341	-4.4819	-5.83857	-5.91169	-5.87513	-0.25			9.94163	16.3873	14.291	14.0332
TGGT1_251650	TGME49_251650	hypothetical protein			0.0046501	0.57589	0.018196	0.27543	0.0114231	0.42566	0.48304	1.26623	1.01304	0.550849	1.00447	-4.79207	-4.67529	-4.73368	-6.05831	-5.68833	-5.87332	-0.28			1	1.44203	3.83192	1
TGGT1_285790	TGME49_285790	hypothetical protein			0.14719	0.83323	0.056187	0.99092	0.101688	0.912075	0.45349	0.431153	0.459415	-0.629966	-0.0249034	-5.43879	-5.41405	-5.42642	-5.86994	-5.87346	-5.8717	0			1	1	1	1
TGGT1_278180	TGME49_278180	hypothetical protein			0.0002846	0.99996	0.025899	0.99092	0.0130918	0.99544	0.494291	0.360466	0.061995	0.0477926	-0.00363105	-5.67107	-5.64633	-5.6587	-6.03154	-5.70833	-5.86993	1			1	1	1	1
TGGT1_232660	TGME49_232660	Hsp70 interacting protein HIP	cytosol		0.022231	0.98741	0.0089598	0.99092	0.0155954	0.989165	1.21499	2.14008	2.2652	1.87563	1.47416	-3.15121	-4.18133	-3.66627	-5.29129	-6.44653	-5.86891	1.67			89.6061	86.8726	97.4931	84.1164
TGGT1_216030B	TGME49_216030	hypothetical protein			0.04751	0.61668	0.13227	0.99092	0.08989	0.8038	0.45768	0.0896173	0.136287	-0.750263	0.319458	-5.75045	-5.75611	-5.75328	-5.84006	-5.8924	-5.86623	-0.65			3.03386	3.81805	1.76463	3.38653
TGGT1_305890	TGME49_305890	hypothetical protein			0.027082	0.94539	0.13227	0.99092	0.079676	0.968155	0.0880189	0.00665436	-0.578508	-1.98542	-0.828729	-6.16165	-6.13692	-6.14929	-6.16831	-5.55841	-5.86336	-1.01			1	1	1	1
TGGT1_275870	TGME49_275870	tubulin/FtsZ family, GTPase domain-containing protein			0.075864	0.61668	0.077804	0.51334	0.076834	0.56501	1.30382	2.22653	2.25965	2.35061	1.40131	-3.58913	-3.64406	-3.6166	-5.81567	-5.90371	-5.85969	2.03			2.21015	1.83675	1.88294	2.79145
TGGT1_289610	TGME49_289610	hypothetical protein			0.17725	0.83323	0.13403	0.99092	0.15564	0.912075	0.627229	0.851293	1.13102	0.946958	0.691931	-4.77928	-4.95334	-4.86631	-5.63057	-6.08437	-5.85747	2.07			17.36	15.1892	16.9644	16.0089
TGGT1_243790	TGME49_243790	SAG-related sequence SRS33	micronemes		0.038216	0.98741	0.058731	0.99092	0.0484735	0.989165	0.568608	0.537939	0.0713735	-0.910198	-0.227765	-5.39034	-5.71339	-5.55186	-5.92828	-5.78477	-5.85652	-0.5			15.7057	16.5243	18.5121	16.5538
TGGT1_319630	TGME49_319630	hypothetical protein			0.039149	0.79467	0.0091795	0.50346	0.0241643	0.649065	1.43991	1.98944	2.38257	2.25709	1.94352	-3.48229	-3.85634	-3.66932	-5.47173	-6.23891	-5.85532	1.26			1	1	1	1
TGGT1_222440	TGME49_222440	hypothetical protein			0.24052	0.61668	0.10297	0.6674	0.171745	0.64204	0.988859	1.52097	1.70492	1.63896	1.50956	-4.08038	-4.39172	-4.23605	-5.60135	-6.09664	-5.84899	0.76			1	2.17631	1	5.07543
TGGT1_263240	TGME49_263240	hypothetical protein	ER		0.063402	0.61668	0.18179	0.99092	0.122596	0.8038	0.581343	1.25231	0.704438	0.230454	0.415288	-4.74029	-4.99709	-4.86869	-5.99261	-5.70152	-5.84706	0.7			55.9367	59.9232	63.5977	44.6876
TGGT1_240250	TGME49_240250	macro domain-containing protein	nucleolus		0.02938	0.98741	0.068208	0.99092	0.048794	0.989165	0.212678	0.107761	0.21816	-0.606814	-0.0399192	-5.58719	-5.77455	-5.68087	-5.69495	-5.99271	-5.84383	-0.39			16.9601	19.3787	18.1466	26.544
TGGT1_201690	TGME49_201690	BT1 family protein			0.055564	0.35398	0.31397	0.99092	0.184767	0.67245	0.846013	0.766851	0.509029	0.521206	0.504731	-5.20732	-5.19709	-5.2022	-5.97417	-5.70612	-5.84014	-1.28			1.37654	5.0558	6.65401	6.75033
TGGT1_239020	TGME49_239020	ABC transporter transmembrane region domain-containing protein	Golgi		0.2751	0.98741	0.20127	0.99092	0.238185	0.989165	0.859775	0.747485	0.384567	0.293693	0.550363	-5.28342	-5.25868	-5.27105	-6.03091	-5.64325	-5.83708	-0.69			29.4722	25.6356	22.8915	20.3907
TGGT1_222385	TGME49_222385	hypothetical protein			0.15136	0.83323	0.21792	0.67259	0.18464	0.75291	0.813798	0.143032	0.0626817	0.194076	0.171743	-5.56287	-5.88553	-5.7242	-5.7059	-5.94821	-5.82705	1.25			1	1	1	1
TGGT1_280660	TGME49_280660	HECT-domain (ubiquitin-transferase) domain-containing protein	nucleus - chromatin		0.23931	0.61668	0.1457	0.99092	0.192505	0.8038	0.675824	0.342586	0.5095	0.283818	0.617718	-5.30304	-5.49791	-5.40048	-5.64562	-6.00741	-5.82652	-1.29			2.27447	1.69886	1.33072	1.34236
TGGT1_269110	TGME49_269110	putative ornithine aminotransferase			0.28039	0.83323	0.25343	0.99092	0.26691	0.912075	0.417809	0.647924	0.554727	0.322827	0.219448	-4.94663	-5.49608	-5.22135	-5.59455	-6.05081	-5.82268	1.2			1	1	1	1
TGGT1_236000	TGME49_236000	putative ferredoxin	mitochondrion - soluble		0.0020493	0.4992	0.0022604	0.29972	0.00215485	0.39946	0.727298	1.91722	1.75551	1.28432	0.760598	-3.2332	-4.73226	-3.98273	-5.15042	-6.48776	-5.81909	0.2			12.6069	19.3625	10.5018	15.1474
TGGT1_310235	TGME49_310235	hypothetical protein			0.015632	0.83323	0.076144	0.66441	0.045888	0.74882	0.754044	1.59001	1.46673	1.39156	0.80295	-4.31564	-4.25798	-4.28681	-5.90565	-5.72471	-5.81518	0.45			34.7837	29.1411	41.3029	31.53
TGGT1_236260	TGME49_236260	protein phosphatase 2C domain-containing protein			0.22502	0.83323	0.067273	0.99092	0.146147	0.912075	1.04964	0.0786218	0.278909	-0.318175	0.952226	-5.36472	-5.90765	-5.63618	-5.44334	-6.18656	-5.81495	0.05			3.66181	5.2166	5.47095	5.10308
TGGT1_246010	TGME49_246010	hypothetical protein			0.01571	0.35398	0.23343	0.64421	0.12457	0.499095	0.407446	0.967965	0.461803	-0.970061	0.0904486	-5.40125	-4.79871	-5.09998	-6.36921	-5.26052	-5.81486	1			1.83921	2.11639	1.36935	1.39489
TGGT1_290270	TGME49_290270	SPRY domain-containing protein	nucleus - non-chromatin		0.25747	0.83323	0.23494	0.99092	0.246205	0.912075	0.963586	0.571133	0.310398	-0.457255	0.335466	-5.37061	-5.37627	-5.37344	-5.94174	-5.68667	-5.81421	0.75			9.50451	8.55273	8.96498	9.51809
TGGT1_271260	TGME49_271260	hypothetical protein			0.29256	0.61668	0.10061	0.99092	0.196585	0.8038	0.152317	-0.534786	-0.421701	-1.11659	-0.268723	-6.28658	-6.28717	-6.28687	-5.75179	-5.86547	-5.80863	-0.88			11.9226	15.3891	13.1748	23.0985
TGGT1_214115	TGME49_214115	hypothetical protein			0.11019	0.83323	0.0069354	0.99092	0.0585627	0.912075	0.24184	0.716231	0.0473068	-1.26977	-0.292523	-5.23894	-5.61145	-5.42519	-5.95517	-5.65876	-5.80696	0.33			1	1	3.60271	4.98935
TGGT1_203690	TGME49_203690	AP2 domain transcription factor AP2VIIa-5	nucleolus		0.21017	0.64239	0.13987	0.61288	0.17502	0.627635	1.40685	1.95651	1.99077	1.79569	1.5108	-3.29128	-4.36703	-3.82916	-5.24779	-6.35781	-5.8028	0.89			6.40608	8.67584	6.76523	8.07752
TGGT1_318390	TGME49_318390	hypothetical protein			0.012882	0.56789	0.065736	0.17453	0.039309	0.37121	0.857241	1.27351	1.21283	0.801108	0.990274	-4.43358	-4.68175	-4.55767	-5.70709	-5.89458	-5.80084	-0.87			9.00012	10.3224	10.2675	12.0663
TGGT1_265460	TGME49_265460	hypothetical protein			0.06892	0.94539	0.028751	0.99092	0.0488355	0.968155	0.136569	1.62914	1.26029	0.264517	-0.00429342	-4.25655	-4.4555	-4.35603	-5.88569	-5.71579	-5.80074	0.32			21.3915	18.7723	15.9741	15.9782
TGGT1_214320	TGME49_214320	facilitative glucose transporter GT1	PM - integral		0.16963	0.61668	0.10888	0.99092	0.139255	0.8038	0.673787	1.28789	0.534631	-1.17791	0.526608	-4.88741	-4.88777	-4.88759	-6.17529	-5.4224	-5.79885	-1.01			292.811	297.12	374.635	296.776
TGGT1_255490	TGME49_255490	hypothetical protein			0.13712	0.94539	0.1273	0.99092	0.13221	0.968155	1.64094	2.15065	2.04869	2.21994	1.75659	-3.49445	-3.9027	-3.69858	-5.6451	-5.95139	-5.79825	1.38			1	1	1	1
TGGT1_278730	TGME49_278730	putative guanine nucleotide-binding protein			0.098194	0.49395	0.15158	0.44478	0.124887	0.469365	0.0535127	1.17083	0.74267	-2.12371	0.638417	-4.21914	-5.46315	-4.84115	-5.38997	-6.20582	-5.7979	-0.46			9.03742	12.0598	13.4378	10.2616
TGGT1_306870	TGME49_306870	hypothetical protein			0.025441	0.56128	0.046292	0.40973	0.0358665	0.485505	0.773512	1.73694	1.63372	1.24054	0.579811	-4.11846	-4.10151	-4.10999	-5.8554	-5.73523	-5.79531	-1.04			1	1	1	1
TGGT1_205720	TGME49_205720	Adenosine/AMP deaminase domain-containing protein			0.061494	0.35398	0.077756	0.62631	0.069625	0.490145	1.16943	1.74712	2.1029	1.86122	1.40776	-3.69204	-4.04746	-3.86975	-5.43916	-6.15036	-5.79476	0.09			8.77379	11.7434	12.7566	7.36504
TGGT1_244870A	TGME49_244870	putative quinone oxidoreductase			0.14719	0.83323	0.10714	0.99092	0.127165	0.912075	0.0209668	0.248701	0.364122	-0.683653	-0.363021	-5.44651	-5.52901	-5.48776	-5.69521	-5.89313	-5.79417	0.29			31.9721	20.6044	21.2187	24.6482
TGGT1_238930	TGME49_238930	hypothetical protein			0.082607	0.59808	0.049793	0.37814	0.0662	0.48811	0.753869	1.14831	1.27049	0.583916	0.801925	-4.38598	-4.78061	-4.58329	-5.53429	-6.0511	-5.7927	-1.18			1.81242	1.33888	1.00219	1.01528
TGGT1_262020	TGME49_262020	hypothetical protein			0.0018393	0.14537	0.043106	0.99092	0.0224727	0.568145	0.760815	0.576358	0.429305	-0.0706061	0.626668	-5.29474	-5.28137	-5.28806	-5.8711	-5.71068	-5.79089	0.84			1	1	1.66014	1
TGGT1_271178	TGME49_271178	hypothetical protein	nucleus - chromatin		0.019409	0.61668	0.037494	0.50571	0.0284515	0.561195	0.0757764	2.01214	1.90802	0.872203	0.865547	-3.81565	-3.84356	-3.8296	-5.82779	-5.75158	-5.78968	0.52			10.7623	21.6472	21.9193	21.3336
TGGT1_278160	TGME49_278160	vesicle transport v-snare protein			0.17866	0.94539	0.29421	0.99092	0.236435	0.968155	0.517678	0.722737	0.208238	-0.61071	0.0260802	-5.32407	-5.31599	-5.32003	-6.04681	-5.52423	-5.78552	-1.09			28.0869	35.1449	41.3402	38.2934
TGGT1_286680	TGME49_286680	hypothetical protein	PM - peripheral 2		0.06394	0.83278	0.052059	0.49387	0.0579995	0.663325	0.177223	0.911581	0.748896	-0.529243	-0.298167	-4.68699	-5.22228	-4.95464	-5.59858	-5.97118	-5.78488	0.95			18.9301	18.9463	20.7467	22.7598
TGGT1_248750	TGME49_248750	hypothetical protein			0.14296	0.83323	0.21679	0.67539	0.179875	0.75431	1.06222	1.83231	1.39963	1.00339	1.49381	-3.99258	-4.34093	-4.16676	-5.82489	-5.74056	-5.78273	-0.12			1.11583	1	1.61977	2.09474
TGGT1_266610	TGME49_266610	Kazal-type serine protease inhibitor domain-containing protein			0.016756	0.98741	0.0035766	0.99092	0.0101663	0.989165	1.05209	0.976742	1.17314	1.39781	1.09512	-4.59896	-4.81586	-4.70741	-5.5757	-5.989	-5.78235	-0.42			1	1	1	1
TGGT1_224200	TGME49_224200	tRNA pseudouridine synthase	nucleus - non-chromatin		0.035955	0.98741	0.034734	0.99092	0.0353445	0.989165	1.04522	0.851035	1.00397	0.196397	0.676858	-4.58585	-5.1085	-4.84717	-5.43688	-6.11247	-5.77468	-0.03			4.48103	5.51628	4.59691	4.66618
TGGT1_207250	TGME49_207250	electron-transfer-flavoprotein, alpha polypeptide			0.0070968	0.98741	0.0044875	0.99092	0.00579215	0.989165	0.681943	1.72796	1.84576	0.279997	0.949188	-3.99636	-3.97515	-3.98575	-5.72431	-5.82091	-5.77261	-0.37			3.17503	2.1448	2.24714	1.35272
TGGT1_274030	TGME49_274030	hypothetical protein			0.0091819	0.88626	0.014533	0.99092	0.0118575	0.93859	0.784524	1.09787	1.24184	1.17256	0.722248	-4.57618	-4.62833	-4.60225	-5.67404	-5.87018	-5.77211	0.53			1	1	1	2.64535
TGGT1_232310	TGME49_232310	endonuclease/exonuclease/phosphatase family protein	nucleolus		0.09411	0.94539	0.2201	0.99092	0.157105	0.968155	0.864943	1.251	0.946671	-0.0424385	0.29421	-4.68512	-4.66038	-4.67275	-5.93613	-5.60706	-5.77159	-0.61			7.16183	6.16814	9.05634	9.14382
TGGT1_278830	TGME49_278830	glucose-6-phosphate 1-dehydrogenase	nucleus - chromatin		0.12869	0.61668	0.048773	0.66492	0.0887315	0.6408	0.683869	0.610943	0.481366	0.269869	-0.0780319	-5.20425	-5.2462	-5.22522	-5.81519	-5.72756	-5.77138	0.69			65.1789	81.6335	50.0188	47.1
TGGT1_272380	TGME49_272380	hypothetical protein	micronemes		0.014554	0.6602	0.00033072	0.38914	0.00744236	0.52467	3.21076	3.07001	3.20995	3.35825	3.80728	-1.93524	-3.32253	-2.62888	-5.00525	-6.53248	-5.76886	1.71			106.755	87.6522	91.8833	74.4508
TGGT1_207740	TGME49_207740	hypothetical protein			0.11678	0.98741	0.22457	0.99092	0.170675	0.989165	1.08579	0.967179	0.429245	-0.854852	0.462336	-4.72162	-5.40726	-5.06444	-5.6888	-5.83651	-5.76265	0.54			1	1	1	1
TGGT1_249300	TGME49_249300	hypothetical protein	micronemes		0.0038916	0.84697	0.025485	0.56302	0.0146883	0.704995	1.65514	2.42113	2.38608	2.31961	1.93209	-3.39999	-3.31086	-3.35542	-5.82111	-5.69694	-5.75903	2.16			266.847	281.328	328.677	243.222
TGGT1_275380	TGME49_275380	SAG-related sequence SRS47D			0.038686	0.35398	0.17181	0.99092	0.105248	0.67245	0.390981	0.881212	0.165035	0.0118208	-0.0409299	-5.18056	-5.28789	-5.23422	-6.06177	-5.45292	-5.75734	0.93			1	1	1	1
TGGT1_231991	TGME49_231991	hypothetical protein			0.056172	0.66506	0.0050373	0.26624	0.0306047	0.46565	0.842107	1.2707	1.30745	0.998302	0.77825	-4.33335	-4.58447	-4.45891	-5.60405	-5.89192	-5.74799	0.54			2.3451	1	3.78009	6.96436
TGGT1_231840	TGME49_231840	hypothetical protein			0.26615	0.83323	0.29742	0.99092	0.281785	0.912075	-0.00181758	0.1892	-0.120552	-1.06679	-0.580782	-5.60252	-5.82109	-5.71181	-5.79172	-5.70054	-5.74613	-0.81			6.29775	6.95398	6.41762	9.00729
TGGT1_301280	TGME49_301280	hypothetical protein			0.069946	0.87349	0.06091	0.99092	0.065428	0.932205	0.414425	0.825665	0.706662	0.259849	0.24203	-4.52736	-5.43114	-4.97925	-5.35303	-6.1378	-5.74541	0.06			2.30636	4.50999	1	5.88054
TGGT1_286430	TGME49_286430	hypothetical protein			0.053734	0.94539	0.18479	0.99092	0.119262	0.968155	0.540039	0.38951	0.132669	-0.689875	-0.0552567	-5.39039	-5.57807	-5.48423	-5.77991	-5.71074	-5.74532	-0.41			22.7467	23.6104	20.8167	21.8768
TGGT1_202430	TGME49_202430	hypothetical protein			0.37706	0.35398	0.25665	0.99092	0.316855	0.67245	1.56876	1.16939	1.20634	1.29179	1.83395	-4.41232	-4.69903	-4.55568	-5.58171	-5.90537	-5.74354	-2.17			1.94846	2.6374	2.62854	6.92946
TGGT1_318450	TGME49_318450	zinc finger, C3HC4 type (RING finger) domain-containing protein			0.00094119	0.61668	0.024764	0.67457	0.0128526	0.645625	0.976619	1.7032	1.75224	1.62014	1.24443	-3.89852	-4.13177	-4.01515	-5.60172	-5.88401	-5.74286	0.96			3.54791	1	1	2.04954
TGGT1_319740	TGME49_319740	transporter, major facilitator family protein			0.16007	0.35398	0.085704	0.99092	0.122887	0.67245	1.28815	0.569596	0.990349	0.516273	0.892932	-4.64348	-5.28194	-4.96271	-5.21307	-6.27229	-5.74268	-1.01			3.32934	6.24987	10.0172	7.2907
TGGT1_320710	TGME49_320710	hypothetical protein			0.12367	0.83323	0.16574	0.58573	0.144705	0.70948	1.29463	1.61137	1.85069	1.72986	1.46596	-3.74923	-4.26766	-4.00844	-5.36059	-6.11835	-5.73947	0.56			1	1	1	1
TGGT1_295600	TGME49_295600	SAG-related sequence SRS10			0.028814	0.61668	0.13065	0.43098	0.079732	0.52383	0.382388	0.474507	0.497062	0.354312	-0.0465938	-5.37772	-5.11266	-5.24519	-5.85223	-5.60972	-5.73098	1.01			1	1	1	1
TGGT1_254670	TGME49_254670	hypothetical protein			0.027648	0.83323	0.012848	0.62692	0.020248	0.730075	1.10584	1.52645	1.72301	1.71752	1.49959	-4.08593	-4.12593	-4.10593	-5.61239	-5.84894	-5.73066	1.03			1	1	1	1
TGGT1_266150	TGME49_266150	hypothetical protein			0.32639	0.80884	0.23792	0.99092	0.282155	0.89988	0.586309	0.524691	0.315143	-0.318553	0.25659	-4.99528	-5.61923	-5.30725	-5.51997	-5.93437	-5.72717	0.01			1	1	1	1
TGGT1_269100	TGME49_269100	hypothetical protein			0.010221	0.98741	0.0030821	0.99092	0.00665155	0.989165	0.463721	0.985052	0.795941	0.561419	0.241586	-4.99896	-4.67414	-4.83655	-5.98401	-5.47008	-5.72705	-0.16			1	1	1	1
TGGT1_237280	TGME49_237280	TLD protein	PM - peripheral 2		0.057097	0.58838	0.12889	0.24346	0.0929935	0.41592	0.380404	1.04252	0.724601	-1.85707	-0.129489	-4.82899	-4.85568	-4.84234	-5.87151	-5.58029	-5.7259	-0.16			10.7878	10.6241	8.02512	8.55762
TGGT1_225880	TGME49_225880	UDP-glucose 4-epimerase	cytosol		0.0012385	0.83323	0.019021	0.62677	0.0101297	0.73	0.850085	2.08899	2.13529	1.42543	1.05391	-3.48665	-3.73769	-3.61217	-5.57564	-5.87297	-5.72431	1.73			16.8369	16.5691	23.0892	9.55538
TGGT1_205090	TGME49_205090	Toxoplasma gondii family D protein			0.041867	0.46721	0.047912	0.37047	0.0448895	0.41884	0.832469	1.5694	1.62495	1.3548	0.57998	-3.91036	-4.33833	-4.12434	-5.47975	-5.96328	-5.72152	0.58			1	1	1	1
TGGT1_307790	TGME49_307790	hypothetical protein			0.20375	0.35398	0.16377	0.67608	0.18376	0.51503	0.758609	0.940636	1.29284	1.28291	0.978857	-4.55753	-4.63546	-4.5965	-5.49817	-5.9283	-5.71323	0.15			1.08396	1	1.18908	1.36188
TGGT1_280530	TGME49_280530	hypothetical protein			0.016565	0.98741	0.12338	0.99092	0.0699725	0.989165	0.454068	0.990395	0.936715	0.239856	0.207571	-4.83606	-4.6572	-4.74663	-5.82645	-5.59391	-5.71018	-0.67			3.46716	4.48767	2.13065	2.47446
TGGT1_224845	TGME49_224845	hypothetical protein			0.0096856	0.029613	0.0052594	0.024535	0.0074725	0.027074	1.24281	1.67925	1.87846	1.31672	1.73705	-3.7605	-4.08936	-3.92493	-5.43975	-5.96783	-5.70379	1.36			1.28018	1.14454	1.23099	3.28973
TGGT1_217930	TGME49_217930	hypothetical protein			0.0015444	0.54204	0.013433	0.53181	0.0074887	0.536925	1.35736	2.05938	2.19392	2.03544	1.64068	-3.02906	-4.1178	-3.57343	-5.08844	-6.31172	-5.70008	1.18			1	1.41076	2.37689	2.1501
TGGT1_211080	TGME49_211080	hypothetical protein			0.0073396	0.98741	0.00022271	0.61869	0.00378116	0.80305	2.29503	2.73828	2.91404	3.28728	2.71267	-2.2331	-3.51458	-2.87384	-4.97138	-6.42862	-5.7	1.63			12.2881	7.23826	13.5398	4.24487
TGGT1_213460	TGME49_213460	hypothetical protein			0.14719	0.94539	0.15089	0.99092	0.14904	0.968155	-0.00464819	-0.717235	-0.649598	-2.48331	-1.05879	-6.39372	-6.36898	-6.38135	-5.67649	-5.71938	-5.69793	0.53			1	1	1	1.82412
TGGT1_245480	TGME49_245480	hypothetical protein			0.010908	0.61668	0.043737	0.62746	0.0273225	0.62207	1.37039	1.87554	2.04415	1.8743	1.39587	-3.74739	-3.72223	-3.73481	-5.62293	-5.76637	-5.69465	1.24			35.4176	36.4316	18.4942	36.413
TGGT1_258470	TGME49_258470	hypothetical protein	IMC		0.035996	0.94539	0.0035766	0.99092	0.0197863	0.968155	1.31836	2.18183	2.12377	1.86933	1.57974	-3.53974	-3.53865	-3.53919	-5.72157	-5.66242	-5.69199	2.12			1202.45	1262.73	1588.86	1526.38
TGGT1_202970	TGME49_202970	hypothetical protein			0.0090569	0.98741	0.00093391	0.99092	0.0049954	0.989165	1.50596	1.96827	2.33459	2.09723	1.95249	-3.34098	-3.73904	-3.54001	-5.30925	-6.07362	-5.69144	-0.11			1	1	1	1
TGGT1_229500	TGME49_229500	hypothetical protein	rhoptries 2		0.12367	0.74771	0.12054	0.46691	0.122105	0.60731	0.955111	1.58587	1.61061	1.47195	1.27523	-3.97594	-4.20655	-4.09125	-5.56182	-5.81716	-5.68949	-0.58			16.9263	20.7335	23.3254	29.2177
TGGT1_285210	TGME49_285210	hypothetical protein			0.12142	0.61668	0.15846	0.50516	0.13994	0.56092	0.370308	0.869673	0.58794	0.353188	-0.11687	-4.79786	-5.12161	-4.95974	-5.66753	-5.70955	-5.68854	-0.87			4.39063	2.8142	3.52325	3.3839
TGGT1_260340	TGME49_260340	DNL zinc finger protein			0.044129	0.71879	0.25343	0.64014	0.14878	0.679465	0.16077	-0.0234861	-0.279672	-0.862211	0.105384	-5.30227	-6.37426	-5.83827	-5.27879	-6.09459	-5.68669	-0.36			19.3607	17.6513	18.8397	15.9737
TGGT1_202210	TGME49_202210	nucleoside diphosphate kinase			0.14647	0.35398	0.24939	0.99092	0.19793	0.67245	0.753752	0.031439	-0.299195	-0.533744	0.743563	-5.82468	-5.79994	-5.81231	-5.85612	-5.50075	-5.67843	0.6			1	1	1	1
TGGT1_204500	TGME49_204500	hypothetical protein			0.063931	0.94539	0.077018	0.99092	0.0704745	0.968155	0.465587	0.570416	0.292152	-0.751605	0.113331	-5.13072	-5.35916	-5.24494	-5.70114	-5.65131	-5.67623	0.76			11.2149	13.088	8.9615	6.0274
TGGT1_221560	TGME49_221560	hypothetical protein			0.028307	0.94539	0.08491	0.99092	0.0566085	0.968155	0.837448	1.07673	0.736307	0.468526	-0.0392787	-4.85096	-4.68375	-4.76736	-5.92769	-5.42006	-5.67387	0.5			1	1	1	1
TGGT1_295015	TGME49_295015	patched family protein			0.095336	0.83323	0.056187	0.99092	0.0757615	0.912075	0.842425	0.847842	1.24831	0.819807	0.371313	-4.85142	-4.39629	-4.62385	-5.69927	-5.64459	-5.67193	1.26			1	2.20111	1	1.94482
TGGT1_305050	TGME49_305050	putative calmodulin	IMC		0.28127	0.94539	0.018196	0.99092	0.149733	0.968155	0.508296	1.51484	1.57884	1.21106	0.252812	-3.79405	-4.45504	-4.12454	-5.30889	-6.03388	-5.67138	1.57			290.741	263.744	247.411	368.755
TGGT1_410350	TGME49_298590	hypothetical protein			0.032601	0.85906	0.080576	0.96722	0.0565885	0.91314	-0.127303	0.799446	0.694612	0.100244	-1.07526	-4.838	-4.99424	-4.91612	-5.63745	-5.68885	-5.66315	-0.47			1	1	1	1
TGGT1_364330		hypothetical protein			0.058281	0.98741	0.1457	0.99092	0.10199	0.989165	-0.178309	-0.261963	-0.641267	-0.605541	-0.488812	-6.12255	-6.09781	-6.11018	-5.86059	-5.45655	-5.65857	-0.06
TGGT1_238040A	TGME49_238040	protein disulfide-isomerase domain-containing protein	ER		0.25747	0.61668	0.18479	0.99092	0.22113	0.8038	0.0613609	0.0281918	0.0517249	-1.3001	-0.664907	-5.61264	-5.61831	-5.61547	-5.64084	-5.67003	-5.65543	-0.53			1.73583	5.60814	3.11054	4.07857
TGGT1_295100	TGME49_295100	hypothetical protein			0.069794	0.61668	0.033408	0.59369	0.051601	0.605185	0.635696	0.845943	1.03031	0.961901	0.814344	-4.63181	-4.80248	-4.71715	-5.47775	-5.83279	-5.65527	0.65			25.599	33.8122	30.3462	25.8529
TGGT1_265390	TGME49_265390	hypothetical protein	nucleus - chromatin		0.080573	0.35398	0.019362	0.37165	0.0499675	0.362815	0.781348	1.34679	1.28854	0.983445	0.859403	-4.32331	-4.35163	-4.33747	-5.6701	-5.64016	-5.65513	-0.19			14.4866	14.9092	13.5546	18.1666
TGGT1_301150	TGME49_301150	SAG-related sequence SRS19B	PM - peripheral 1		0.16688	0.83323	0.046536	0.99092	0.106708	0.912075	0.531111	0.715702	0.722742	0.478804	-0.470784	-4.71614	-5.14338	-4.92976	-5.43184	-5.86612	-5.64898	1.82			1	1	1	1.48503
TGGT1_210095	TGME49_210095	hypothetical protein	rhoptries 1		0.036289	0.6469	0.046354	0.37088	0.0413215	0.50889	0.655379	1.5152	1.37326	0.649596	0.6089	-4.16584	-4.2405	-4.20317	-5.68104	-5.61376	-5.6474	0.91			1.45932	2.24466	1.43174	2.05302
TGGT1_250690	TGME49_250690	zinc finger (CCCH type) motif-containing protein	nucleolus		0.020428	0.41348	0.043687	0.29922	0.0320575	0.35635	0.514658	1.44121	0.937806	-1.70699	-0.425787	-4.44399	-4.46667	-4.45533	-5.88521	-5.40447	-5.64484	-1.4			8.27974	7.11736	5.2985	8.21429
TGGT1_228240	TGME49_228240	hypothetical protein			0.11453	0.94539	0.024735	0.64485	0.0696325	0.79512	0.517755	1.14341	1.08173	1.04252	0.170665	-4.54396	-4.51086	-4.52741	-5.68737	-5.59259	-5.63998	-0.59			1	1	1	1
TGGT1_268650	TGME49_268650	putative chaperone clpB protein	mitochondrion - soluble		0.0037532	0.33274	0.0097936	0.052498	0.0067734	0.192619	1.03185	2.19854	2.39384	2.06332	1.58042	-3.19917	-3.47691	-3.33804	-5.39771	-5.87075	-5.63423	0.37			6.75193	5.67859	5.98111	5.32793
TGGT1_257910B	TGME49_257910	hypothetical protein			0.10002	0.99898	0.043329	0.99092	0.0716745	0.99495	0.659345	1.22799	1.02698	0.456786	0.583664	-4.16111	-4.84783	-4.50447	-5.3891	-5.87481	-5.63195	1.25			1	1	1	1
TGGT1_266890	TGME49_266890	hypothetical protein			0.2026	0.61668	0.28679	0.99092	0.244695	0.8038	1.03587	0.312834	0.396994	-1.04305	0.529503	-5.26984	-5.2755	-5.27267	-5.58268	-5.6725	-5.62759	1.28			15.8005	18.5846	13.8321	14.7576
TGGT1_204000	TGME49_204000	hypothetical protein			0.09641	0.83323	0.060851	0.99092	0.0786305	0.912075	0.617577	0.883287	0.97569	0.705622	0.632454	-4.61974	-4.77279	-4.69627	-5.50303	-5.74848	-5.62576	0.86			1	1	1	1
TGGT1_203770	TGME49_203770	hypothetical protein			0.089384	0.23879	0.025052	0.11132	0.057218	0.175055	0.917146	1.84045	2.02858	1.85737	1.18589	-3.28605	-4.08755	-3.6868	-5.12649	-6.11612	-5.62131	1.61			1	1	1	1
TGGT1_366950		hypothetical protein			0.32639	0.94539	0.20975	0.99092	0.26807	0.968155	1.02653	1.42139	1.73303	0.51821	0.36256	-4.05464	-4.0299	-4.04227	-5.47603	-5.76293	-5.61948	-0.21
TGGT1_356170		hypothetical protein			0.070956	0.84912	0.28057	0.5892	0.175763	0.71916	1.03262	1.01857	0.256905	0.304984	0.420863	-4.95224	-4.99188	-4.97206	-5.97081	-5.24879	-5.6098	-0.69
TGGT1_362760		hypothetical protein			0.24018	0.83323	0.23965	0.99092	0.239915	0.912075	0.734374	-0.0585242	-0.197346	-0.472637	0.529515	-5.5357	-5.92526	-5.73048	-5.47718	-5.72791	-5.60254	0.22
TGGT1_304730	TGME49_304730	Mob1/phocein family protein			0.030585	0.94539	0.057756	0.99092	0.0441705	0.968155	0.32236	0.533916	0.694963	0.312572	0.374357	-4.96477	-5.00995	-4.98736	-5.49869	-5.70492	-5.6018	1.52			1	1.23936	1.05834	1
TGGT1_217160	TGME49_217160	Der1 family protein			0.12659	0.35398	0.085989	0.99092	0.10629	0.67245	-0.0662988	0.581143	0.052713	-1.55572	-0.620896	-5.29409	-5.26935	-5.28172	-5.87523	-5.32206	-5.59865	-0.56			38.7299	32.0082	28.5361	39.955
TGGT1_236980	TGME49_236980	AMP-binding enzyme domain-containing protein			0.11115	0.87853	0.065292	0.97664	0.088221	0.927585	-0.0941595	-0.482327	-0.65689	-1.14867	-0.4807	-6.16459	-6.17025	-6.16742	-5.68226	-5.51336	-5.59781	0.78			8.08909	7.43291	8.01308	7.64183
TGGT1_203790	TGME49_203790	hypothetical protein	rhoptries 1		0.011985	0.77987	0.014971	0.47974	0.013478	0.629805	1.47963	2.46913	2.37402	2.20197	1.93153	-2.97384	-3.37703	-3.17544	-5.44297	-5.75105	-5.59701	1.07			141.107	152.451	218.979	158.733
TGGT1_200480	TGME49_200480	Toxoplasma gondii family B protein			0.0023308	0.77131	0.13295	0.42468	0.0676404	0.597995	0.641528	0.996021	1.00065	0.662025	0.550477	-4.51131	-4.67894	-4.59512	-5.50733	-5.67958	-5.59346	1.23			1	1	1	1
TGGT1_222050	TGME49_222050	hypothetical protein	nucleus - non-chromatin		0.18055	0.83323	0.1275	0.99092	0.154025	0.912075	0.651744	1.52188	1.41788	0.622315	0.528655	-3.86752	-4.37739	-4.12245	-5.3894	-5.79527	-5.59233	0.65			6.57559	8.70001	5.43756	6.90669
TGGT1_222330	TGME49_222330	hypothetical protein			0.10002	0.94539	0.090289	0.52498	0.0951545	0.735185	0.746542	1.443	1.05181	0.755917	1.08401	-4.32386	-4.36351	-4.34369	-5.76686	-5.41533	-5.59109	-0.92			1	1	1	1
TGGT1_246640	TGME49_246640	hypothetical protein			0.069467	0.94539	0.0044729	0.99092	0.03697	0.968155	0.171344	0.858473	0.30458	-0.731502	-0.209471	-5.20414	-4.8023	-5.00322	-6.06261	-5.10688	-5.58475	0.32			1	1	1	1
TGGT1_309090	TGME49_309090	hypothetical protein			0.39946	0.94539	0.26444	0.99092	0.33195	0.968155	0.369081	-0.0253984	-0.0777338	-1.2138	-0.341263	-5.4329	-5.83856	-5.63573	-5.4075	-5.76083	-5.58416	-1.69			1.52384	3.62126	4.23609	4.17928
TGGT1_220180	TGME49_220180	hypothetical protein			0.10002	0.94539	0.34527	0.99092	0.222645	0.968155	0.289314	0.5212	0.611835	-2.36048	-0.972485	-5.22043	-4.81394	-5.01718	-5.74163	-5.42578	-5.5837	-1.89			1	1.26882	1.40582	4.28472
TGGT1_228050	TGME49_228050	hypothetical protein			0.27992	0.98741	0.13195	0.5507	0.205935	0.769055	1.31678	1.01857	0.615537	0.431375	0.811731	-4.49445	-5.02128	-4.75787	-5.51302	-5.63682	-5.57492	0.34			1	1	1	1
TGGT1_256025	TGME49_256025	SPEF1 family protein			0.15014	0.94539	0.14528	0.99092	0.14771	0.968155	0.635807	0.870437	1.23658	0.966707	0.646121	-4.32928	-4.70577	-4.51752	-5.19971	-5.94235	-5.57103	0.62			8.77609	7.46275	11.0961	10.4144
TGGT1_257572	TGME49_257572	hypothetical protein			0.1012	0.35398	0.0076952	0.50016	0.0544476	0.42707	0.93558	1.55835	1.70304	1.55405	1.17845	-3.72036	-4.15802	-3.93919	-5.27871	-5.86106	-5.56989	0.94			33.2759	28.4193	33.947	58.4821
TGGT1_281380	TGME49_281380	hypothetical protein			0.048598	0.83323	0.085908	0.99092	0.067253	0.912075	0.127185	1.09556	0.938992	-0.115564	-0.55451	-4.53066	-4.57326	-4.55196	-5.62621	-5.51225	-5.56923	-0.1			1.78454	2.47463	2.65329	3.33329
TGGT1_258140	TGME49_258140	hypothetical protein			0.044129	0.94539	0.068349	0.99092	0.056239	0.968155	0.246967	-0.251375	-0.119772	-1.18993	-0.275986	-5.69981	-5.80004	-5.74993	-5.44843	-5.68027	-5.56435	-0.53			14.1772	21.2487	20.9901	24.5652
TGGT1_248330	TGME49_248330	zinc finger, C3HC4 type (RING finger) domain-containing protein			0.10002	0.94539	0.018196	0.99092	0.059108	0.968155	0.795711	1.43976	1.3968	1.66594	0.912401	-4.10226	-4.18485	-4.14355	-5.54202	-5.58165	-5.56184	0.73			1	1	1	2.47698
TGGT1_244728	TGME49_244728	IQ calmodulin-binding motif domain-containing protein			0.31639	0.83323	0.28679	0.99092	0.30159	0.912075	0.472106	-0.494795	-0.607119	-0.506774	-0.545124	-5.94244	-6.28311	-6.11278	-5.44765	-5.67599	-5.56182	-0.56			1	1	1	1
TGGT1_319380	TGME49_319380	hypothetical protein			0.27325	0.94539	0.30139	0.99092	0.28732	0.968155	0.251486	0.0347126	-0.430962	-0.948713	-0.163483	-5.63681	-5.86786	-5.75233	-5.67153	-5.4369	-5.55421	-0.35			1	1	1	1
TGGT1_258240	TGME49_258240	chromodomain helicase DNA binding protein CHD1/SWI2/SNF2	nucleus - chromatin		0.17424	0.61668	0.30042	0.99092	0.23733	0.8038	0.238812	0.987266	-0.200426	-1.32976	-1.05825	-5.0568	-5.26246	-5.15963	-6.04406	-5.06203	-5.55305	-0.87			15.002	11.3477	10.2513	11.7498
TGGT1_210970	TGME49_210970	hypothetical protein			0.01242	0.98741	0.030772	0.99092	0.021596	0.989165	1.32442	1.78093	1.80003	1.45805	1.50747	-3.7996	-3.72201	-3.7608	-5.58053	-5.52204	-5.55128	0.66			1	1	1	1
TGGT1_313050	TGME49_313050	oxidoreductase, short chain dehydrogenase/reductase family protein			0.054685	0.94539	0.0176	0.99092	0.0361425	0.968155	0.693693	1.21537	1.3587	0.822775	0.8322	-4.09377	-4.42456	-4.25917	-5.30914	-5.78326	-5.5462	0.37			1	1	1.29562	1.73997
TGGT1_208570	TGME49_208570	putative ubiquitin conjugating enzyme E2			0.035955	0.72361	0.034979	0.4208	0.035467	0.572205	1.27621	1.84508	1.91721	2.06223	1.6254	-3.49082	-3.83449	-3.66265	-5.33589	-5.7517	-5.5438	1.5			52.1529	52.0804	55.234	46.2447
TGGT1_258622	TGME49_258622	hypothetical protein			0.096236	0.83323	0.096813	0.99092	0.0965245	0.912075	0.413847	0.15631	0.0759956	-0.393645	0.200128	-5.25891	-5.59249	-5.4257	-5.41522	-5.66848	-5.54185	-0.26			1	1	1	1
TGGT1_216155	TGME49_216155	hypothetical protein			0.053871	0.94539	0.037189	0.99092	0.04553	0.968155	0.694223	1.38312	1.28389	0.801337	0.555255	-4.05334	-4.35887	-4.2061	-5.43646	-5.64276	-5.53961	0.93			1	1	1	1
TGGT1_211850	TGME49_211850	hypothetical protein	apical 2		0.032688	0.83323	0.062671	0.65366	0.0476795	0.743445	-0.0428705	1.07248	0.520045	-0.89784	-0.523885	-4.66831	-4.81545	-4.74188	-5.74079	-5.33549	-5.53814	0.8			70.1038	76.9682	86.9133	83.2806
TGGT1_305770	TGME49_305770	ABC transporter, ATP-binding domain-containing protein	cytosol		0.010771	0.54037	0.0093931	0.44914	0.010082	0.494755	0.729533	1.39853	1.50002	1.31921	0.646742	-3.79895	-4.37063	-4.08479	-5.19748	-5.87064	-5.53406	0.68			9.34612	11.5853	9.32259	9.25217
TGGT1_205430	TGME49_205430	isovaleryl-CoA dehydrogenase			0.092223	0.87026	0.083568	0.56815	0.0878955	0.719205	1.10082	1.65288	1.79265	1.79415	1.37347	-3.95323	-3.66902	-3.81112	-5.60611	-5.46167	-5.53389	0.91			1	1	1	1
TGGT1_266870	TGME49_266870	transporter, major facilitator family protein			0.102	0.61668	0.029235	0.33587	0.0656175	0.476275	1.56214	2.01455	2.22761	2.25668	2.34202	-3.11996	-3.70451	-3.41223	-5.13451	-5.93212	-5.53331	0.27			8.52393	6.39587	6.1354	5.35992
TGGT1_311100	TGME49_311100	zinc finger (CCCH type) motif-containing protein	nucleus - non-chromatin		0.00071059	0.84664	4.0657e-05	0.60948	0.000375624	0.72806	3.53468	3.33679	3.55838	3.99437	4.09253	-1.10173	-3.06892	-2.08532	-4.43852	-6.62729	-5.53291	2.38			86.8665	75.1849	76.7087	91.3531
TGGT1_290250	TGME49_290250	hypothetical protein			0.071029	0.87912	0.030746	0.99092	0.0508875	0.93502	0.248238	1.24024	0.863587	0.880347	0.334385	-4.45155	-4.50819	-4.47987	-5.6918	-5.37178	-5.53179	1.53			1	1	1	1
TGGT1_316300	TGME49_316300	ATP-dependent DNA helicase, RecQ family protein	nucleus - chromatin		0.23565	0.83323	0.21488	0.99092	0.225265	0.912075	0.487539	-0.147565	-0.763028	-0.895056	-0.248002	-6.01226	-5.95712	-5.98469	-5.8647	-5.1941	-5.5294	0.57			12.5885	11.8899	14.601	11.0943
TGGT1_315130	TGME49_315130	L-isoaspartyl protein carboxyl methyltransferase family protein	nucleus - chromatin		0.12861	0.35398	0.21277	0.99092	0.17069	0.67245	0.276981	0.413922	-0.287642	-0.508557	-0.745797	-5.46935	-5.46273	-5.46604	-5.88327	-5.17509	-5.52918	-2.44			38.6735	29.7334	37.4897	43.983
TGGT1_409150	TGME49_234165	hypothetical protein			0.085492	0.99595	0.015251	0.97664	0.0503715	0.986295	0.886517	2.09005	1.84561	1.53519	0.831927	-3.65343	-3.46917	-3.5613	-5.74348	-5.31478	-5.52913	0.04			1	1	1	1
TGGT1_215195	TGME49_215195	tetratricopeptide repeat-containing protein			0.069816	0.83323	0.091084	0.99092	0.08045	0.912075	0.0606812	0.72243	0.635241	-0.150594	0.0237594	-4.69694	-5.00086	-4.8489	-5.41937	-5.6361	-5.52774	1.29			1	1	1	1
TGGT1_314260	TGME49_314260	hypothetical protein	rhoptries 1		0.044129	0.8571	0.045473	0.60812	0.044801	0.73261	0.652198	1.77124	1.62129	1.60097	0.854811	-3.84621	-3.80985	-3.82803	-5.61745	-5.43114	-5.5243	1.53			115.251	119.323	168.011	131.568
TGGT1_291130	TGME49_291130	hypothetical protein			0.0031646	0.8402	0.0018381	0.3119	0.00250135	0.57605	1.59625	2.04684	2.22619	2.36786	2.13082	-3.44458	-3.33064	-3.38761	-5.49142	-5.55683	-5.52412	1.15			1	1	1	1
TGGT1_310370	TGME49_310370	hypothetical protein	ER		0.17211	0.61668	0.075546	0.99092	0.123828	0.8038	0.634527	1.76678	1.67699	0.179806	0.340002	-3.70412	-3.89908	-3.8016	-5.47089	-5.57607	-5.52348	-1.87			16.7743	19.9868	16.5447	17.6963
TGGT1_410880	TGME49_300370	hypothetical protein			0.21017	0.83323	0.23118	0.99092	0.220675	0.912075	0.429229	-0.189756	0.263452	0.294759	0.195464	-5.37876	-5.59209	-5.48543	-5.18901	-5.85555	-5.52228	0.31			7.68597	6.24219	4.27696	4.51524
TGGT1_362550		putative transmembrane protein			0.14107	0.83323	0.073004	0.99092	0.107037	0.912075	0.0974944	0.546012	0.38821	-0.247844	-0.286232	-4.9905	-5.11887	-5.05469	-5.53652	-5.50708	-5.5218	0.62
TGGT1_254890	TGME49_254890	hypothetical protein			0.075142	0.84931	0.14528	0.56122	0.110211	0.705265	1.26035	2.01901	1.92311	1.71694	1.12486	-3.56444	-3.53666	-3.55055	-5.58345	-5.45978	-5.52161	1.18			5.00288	8.77201	5.53004	4.93856
TGGT1_256090	TGME49_256090	glycerophosphodiester phosphodiesterase family protein	outlier		0.0075046	0.79703	0.00054918	0.56355	0.00402689	0.68029	1.86343	2.43924	2.62903	2.90308	2.42066	-2.81346	-3.15343	-2.98344	-5.2527	-5.78246	-5.51758	1.24			20.9084	16.3166	20.7763	17.6557
TGGT1_254060	TGME49_254060	SAG-related sequence SRS14A	PM - peripheral 1		0.16592	0.98741	0.098815	0.99092	0.132367	0.989165	0.983362	1.42009	1.44284	1.35515	0.917719	-3.9953	-4.17369	-4.08449	-5.41539	-5.61653	-5.51596	0.8			1.62899	6.2479	5.22264	1.58132
TGGT1_300990	TGME49_300990	Toxoplasma gondii family C protein			0.12578	0.82313	0.074315	0.99092	0.100048	0.907025	-0.181851	0.00972205	-0.21268	-0.625361	-0.675004	-5.33677	-5.8946	-5.61569	-5.3465	-5.68192	-5.51421	0.04			5.51204	1.45544	1.10425	80.1043
TGGT1_313725	TGME49_313725	hypothetical protein			0.13551	0.94539	0.18479	0.99092	0.16015	0.968155	0.219041	0.0988322	-0.0247704	-0.873749	-0.220136	-5.44556	-5.50817	-5.47687	-5.54439	-5.4834	-5.5139	-0.06			1	1	1	1
TGGT1_293190	TGME49_293190	endonuclease/exonuclease/phosphatase family protein	apical 1		0.19508	0.61668	0.26571	0.99092	0.230395	0.8038	0.46997	0.384742	0.42838	0.640847	-0.178202	-5.2032	-5.01146	-5.10733	-5.58794	-5.43984	-5.51389	1.18			29.4516	29.4904	30.9004	29.1859
TGGT1_267050	TGME49_267050	hydrolase, alpha/beta fold family protein	cytosol		0.0045906	0.099438	0.0010613	0.097588	0.00282595	0.098513	0.624469	1.55024	1.59079	1.21945	1.03962	-3.6954	-4.19057	-3.94298	-5.24564	-5.78136	-5.5135	0.73			54.9598	51.034	65.0028	60.519
TGGT1_258220	TGME49_258220	hypothetical protein			0.15471	0.83323	0.21488	0.99092	0.184795	0.912075	0.413604	-0.563216	-0.547483	-0.629346	-0.112154	-5.99573	-6.1409	-6.06832	-5.43252	-5.59342	-5.51297	-0.59			1	1	1	1
TGGT1_316280	TGME49_316280	transporter, major facilitator family protein	rhoptries 2		0.32871	0.61668	0.18994	0.99092	0.259325	0.8038	0.635376	0.479063	0.463373	-0.143611	0.240918	-4.98972	-5.09156	-5.04064	-5.46878	-5.55493	-5.51186	-0.34			71.0389	78.2011	91.9804	79.1215
TGGT1_253760	TGME49_253760	hypothetical protein			0.096236	0.98741	0.11379	0.99092	0.105013	0.989165	0.825625	1.10379	-0.127683	-1.31698	0.361603	-4.74559	-5.29865	-5.02212	-5.84938	-5.17096	-5.51017	-1.54			1.92422	5.00263	4.22484	14.3014
TGGT1_259670	TGME49_259670	von Willebrand factor type A domain-containing protein			0.016565	0.98741	0.18018	0.99092	0.0983725	0.989165	1.06973	0.776977	0.172808	0.208277	0.69612	-4.72678	-5.34268	-5.03473	-5.50375	-5.51549	-5.50962	0.29			1	1	1	1.26058
TGGT1_224940	TGME49_224940	hypothetical protein			0.022515	0.87695	0.024673	0.61931	0.023594	0.74813	0.169507	0.475525	-0.0325375	-0.889835	-0.261892	-5.15417	-5.42124	-5.28771	-5.6297	-5.3887	-5.5092	0.19			1.36863	1.91675	2.12231	3.34801
TGGT1_244660	TGME49_244660	hypothetical protein			0.015032	0.83965	0.007893	0.54444	0.0114625	0.692045	0.75726	1.38279	1.28134	0.887607	1.08703	-4.32075	-4.02242	-4.17158	-5.70354	-5.30375	-5.50365	0.97			1.97733	2.0443	1.61291	2.59331
TGGT1_249740	TGME49_249740	translation machinery associated tma7 protein	nucleus - chromatin		0.036435	0.61668	0.0072558	0.29247	0.0218454	0.454575	0.96245	1.90708	2.16416	2.16109	1.48073	-3.60907	-3.3261	-3.46758	-5.51615	-5.49026	-5.5032	1.66			252.092	224.46	288.917	281.15
TGGT1_273390	TGME49_273390	mitochondrial carrier superfamily protein			0.088156	0.61668	0.070169	0.50726	0.0791625	0.56197	0.645127	1.47108	1.19671	0.720964	0.355599	-4.35308	-3.98277	-4.16792	-5.82415	-5.17947	-5.50181	-0.13			3.28863	2.76839	4.99611	3.26023
TGGT1_202590	TGME49_202590	hypothetical protein			0.063931	0.94539	0.083584	0.99092	0.0737575	0.968155	0.797566	0.546448	0.86041	0.117914	0.246856	-4.75756	-4.83903	-4.7983	-5.30401	-5.69944	-5.50172	-1.39			7.2855	10.6568	9.93384	8.29264
TGGT1_275590	TGME49_275590	mono- or diacylglycerol acyltransferase			0.011999	0.98741	0.36681	0.99092	0.189405	0.989165	0.141519	0.255244	-0.0360776	-1.49896	-0.461898	-5.41927	-5.36413	-5.3917	-5.67452	-5.32806	-5.50129	0.57			1	1	1	1
TGGT1_233010	TGME49_233010	putative cell-cycle-assocaited protein kinase ERK7	dense granules		0.21017	0.83323	0.27774	0.99092	0.243955	0.912075	-0.0999312	-0.0968102	-0.266571	-1.15804	-0.468968	-5.41929	-5.9466	-5.68295	-5.32248	-5.68003	-5.50126	-1.53			9.82192	12.0625	10.0862	13.0788
TGGT1_217750	TGME49_217750	hypothetical protein			0.044129	0.85354	0.047714	0.61687	0.0459215	0.735205	0.805446	1.45263	1.36063	1.56866	1.08926	-3.96041	-4.2214	-4.09091	-5.41304	-5.58203	-5.49754	-0.14			8.93071	8.81404	10.217	17.1418
TGGT1_205520	TGME49_205520	hypothetical protein			0.03232	0.56729	0.013453	0.39262	0.0228865	0.479955	1.61419	1.95223	1.96937	2.15073	1.80122	-3.31578	-3.75571	-3.53575	-5.26801	-5.72509	-5.49655	0.59			1	1	1	1.76167
TGGT1_318560	TGME49_318560	ATPase/histidine kinase/DNA gyrase B/HSP90 domain-containing protein	mitochondrion - soluble		0.38892	0.83323	0.29294	0.99092	0.34093	0.912075	0.27506	0.663016	0.939541	0.250422	-0.41345	-4.59018	-4.79015	-4.69017	-5.2532	-5.72969	-5.49144	0.12			8.17167	11.5455	12.0336	10.3747
TGGT1_247220	TGME49_247220	nudix -type motif 9 isoform a family protein	dense granules		0.0038564	0.99954	6.8571e-05	0.99999	0.00196249	0.999765	2.0083	2.58465	2.75786	2.70314	2.33458	-2.87629	-2.7607	-2.81849	-5.46094	-5.51856	-5.48975	1.77			422.797	342.935	307.584	273.492
TGGT1_288045	TGME49_288045	hypothetical protein			0.158	0.61668	0.24857	0.62323	0.203285	0.619955	0.605576	1.46299	1.27478	0.318016	0.239513	-3.97587	-4.26492	-4.12039	-5.43886	-5.5397	-5.48928	-0.73			4.40892	2.87984	2.90924	4.36524
TGGT1_238460	TGME49_238460	SAG-related sequence SRS22B			0.044129	0.94539	0.1457	0.99092	0.0949145	0.968155	0.0315559	0.275518	-0.70515	-1.4778	-0.651089	-5.69789	-5.70355	-5.70072	-5.97341	-4.9984	-5.4859	0.37			1	1	1	1
TGGT1_311110	TGME49_311110	putative Ubiquitin-fold modifier 1 precursor family protein	cytosol		0.076835	0.94539	0.0091054	0.99092	0.0429702	0.968155	0.181575	0.131799	-0.25312	-2.05197	-0.7475	-5.34001	-5.74972	-5.54486	-5.47181	-5.4966	-5.4842	0.7			27.2658	38.2217	59.4773	43.2889
TGGT1_227280	TGME49_227280	dense granule protein GRA3	dense granules		0.00038534	0.99996	1.7598e-05	1	0.000201469	0.99998	1.28061	2.28693	2.44376	3.41489	1.82206	-2.70422	-3.53153	-3.11788	-4.99115	-5.97529	-5.48322	2.14			6351.42	6478.62	8065.29	5972.08
TGGT1_277572	TGME49_277572	Toxoplasma gondii family D protein			0.11148	0.94539	0.097388	0.99092	0.104434	0.968155	0.948568	1.23575	1.27893	0.702679	0.82151	-4.17268	-4.27873	-4.22571	-5.40843	-5.55766	-5.48305	-0.62			1	1	1	1
TGGT1_221550	TGME49_221550	CMGC kinase, MAPK family, MEK kinase-related (incomplete catalytic triad)			0.052498	0.77822	0.25757	0.49672	0.155034	0.63747	0.728042	1.40476	1.24803	1.58579	0.860291	-4.17365	-4.13829	-4.15597	-5.57841	-5.38632	-5.48236	0.58			1	1	1	1
TGGT1_207600	TGME49_207600	tubulin/FtsZ family, GTPase domain-containing protein			0.0079877	0.69882	0.0024837	0.42867	0.0052357	0.563745	1.59469	2.22402	2.23389	2.36365	2.0789	-3.22468	-3.28073	-3.25271	-5.4487	-5.51462	-5.48166	1.21			14.7011	22.7362	18.7047	18.4592
TGGT1_218890	TGME49_218890	hypothetical protein			0.12367	0.83323	0.046536	0.99092	0.085103	0.912075	0.520427	0.517036	0.381884	0.1125	0.320175	-4.54927	-5.51423	-5.03175	-5.06631	-5.89611	-5.48121	-1.46			1	1	1	1
TGGT1_271190	TGME49_271190	bicoid-interacting protein BIN3			0.15604	0.86175	0.25757	0.61288	0.206805	0.737315	0.868122	1.03093	1.02903	0.833229	0.701572	-4.5444	-4.35413	-4.44926	-5.57533	-5.38315	-5.47924	0.79			9.97597	8.73487	10.0308	10.4673
TGGT1_359700		hypothetical protein			0.16812	0.75709	0.15556	0.99092	0.16184	0.874005	-0.119766	0.287608	0.0970307	-1.25986	-0.823819	-4.92727	-5.64634	-5.2868	-5.21488	-5.74337	-5.47912	0.17
TGGT1_320250	TGME49_320250	SAG-related sequence SRS15A			0.016565	0.87773	0.013449	0.62784	0.015007	0.752785	0.830505	1.61469	1.63844	1.59298	1.1561	-3.43838	-4.26614	-3.85226	-5.05308	-5.90458	-5.47883	0.53			1	1	1	1
TGGT1_277930	TGME49_277930	hypothetical protein			0.034096	0.35398	0.060244	0.47721	0.04717	0.415595	0.337638	0.949173	0.793321	0.405937	0.292718	-4.47093	-4.73813	-4.60453	-5.4201	-5.53145	-5.47578	1.06			1	1	1	16.1951
TGGT1_232130	TGME49_232130	hypothetical protein -TLAP2 (Thioredoxin-like associated protein 2)	tubulin cytoskeleton		0.022821	0.8484	0.11477	0.57913	0.0687955	0.713765	-0.170418	0.232795	0.16657	-1.79077	-0.646306	-5.25029	-5.28612	-5.2682	-5.48308	-5.45269	-5.46788	-0.82			103.372	101.37	70.5371	110.504
TGGT1_272520	TGME49_272520	hypothetical protein	IMC		0.121	0.88208	0.030132	0.99092	0.075566	0.9365	1.80273	2.50526	2.49073	2.56775	2.26107	-2.60388	-3.33219	-2.96803	-5.10913	-5.82292	-5.46603	1.87			70.0602	65.6989	68.9191	56.1612
TGGT1_209240	TGME49_209240	RNA methyltransferase	19S proteasome		0.037433	0.8028	0.013937	0.51011	0.025685	0.656455	1.50605	1.85708	1.99034	2.51525	1.94998	-3.21226	-3.87023	-3.54125	-5.06934	-5.86057	-5.46496	0.01			14.6199	12.1293	17.0553	12.9463
TGGT1_262780	TGME49_262780	FHA domain-containing protein	nucleolus		0.25759	0.61668	0.38067	0.51214	0.31913	0.56441	-0.0264504	-0.261601	-1.05889	-2.21062	-0.691903	-6.44641	-5.80191	-6.12416	-6.18481	-4.74301	-5.46391	-2.67			3.27279	3.07049	2.7437	4.04698
TGGT1_268620	TGME49_268620	putative blood stage antigen 41-3 precursor			0.015998	0.98741	0.068349	0.99092	0.0421735	0.989165	1.12519	1.33698	1.16518	1.60487	0.672244	-4.29168	-4.12774	-4.20971	-5.62866	-5.29292	-5.46079	1.15			5.62966	3.03372	3.97132	2.8777
TGGT1_296020	TGME49_296020	hypothetical protein			0.024258	0.7267	0.019151	0.46868	0.0217045	0.59769	1.10634	1.94513	2.11321	2.01763	1.208	-3.22205	-3.63676	-3.4294	-5.16718	-5.74997	-5.45857	0.51			1	1.01773	1	1
TGGT1_319090	TGME49_319090	IgA-specific serine endopeptidase	micronemes		0.035955	0.86851	0.023321	0.54311	0.029638	0.70581	0.692495	1.00258	1.11334	0.868441	0.634985	-4.6368	-4.16436	-4.40058	-5.63938	-5.2777	-5.45854	0.59			1	2.1405	1	1.0563
TGGT1_231980	TGME49_231980	hypothetical protein			0.074125	0.35398	0.096215	0.99092	0.08517	0.67245	0.577372	0.682708	0.796193	-0.0284341	0.358248	-4.55522	-4.8817	-4.71846	-5.23793	-5.67789	-5.45791	-0.15			5.38296	3.86905	4.18892	5.64186
TGGT1_251900	TGME49_251900	hypothetical protein			0.096695	0.61668	0.28679	0.5507	0.191742	0.58369	-0.391251	0.308302	-0.0751602	-0.983209	-1.15767	-5.12657	-5.55533	-5.34095	-5.43488	-5.48017	-5.45752	0.37			1	1	1	1
TGGT1_315600	TGME49_315600	MCM2/3/5 family protein			0.21355	0.55323	0.11477	0.41963	0.16416	0.48643	0.508154	0.566189	0.71116	-0.202278	-0.204602	-4.48321	-5.15328	-4.81824	-5.0494	-5.86444	-5.45692	0.04			5.40771	5.67355	6.81987	4.2022
TGGT1_207920	TGME49_207920	hypothetical protein	PM - peripheral 2		0.096236	0.94539	0.18479	0.99092	0.140513	0.968155	0.595268	0.138824	0.192103	-0.517142	-0.136007	-5.28642	-5.29208	-5.28925	-5.42524	-5.48418	-5.45471	-0.43			6.08294	6.97115	5.99483	5.97262
TGGT1_231860	TGME49_231860	hypothetical protein			0.096236	0.94539	0.19234	0.99092	0.144288	0.968155	0.599677	-0.163845	-0.320552	-1.73468	-0.691939	-5.4577	-5.93333	-5.69552	-5.29385	-5.61278	-5.45332	0.5			1	1	1	1
TGGT1_201870	TGME49_201870	tetratricopeptide repeat-containing protein			0.053154	0.94539	0.11798	0.99092	0.085567	0.968155	0.348533	-0.0452039	-1.01244	-0.678061	-0.651783	-5.99035	-5.96562	-5.97798	-5.94515	-4.95318	-5.44916	-0.27			16.5133	14.1302	15.5083	16.3575
TGGT1_232590	TGME49_232590	glutamate-cysteine ligase, catalytic subunit domain-containing protein			0.4925	0.61668	0.22172	0.99092	0.35711	0.8038	0.654675	0.0311428	0.0554806	-0.271685	-0.175055	-5.09266	-5.71865	-5.40566	-5.1238	-5.77414	-5.44897	1.19			16.1276	16.575	15.8061	15.5884
TGGT1_247340	TGME49_247340	hypothetical protein			0.22502	0.35398	0.27774	0.99092	0.25138	0.67245	0.648959	0.795317	0.878578	0.684167	0.584337	-4.61674	-4.60505	-4.6109	-5.41206	-5.48363	-5.44784	0.6			1	1	1	2.83794
TGGT1_255280	TGME49_255280	hypothetical protein			0.031849	0.61668	0.20771	0.99092	0.11978	0.8038	0.689737	0.1773	0.159026	-0.759679	0.65644	-5.29138	-5.26664	-5.27901	-5.46868	-5.42567	-5.44717	-1.86			1	1	1	1
TGGT1_264100	TGME49_264100	hypothetical protein			0.21017	0.83323	0.08491	0.99092	0.14754	0.912075	0.745635	-0.275037	-0.229285	-0.751189	-0.541506	-5.70889	-5.68415	-5.69652	-5.43385	-5.45486	-5.44436	1.39			1	1	1	1
TGGT1_244950	TGME49_244950	hypothetical protein			0.053734	0.56722	0.0020735	0.38977	0.0279037	0.478495	1.37141	2.16834	2.274	2.39764	1.53505	-2.50685	-3.93592	-3.22138	-4.67518	-6.20993	-5.44255	0.36			1	1	1	1
TGGT1_202930	TGME49_202930	hypothetical protein			0.0060932	0.89092	0.0046149	0.99092	0.00535405	0.94092	0.975191	1.89314	1.67133	1.68108	1.24117	-3.36156	-3.95886	-3.66021	-5.2547	-5.63018	-5.44244	1.61			7.61112	9.26901	1.47743	5.9824
TGGT1_221200A	TGME49_221200	CW-type Zinc Finger protein			0.018828	0.58437	0.017202	0.33288	0.018015	0.458625	0.879379	1.23691	1.16313	0.292788	1.14725	-4.04522	-4.43715	-4.24119	-5.28213	-5.60027	-5.4412	-1.34			5.15781	6.09952	4.83812	4.7067
TGGT1_266740	TGME49_266740	RNA recognition motif-containing protein			0.013041	0.49958	0.036148	0.3118	0.0245945	0.40569	0.348275	0.811897	0.334181	-0.397097	0.12018	-4.91092	-4.81744	-4.86418	-5.72281	-5.15162	-5.43722	0.43			1	1	1	1
TGGT1_409510		hypothetical protein			0.19198	0.80761	0.21105	0.7883	0.201515	0.797955	-1.60575	-0.748827	-1.46594	-6.58058	-2.00193	-6.55483	-6.53009	-6.54246	-5.806	-5.06415	-5.43507	N/A
TGGT1_224740	TGME49_224740	hypothetical protein			0.26615	0.83323	0.10094	0.99092	0.183545	0.912075	0.691382	1.1078	1.10737	0.835755	0.49654	-4.15347	-4.50004	-4.32675	-5.26127	-5.60741	-5.43434	-1.12			18.5518	23.9108	22.8088	23.3382
TGGT1_248240	TGME49_248240	leucine rich repeat-containing protein			0.02388	0.4271	0.086813	0.54632	0.0553465	0.48671	1.02171	1.60619	1.655	1.41798	0.998784	-3.54698	-4.05826	-3.80262	-5.15317	-5.71325	-5.43321	0.81			1	1	1	1
TGGT1_250040	TGME49_250040	hypothetical protein	ER		0.25485	0.83323	0.38591	0.99092	0.32038	0.912075	0.0590305	0.10014	-1.2706	-0.760636	-0.618022	-6.01499	-6.02065	-6.01782	-6.11513	-4.75005	-5.43259	-0.36			20.6368	21.6176	21.9252	15.4495
TGGT1_247710	TGME49_247710	casein kinase I			0.0052982	0.94539	0.0022592	0.99092	0.0037787	0.968155	1.31568	1.13497	1.38764	2.35205	1.36512	-4.55457	-3.78675	-4.17066	-5.68954	-5.17439	-5.43197	0.13			15.7669	11.8059	8.56672	12.9117
TGGT1_278860	TGME49_278860	hypothetical protein			0.025961	0.98741	0.011534	0.99092	0.0187475	0.989165	0.761528	1.79731	1.71145	1.4809	0.966253	-3.78823	-3.56558	-3.67691	-5.58554	-5.27703	-5.43128	1.08			1	1	1	1
TGGT1_203985	TGME49_203985	hypothetical protein			0.21017	0.83323	0.14774	0.58289	0.178955	0.70806	0.882026	1.49019	1.65469	1.58042	1.20474	-3.76777	-3.94794	-3.85785	-5.25795	-5.60263	-5.43029	1.06			1	1	1	2.50923
TGGT1_230705	TGME49_230705	hypothetical protein	dense granules		0.006558	0.48307	0.0068675	0.35434	0.00671275	0.418705	1.6639	2.62183	2.62828	2.79431	2.04197	-2.48055	-3.12535	-2.80295	-5.10238	-5.75363	-5.428	1.34			36.8982	45.0198	56.4375	46.4671
TGGT1_312250	TGME49_312250	DNA-directed RNA polymerase III RPC11	nucleolus		0.035683	0.63844	0.10054	0.5507	0.0681115	0.59457	-0.0644965	0.011718	-0.0154585	-0.994588	-0.931503	-5.23196	-5.62739	-5.42968	-5.24368	-5.61193	-5.42781	-0.9			13.5966	11.7229	13.9638	9.48346
TGGT1_233330	TGME49_233330	radial spokehead family protein			0.17009	0.61668	0.24825	0.99092	0.20917	0.8038	0.958176	1.24182	0.926706	0.183627	0.718812	-4.0815	-4.59385	-4.33768	-5.32333	-5.52056	-5.42194	-0.46			1	1	1	1
TGGT1_201660	TGME49_201660	hypothetical protein			0.13822	0.61668	0.23343	0.3357	0.185825	0.47619	0.597539	1.25499	0.0985515	-0.0231344	0.511882	-4.69854	-4.79027	-4.74441	-5.95353	-4.88882	-5.42118	0.62			1	1	1	1
TGGT1_249930	TGME49_249930	hypothetical protein			0.0070968	0.25486	0.0069245	0.2182	0.00701065	0.23653	1.47341	2.3125	2.36252	2.38881	1.88645	-2.76437	-3.39831	-3.08134	-5.07687	-5.76083	-5.41885	1.61			9.01934	6.07371	11.1767	9.62457
TGGT1_207450	TGME49_207450	DNA segment, Chr 10, Wayne State University 52, expressed family protein	nucleus - non-chromatin		0.018497	0.75869	0.032182	0.4516	0.0253395	0.605145	0.741675	1.80011	1.36413	1.21927	0.927214	-3.67588	-3.99342	-3.83465	-5.47599	-5.35755	-5.41677	0.07			14.3431	18.3266	15.0591	16.6509
TGGT1_285490	TGME49_285490	helix-hairpin-helix motif domain-containing protein			0.27325	0.61668	0.14728	0.99092	0.210265	0.8038	0.621152	0.364818	0.680287	0.384049	0.381437	-4.78953	-4.99519	-4.89236	-5.15435	-5.67548	-5.41491	-0.25			3.67726	3.16547	4.73625	4.0683
TGGT1_305790	TGME49_305790	hypothetical protein	nucleolus		0.44188	0.83323	0.21488	0.99092	0.32838	0.912075	-0.132455	-0.639041	-0.734311	-2.45251	-0.900604	-6.11371	-6.08897	-6.10134	-5.47467	-5.35466	-5.41467	-0.37			1.56764	1.34192	1	1.04369
TGGT1_309060	TGME49_309060	ubiquitin carboxyl-terminal hydrolase			0.041724	0.61668	0.068208	0.62898	0.054966	0.62283	0.08179	1.3107	0.651767	-0.380397	-0.150988	-4.33126	-4.53073	-4.43099	-5.64196	-5.1825	-5.41223	-0.84			2.99451	2.64692	2.5971	2.04486
TGGT1_262160	TGME49_262160	hypothetical protein			0.27992	0.98741	0.091844	0.99092	0.185882	0.989165	0.742767	-0.538464	-1.49514	-1.62916	0.493379	-6.33273	-6.51978	-6.42626	-5.79427	-5.02464	-5.40945	0.3			1	1.71891	2.85329	1.29022
TGGT1_218340	TGME49_218340	hypothetical protein			0.10002	0.98741	0.018196	0.99092	0.059108	0.989165	0.390999	0.778085	0.88471	0.295554	0.0619506	-4.3955	-4.75848	-4.57699	-5.17359	-5.64319	-5.40839	0.32			1	1	1	1
TGGT1_254603	TGME49_254603	hypothetical protein			0.23084	0.98741	0.23624	0.65796	0.23354	0.822685	0.397392	1.18771	0.587956	0.00826009	0.216809	-4.54535	-4.49306	-4.5192	-5.73305	-5.08101	-5.40703	-0.19			11.4828	13.5593	12.8243	11.9452
TGGT1_297910	TGME49_297910	hypothetical protein			5.158e-05	0.77741	6.3717e-05	0.44178	5.76485e-05	0.609595	1.20012	2.1103	2.05528	2.0754	1.64489	-3.09957	-3.54816	-3.32386	-5.20987	-5.60343	-5.40665	1.43			1	1	1	1
TGGT1_201260	TGME49_201260	sugar transporter ST3	Golgi		0.053734	0.53838	0.0029182	0.37165	0.0283261	0.455015	1.87956	2.60732	2.58426	2.42103	2.23067	-2.43055	-3.1876	-2.80907	-5.03787	-5.77186	-5.40486	1.13			92.2525	92.7101	90.1889	100.145
TGGT1_221230	TGME49_221230	hypothetical protein	Golgi		0.1318	0.61668	0.17329	0.58656	0.152545	0.60162	0.304747	1.0311	0.959353	0.680043	0.293379	-4.3739	-4.44502	-4.40946	-5.405	-5.40437	-5.40468	0.16			20.8926	20.7442	23.2397	20.7754
TGGT1_269900	TGME49_269900	WD domain, G-beta repeat-containing protein	nucleus - non-chromatin		0.069794	0.81613	0.077496	0.59824	0.073645	0.707185	1.23978	1.63545	1.92469	1.16802	1.34507	-3.57959	-3.66306	-3.62133	-5.21505	-5.58775	-5.4014	0.53			30.5711	27.1612	24.48	24.6218
TGGT1_275850	TGME49_275850	dense granule protein GRA12			0.13823	0.83323	0.14037	0.66652	0.1393	0.749875	0.62372	1.36756	1.46096	1.38749	0.758657	-3.91038	-4.06234	-3.98636	-5.27794	-5.52331	-5.40062	1.31			1	1	1	1
TGGT1_284670	TGME49_284670	flagellar associated protein			0.10002	0.98741	0.10888	0.99092	0.10445	0.989165	0.271482	1.11992	0.27349	0.101433	-0.0763661	-4.84375	-4.56111	-4.70243	-5.96367	-4.8346	-5.39914	0.98			1	1	1	1
TGGT1_237585	TGME49_237585	hypothetical protein			0.21398	0.94539	0.035437	0.99092	0.124708	0.968155	0.661855	0.394359	0.366957	0.118186	0.0992999	-4.55416	-5.48224	-5.0182	-4.94852	-5.8492	-5.39886	1.41			1	1	1	1
TGGT1_243370	TGME49_243370	hypothetical protein			0.16688	0.61668	0.1457	0.99092	0.15629	0.8038	0.0398485	-0.299994	0.416263	-1.24551	-0.386396	-5.03436	-5.64003	-5.3372	-4.73437	-6.05629	-5.39533	0.15			1	1	1	1
TGGT1_279000	TGME49_279000	SAG-related sequence SRS59J			0.15302	0.33456	0.082057	0.20905	0.117538	0.271805	0.925483	0.782232	0.932836	0.739768	0.885541	-4.46454	-4.60992	-4.53723	-5.24678	-5.54275	-5.39476	0.35			1	1	1	1
TGGT1_301222	TGME49_301222	DNA repair protein Rad4 domain-containing protein			0.20408	0.94539	0.039872	0.99092	0.121976	0.968155	0.486659	-0.140357	-0.365353	-1.21004	-0.466369	-5.65983	-5.63509	-5.64746	-5.51947	-5.26973	-5.3946	-2.77			3.88148	3.49419	3.60591	5.03238
TGGT1_269365	TGME49_269365	hypothetical protein			0.054989	0.83323	0.08491	0.99092	0.0699495	0.912075	0.983994	0.713581	0.555492	-0.366217	0.336981	-4.75717	-4.76284	-4.76001	-5.47076	-5.31833	-5.39454	-1.58			1	1	1	1
TGGT1_228390	TGME49_228390	hypothetical protein			0.17488	0.83323	0.24021	0.99092	0.207545	0.912075	0.680585	0.614172	0.250439	-0.17617	0.381846	-5.00427	-4.91389	-4.95908	-5.61844	-5.16433	-5.39139	0.5			2.4818	3.70796	2.18505	2.34742
TGGT1_208790	TGME49_208790	putative MC family transporter	mitochondrion - membranes		0.028457	0.61668	0.11167	0.63137	0.0700635	0.624025	1.22852	2.11446	1.95141	1.89604	1.58278	-2.99993	-3.71433	-3.35713	-5.1144	-5.66574	-5.39007	0.59			25.1351	34.8179	33.9403	42.8053
TGGT1_280810	TGME49_280810	hypothetical protein			0.10002	0.94539	0.27701	0.99092	0.188515	0.968155	0.327392	0.38891	0.673858	-0.469263	0.236933	-4.87194	-4.84362	-4.85778	-5.26085	-5.51747	-5.38916	0.04			26.6687	27.1668	30.5588	26.0353
TGGT1_216180	TGME49_216180	hypothetical protein	ER		0.037431	0.84751	0.015117	0.64526	0.026274	0.746385	1.46946	1.66768	1.9578	2.46152	1.83748	-3.2441	-3.90362	-3.57386	-4.91178	-5.86142	-5.3866	2.17			432.51	409.831	559.073	470.171
TGGT1_268940	TGME49_268940	hypothetical protein			0.27992	0.83323	0.21488	0.99092	0.2474	0.912075	0.188907	-0.223346	-0.255785	-0.593565	-0.498911	-5.20122	-6.04874	-5.62498	-4.97787	-5.79295	-5.38541	0.96			1	1	1	1
TGGT1_252260	TGME49_252260	hypothetical protein			0.14719	0.83323	0.12833	0.67259	0.13776	0.75291	0.756581	1.0378	1.01228	0.853967	0.590493	-4.15191	-4.56419	-4.35805	-5.18971	-5.57647	-5.38309	0.66			2.5755	1.37452	1.74957	8.82522
TGGT1_278390	TGME49_278390	Toxoplasma gondii family A protein			0.053734	0.98741	0.02966	0.99092	0.041697	0.989165	0.929648	1.35793	1.40673	1.34427	0.369053	-3.97337	-4.02721	-4.00029	-5.3313	-5.43393	-5.38262	1.15			17.369	13.4702	11.3697	11.9234
TGGT1_247970	TGME49_247970	hypothetical protein			0.044129	0.94539	0.21488	0.99092	0.129504	0.968155	0.842422	-0.103026	-0.0765869	-0.33839	-0.180394	-5.38428	-5.55645	-5.47037	-5.28126	-5.47986	-5.38056	-0.94			1	1	1	1
TGGT1_307090	TGME49_307090	hypothetical protein			0.10002	0.58344	0.18479	0.99092	0.142405	0.78718	0.169135	0.442367	-0.825408	-1.31212	-0.61962	-4.92144	-6.22189	-5.57166	-5.36381	-5.39648	-5.38014	0.57			4.74676	1	1	1.44066
TGGT1_235200	TGME49_235200	PAN domain-containing protein			0.036084	0.77518	0.014993	0.52377	0.0255385	0.649475	-0.169417	0.0409348	0.333431	0.0895258	-0.451779	-5.19337	-5.18571	-5.18954	-5.2343	-5.51914	-5.37672	0.88			1	1	1	1
TGGT1_255195	TGME49_255195	hypothetical protein			0.12288	0.83323	0.16535	0.48441	0.144115	0.65882	0.694572	0.635139	0.253922	-0.112448	0.633087	-4.70816	-5.14611	-4.92713	-5.3433	-5.40003	-5.37167	1.76			10.4868	7.15946	10.9892	4.52112
TGGT1_278330	TGME49_278330	Toxoplasma gondii family A protein			0.028727	0.83323	0.047445	0.57865	0.038086	0.70594	0.534414	1.3505	1.17967	1.23656	0.618823	-3.93981	-4.26486	-4.10233	-5.29031	-5.44453	-5.36742	1.37			1	1	1	1
TGGT1_314700	TGME49_314700	hypothetical protein	nucleus - chromatin		0.058305	0.73518	0.00064506	0.99092	0.029475	0.86305	2.89179	2.6762	2.95922	3.93502	3.4925	-1.23585	-3.85859	-2.54722	-3.91205	-6.81781	-5.36493	1.72			43.938	37.0785	29.089	32.1027
TGGT1_356970		hypothetical protein			0.015216	0.94539	0.12089	0.99092	0.068053	0.968155	0.685715	0.373741	0.122927	-0.691418	0.592686	-5.14965	-5.07751	-5.11358	-5.52339	-5.20043	-5.36191	1.65
TGGT1_263850	TGME49_263850	hypothetical protein	cytosol		0.029432	0.69627	0.083683	0.45393	0.0565575	0.5751	0.563269	1.43831	1.3295	1.02234	0.331447	-3.86323	-4.0888	-3.97601	-5.30153	-5.4183	-5.35992	1.12			105.037	108.883	104.537	110.719
TGGT1_320690	TGME49_320690	putative gamma-soluble NSF attachment protein	PM - peripheral 2		0.13931	0.83323	0.36803	0.99092	0.25367	0.912075	0.547774	0.355618	0.0956748	-0.169903	0.175761	-5.1142	-5.15027	-5.13224	-5.46982	-5.24594	-5.35788	0.23			14.7871	16.4995	20.1235	19.066
TGGT1_260860	TGME49_260860	hypothetical protein			0.30593	0.61668	0.23343	0.99092	0.26968	0.8038	1.20762	0.104098	-0.0227983	-0.463476	0.925762	-5.31193	-5.32131	-5.31662	-5.41603	-5.29852	-5.35727	-1.07			2.31703	1.13857	1.3138	1
TGGT1_203700	TGME49_203700	SFT2 family protein			0.078405	0.84521	0.045871	0.58294	0.062138	0.714075	0.887776	1.60958	1.6101	0.889684	0.73826	-3.53274	-3.95027	-3.74151	-5.14232	-5.56038	-5.35135	1.47			46.0051	43.3124	60.1988	51.7831
TGGT1_231110	TGME49_231110	hypothetical protein			0.054139	0.70712	0.034979	0.38436	0.044559	0.54574	0.547326	0.978105	0.772569	1.06077	0.56659	-4.59093	-4.35319	-4.47206	-5.56903	-5.12576	-5.34739	0.39			1	1	1	1
TGGT1_235187A	TGME49_235187	hypothetical protein			0.30923	0.80077	0.15846	0.43987	0.233845	0.62032	1.5661	2.41155	2.37743	1.93597	1.45609	-2.79292	-3.10917	-2.95105	-5.20447	-5.4866	-5.34554	0			1	1	1	1
TGGT1_310760	TGME49_310760	protein phosphatase 2C domain-containing protein	nucleus - chromatin		0.14057	0.61668	0.18633	0.99092	0.16345	0.8038	0.404765	0.401519	-0.233056	-0.319034	0.366479	-4.79633	-5.72257	-5.25945	-5.19785	-5.48951	-5.34368	0.55			21.0027	16.9526	19.5146	21.3985
TGGT1_310510	TGME49_310510	hypothetical protein			0.29981	0.61668	0.025899	0.99092	0.162855	0.8038	0.610362	0.646288	0.648552	0.971829	0.0238416	-4.90318	-4.48657	-4.69487	-5.54947	-5.13512	-5.34229	0.28			16.1857	11.6527	15.521	15.2313
TGGT1_219180	TGME49_219180	acetyltransferase, GNAT family protein			0.28378	0.35398	0.34753	0.63381	0.315655	0.493895	0.175455	1.02484	0.704945	-0.855101	-0.202382	-4.40951	-4.54336	-4.47644	-5.43435	-5.24831	-5.34133	1.46			9.21259	8.98737	8.68429	6.85974
TGGT1_316710	TGME49_316710	hypothetical protein	endomembrane vesicles		0.029432	0.83323	0.077933	0.65144	0.0536825	0.742335	0.726373	1.2226	0.864764	0.930026	0.549075	-4.24924	-4.34023	-4.29473	-5.47184	-5.20499	-5.33842	1.54			198.931	178.915	166.154	135.015
TGGT1_261610	TGME49_261610	hypothetical protein			0.076428	0.83323	0.034979	0.99092	0.0557035	0.912075	-0.0599737	-0.246348	-0.148155	-0.932745	-0.554758	-5.54425	-5.51951	-5.53188	-5.2979	-5.37136	-5.33463	0.54			1.79196	2.42303	1.99952	2.29782
TGGT1_305030	TGME49_305030	kinase, pfkB family protein	cytosol		0.21925	0.83323	0.06543	0.99092	0.14234	0.912075	0.877201	0.265553	-0.0479247	-0.350642	0.271997	-5.00277	-5.44242	-5.22259	-5.26832	-5.39449	-5.33141	0.22			9.05975	6.43292	3.34448	7.29356
TGGT1_232000	TGME49_232000	hypothetical protein	dense granules		0.035163	0.88645	0.0031088	0.99092	0.0191359	0.938685	1.94774	2.96723	3.07375	3.09265	2.24506	-2.07983	-2.54105	-2.31044	-5.04705	-5.6148	-5.33093	2.29			114.094	94.6903	100.744	89.1014
TGGT1_238490	TGME49_238490	SAG-related sequence SRS22E			0.082663	0.61668	0.056647	0.49743	0.069655	0.557055	0.735871	1.75528	1.53888	1.15904	0.845608	-3.76524	-3.60231	-3.68377	-5.52052	-5.14118	-5.33085	2.04			3.51555	9.50017	8.14866	7.03299
TGGT1_309025	TGME49_309025	hypothetical protein			0.41482	0.61668	0.28679	0.99092	0.350805	0.8038	0.460753	0.30736	0.163667	-0.365932	-0.0720283	-4.88353	-5.30323	-5.09338	-5.19089	-5.4669	-5.32889	-0.83			1	1	1	1
TGGT1_356780		hypothetical protein			0.10941	0.61668	0.10165	0.43391	0.10553	0.525295	0.966081	0.91419	0.308737	0.649615	1.13526	-4.62716	-4.8041	-4.71563	-5.54135	-5.11284	-5.32709	-0.07
TGGT1_246660	TGME49_246660	AP2 domain transcription factor AP2XII-3			0.31639	0.94539	0.16251	0.99092	0.23945	0.968155	0.501839	0.812014	0.596417	0.245327	0.564546	-4.70727	-4.53655	-4.62191	-5.51929	-5.13297	-5.32613	-0.92			1	1	1	1
TGGT1_242650	TGME49_242650	hypothetical protein			0.24201	0.35398	0.25343	0.99092	0.24772	0.67245	0.614587	0.360748	0.427075	-1.102	1.10406	-4.9066	-4.95394	-4.93027	-5.26735	-5.38102	-5.32418	-2.36			12.3514	12.4278	17.7582	15.7786
TGGT1_254310	TGME49_254310	hypothetical protein			0.053507	0.83323	0.29505	0.99092	0.174279	0.912075	-0.120582	-0.092578	-0.985024	-0.733397	-0.623659	-5.86003	-5.86569	-5.86286	-5.76745	-4.88067	-5.32406	0.03			1	1	1	1
TGGT1_309352	TGME49_309352	SAG-related sequence SRS55N			0.12643	0.83323	0.076207	0.99092	0.101318	0.912075	1.21525	2.05806	2.01388	1.55111	1.44054	-3.27137	-3.30301	-3.28719	-5.32943	-5.31689	-5.32316	1.98			1	1	1	1
TGGT1_236975	TGME49_236975	Toxoplasma gondii family D protein			0.016565	0.40498	0.0050555	0.31073	0.0108103	0.357855	1.16019	1.43975	1.76849	1.82835	1.6823	-3.39525	-4.04081	-3.71803	-4.835	-5.8093	-5.32215	1.24			1	1	1	1
TGGT1_268560	TGME49_268560	XPG N-terminal domain-containing protein			0.13117	0.61668	0.15089	0.47721	0.14103	0.546945	-0.162893	0.0981955	-0.185571	-1.53712	-1.04476	-5.2671	-5.46374	-5.36542	-5.36529	-5.27817	-5.32173	-0.09			7.44904	6.80487	5.65737	5.90313
TGGT1_221895	TGME49_221895	hypothetical protein			0.02938	0.79473	0.018773	0.44351	0.0240765	0.61912	0.591373	0.55989	0.426738	0.966769	0.146051	-4.61644	-5.04026	-4.82835	-5.17633	-5.467	-5.32167	-1.37			1	1	1	1
TGGT1_220520	TGME49_220520	hypothetical protein			0.26615	0.61668	0.22996	0.63396	0.248055	0.62532	0.827906	0.931634	1.2107	1.24682	0.705263	-4.13207	-4.36512	-4.2486	-5.06371	-5.57583	-5.31977	1.41			6.49004	6.36829	5.23322	5.76669
TGGT1_278370	TGME49_278370	Toxoplasma gondii family A protein			0.2184	0.83323	0.12106	0.99092	0.16973	0.912075	1.15184	1.88585	1.78952	0.823264	1.11231	-3.16913	-3.79107	-3.4801	-5.05498	-5.5806	-5.31779	1.18			7.53006	8.38918	4.05705	7.11051
TGGT1_247630	TGME49_247630	putative membrane protein			0.028171	0.77131	0.015187	0.99092	0.021679	0.881115	1.03432	1.7935	1.69396	1.67554	1.29755	-2.82366	-4.31686	-3.57026	-4.61716	-6.01082	-5.31399	0.85			12.4577	9.94777	8.5002	8.81937
TGGT1_207160	TGME49_207160	SAG-related sequence SRS49D	PM - peripheral 1		0.12578	0.98741	0.022102	0.99092	0.073941	0.989165	0.640836	1.59131	1.64474	0.765275	0.7748	-3.76077	-3.62644	-3.6936	-5.35208	-5.27118	-5.31163	0.21			1	1	1	1.87665
TGGT1_297410	TGME49_297410	hypothetical protein			0.3075	0.61668	0.36746	0.99092	0.33748	0.8038	1.02589	0.351784	-0.159589	-1.16388	0.290653	-5.21257	-5.21824	-5.2154	-5.56436	-5.05865	-5.3115	-0.39			1	1	1	1
TGGT1_293210	TGME49_293210	hypothetical protein			0.089118	0.61668	0.12273	0.42394	0.105924	0.52031	0.569481	1.20099	0.954402	0.880643	1.00947	-4.24396	-4.22061	-4.23228	-5.44495	-5.17501	-5.30998	-1.06			8.15354	5.46527	3.7849	11.8176
TGGT1_269960	TGME49_269960	14-3-3 superfamily protein	PM - peripheral 2		0.34204	0.94539	0.41332	0.99092	0.37768	0.968155	0.129784	0.380491	-0.475855	-2.9407	-0.694752	-5.39186	-5.3111	-5.35148	-5.77235	-4.83524	-5.3038	-1.12			5.26207	2.84799	3.6116	4.33367
TGGT1_202190	TGME49_202190	hypothetical protein			0.13574	0.83323	0.19234	0.99092	0.16404	0.912075	0.757269	1.63038	1.25534	0.395144	0.512659	-3.81155	-3.90247	-3.85701	-5.44194	-5.15782	-5.29988	-1.28			14.6352	10.8153	12.2194	10.8878
TGGT1_221270	TGME49_221270	oxidoreductase, 2OG-Fe(II) oxygenase family protein			0.027214	0.87734	0.085625	0.66492	0.0564195	0.77113	1.16189	2.00802	1.84651	0.892066	0.966864	-3.14472	-3.59637	-3.37055	-5.15274	-5.44287	-5.29781	1.24			28.7948	29.8816	23.5549	25.1852
TGGT1_217670	TGME49_217670	ribosomal protein RPS6			0.42782	0.94539	0.13141	0.99092	0.279615	0.968155	1.03554	0.225266	-0.611053	-1.39046	0.337295	-5.07229	-5.90835	-5.49032	-5.29756	-5.2973	-5.29743	-2.38			8.37401	5.68986	6.20047	6.51398
TGGT1_250700	TGME49_250700	hypothetical protein	nucleus - chromatin		0.06266	0.98741	0.050161	0.99092	0.0564105	0.989165	-0.00260422	0.495777	0.375879	-1.63941	-0.691109	-4.47664	-5.24596	-4.8613	-4.97241	-5.62184	-5.29713	-1.67			13.7168	13.7315	10.9131	14.7644
TGGT1_226390	TGME49_226390	hypothetical protein			0.16103	0.61668	0.08491	0.63189	0.12297	0.624285	1.37592	1.62453	1.48065	0.972946	1.26431	-3.90052	-3.58636	-3.74344	-5.52505	-5.06701	-5.29603	0.04			5.85966	3.0329	5.02953	4.09654
TGGT1_243130	TGME49_243130	Toxoplasma gondii family A protein			0.063931	0.83323	0.08491	0.99092	0.0744205	0.912075	0.482015	-0.268467	-0.866527	-0.587723	-0.261027	-5.79408	-5.92429	-5.85919	-5.52561	-5.05777	-5.29169	0.06			1	1	1	1
TGGT1_221905	TGME49_221905	hypothetical protein			0.11678	0.61668	0.22676	0.99092	0.17177	0.8038	0.62665	-0.183459	-0.383468	-2.88221	-0.0237969	-5.68129	-5.45655	-5.56892	-5.49783	-5.07308	-5.28546	-0.33			54.5879	51.7766	45.831	59.1669
TGGT1_248445	TGME49_248445	hypothetical protein			0.33103	0.35398	0.35562	0.99092	0.343325	0.67245	0.711627	0.796517	0.28567	-1.1885	-0.360241	-4.58603	-4.90099	-4.74351	-5.38255	-5.18666	-5.2846	-0.63			58.8802	51.6466	37.6509	87.5619
TGGT1_262933	TGME49_262933	hypothetical protein			0.10002	0.66801	0.16251	0.99092	0.131265	0.829465	-0.0044041	0.790845	-0.106566	-2.23893	-1.06	-4.48912	-5.39316	-4.94114	-5.27997	-5.28659	-5.28328	0.08			6.56461	5.81257	11.1451	5.55207
TGGT1_222192	TGME49_222192	hypothetical protein			0.15954	0.83323	0.42323	0.99092	0.291385	0.912075	-0.0319427	-0.00704719	-0.850155	-2.2711	-0.779474	-5.72272	-5.69798	-5.71035	-5.71567	-4.84783	-5.28175	-1.56			8.92344	11.6956	11.4115	7.40496
TGGT1_249980	TGME49_249980	leucine rich repeat-containing protein			0.012882	0.94539	0.030772	0.99092	0.021827	0.968155	0.527453	0.735461	0.419724	-0.57644	-0.341706	-4.7161	-4.69136	-4.70373	-5.45156	-5.11108	-5.28132	0.34			1.24187	1	1.22	1.08575
TGGT1_267460	TGME49_267460	AP2 domain transcription factor AP2IX-1			0.025834	0.43829	0.015556	0.35479	0.020695	0.39654	0.695193	1.18303	1.30091	0.555683	0.477846	-3.80234	-4.27447	-4.0384	-4.98537	-5.57538	-5.28037	0.38			1	1	1.197	1.4902
TGGT1_252380	TGME49_252380	hypothetical protein	ER		0.077386	0.74209	0.10923	0.46671	0.093308	0.6044	0.115803	0.690276	0.609594	0.201824	-0.229218	-4.6499	-4.61022	-4.63006	-5.34017	-5.21981	-5.27999	-1.01			6.63047	6.17112	5.961	6.94489
TGGT1_462969	TGME49_236980	putative type I fatty acid synthase			0.013098	0.94539	0.012177	0.99092	0.0126375	0.968155	0.901702	1.49599	1.57404	1.56828	1.21969	-3.70777	-3.78005	-3.74391	-5.20377	-5.35409	-5.27893	1.44			8.08909	7.43291	8.01308	7.64183
TGGT1_306430	TGME49_306430	hypothetical protein	nucleus - chromatin		0.34787	0.61668	0.48619	0.99092	0.41703	0.8038	-0.0301361	0.185467	-0.533031	-2.34533	-0.280881	-5.46316	-5.43842	-5.45079	-5.64862	-4.90539	-5.277	-1.24			11.0974	10.4212	11.6456	10.5843
TGGT1_209130	TGME49_209130	regulator of chromosome condensation (RCC1) repeat-containing protein			0.12761	0.35398	0.22099	0.66192	0.1743	0.50795	0.696833	1.65519	1.41186	-0.604901	-0.281694	-3.44647	-4.03909	-3.74278	-5.10166	-5.45095	-5.27631	-1.89			5.3917	5.5494	5.59674	3.41397
TGGT1_312600	TGME49_312600	heat shock protein HSP21	cytosol		0.0023466	0.38344	0.0059378	0.33327	0.0041422	0.358355	1.23645	2.01416	2.11687	1.99749	1.4703	-3.0416	-3.37929	-3.21045	-5.05576	-5.49615	-5.27596	0.55			375.436	265.538	303.452	303.752
TGGT1_408620	TGME49_248140	hypothetical protein			0.12578	0.83323	0.10888	0.66301	0.11733	0.74812	0.512779	0.997265	1.09887	1.05307	0.589636	-4.51681	-3.93611	-4.22646	-5.51408	-5.03498	-5.27453	0.42			23.4819	20.4692	22.4783	19.1756
TGGT1_204510	TGME49_204510	WD domain, G-beta repeat-containing protein			0.066602	0.85696	0.030171	0.43649	0.0483865	0.646725	1.42484	2.13239	2.17313	1.6777	1.73248	-2.84508	-3.39611	-3.1206	-4.97747	-5.56924	-5.27336	0.41			30.2511	25.1376	23.7747	23.1216
TGGT1_273970	TGME49_273970	CorA family Mg2+ transporter protein			0.014686	0.44466	0.10326	0.30011	0.058973	0.372385	0.862615	1.59388	1.19802	0.589763	1.10567	-3.82657	-3.92591	-3.87624	-5.42045	-5.12393	-5.27219	-0.81			4.59586	4.13451	4.81941	4.04969
TGGT1_216150	TGME49_216150	peptidase family M3 protein			0.024832	0.61668	0.025942	0.99092	0.025387	0.8038	1.1268	1.10058	1.50057	2.09784	1.37544	-3.9522	-3.99078	-3.97149	-5.05277	-5.49136	-5.27207	0.74			1	1	1	1
TGGT1_211070	TGME49_211070	hypothetical protein			0.17841	0.83323	0.22457	0.63606	0.20149	0.734645	0.426892	1.15307	0.931749	-0.0344134	0.430759	-4.21296	-4.24538	-4.22917	-5.36602	-5.17713	-5.27158	-2.04			47.2441	62.0862	90.8092	53.6743
TGGT1_244408	TGME49_244408	hypothetical protein			0.17841	0.83323	0.095213	0.99092	0.136812	0.912075	1.22097	1.36673	1.36675	1.43922	1.16082	-3.71627	-4.08853	-3.9024	-5.083	-5.45528	-5.26914	0.51			5.6797	1	1	11.332
TGGT1_320540	TGME49_320540	hypothetical protein			0.066197	0.35914	0.13586	0.28729	0.101029	0.323215	0.680947	0.93382	0.980771	0.923314	0.498895	-4.03826	-4.58078	-4.30952	-4.97208	-5.56156	-5.26682	-0.21			1	1	1	1
TGGT1_257360	TGME49_257360	hypothetical protein			0.10894	0.94539	0.10371	0.99092	0.106325	0.968155	0.389292	-0.145056	-0.272885	-0.737195	-0.173233	-5.50024	-5.4504	-5.47532	-5.35518	-5.17751	-5.26635	0.02			1.11119	1	1	1.12406
TGGT1_239560	TGME49_239560	myosin E			0.0036828	0.48856	0.013449	0.55554	0.0085659	0.52205	0.311932	-0.419351	-0.183628	-0.0599128	0.058999	-5.61911	-5.51544	-5.56727	-5.19976	-5.33181	-5.26578	0.11			2.68979	2.29018	2.66684	1.3529
TGGT1_244490	TGME49_244490	putative insulysin			0.21004	0.61668	0.31927	0.99092	0.264655	0.8038	0.18302	0.0118168	-0.206418	-0.844039	-0.0884693	-5.35841	-5.36407	-5.36124	-5.37023	-5.15766	-5.26394	-0.93			1	2.81761	2.17213	1.74588
TGGT1_290645	TGME49_290645	hypothetical protein			0.18964	0.80884	0.27406	0.99092	0.23185	0.89988	0.601888	1.17799	0.921526	0.646006	0.00827379	-4.0861	-4.34178	-4.21394	-5.26408	-5.2633	-5.26369	-1.09			1	1	1	1
TGGT1_219640	TGME49_219640	hypothetical protein	nucleolus		0.19254	0.61668	0.16377	0.99092	0.178155	0.8038	1.18944	0.644736	0.64524	0.445005	0.518613	-4.31656	-4.91864	-4.6176	-4.96129	-5.56388	-5.26258	-0.83			3.50286	4.25222	3.36542	2.12132
TGGT1_293258	TGME49_293258	hypothetical protein			0.014135	0.58073	0.024331	0.13405	0.019233	0.35739	0.6141	1.17657	1.17211	0.551614	0.472619	-4.07437	-4.09307	-4.08372	-5.25095	-5.26518	-5.25806	1.39			1	1	1	1
TGGT1_408630		hypothetical protein			0.15954	0.83323	0.21488	0.99092	0.18721	0.912075	-0.0202363	-0.42695	-1.0459	-1.72309	-1.01695	-6.00585	-5.98111	-5.99348	-5.5789	-4.93521	-5.25705	-1.85
TGGT1_223910	TGME49_223910	acyltransferase domain-containing protein	ER		0.17841	0.83323	0.29294	0.99092	0.235675	0.912075	0.0856696	0.0543049	-0.849541	-3.37433	-0.429318	-5.52568	-5.77582	-5.65075	-5.57999	-4.92628	-5.25313	-0.11			12.3393	14.8347	21.3337	14.9122
TGGT1_270655	TGME49_270655	hypothetical protein			0.25378	0.72373	0.25283	0.9853	0.253305	0.854515	0.431243	0.308966	-0.519075	-1.55004	-0.497602	-5.05398	-5.65964	-5.35681	-5.36294	-5.14056	-5.25175	-0.26			1	1.27941	9.4074	3.60282
TGGT1_200595	TGME49_200595	hypothetical protein			0.0040979	0.83323	0.0094271	0.99092	0.0067625	0.912075	0.42891	1.67501	1.21595	0.335637	0.350913	-3.75245	-3.8485	-3.80047	-5.42746	-5.06445	-5.24595	1			1	1	6.58671	8.89722
TGGT1_265140	TGME49_265140	hypothetical protein			0.032246	0.61668	0.13303	0.4306	0.082638	0.52364	1.17498	1.23948	1.33532	0.913315	1.29103	-3.92387	-3.99193	-3.9579	-5.16335	-5.32726	-5.2453	0.34			1.60629	3.15623	2.71109	3.02607
TGGT1_246330	TGME49_246330	CRAL/TRIO domain-containing protein	cytosol		0.10508	0.83323	0.075691	0.99092	0.0903855	0.912075	-0.320784	0.643259	-0.00920166	-2.24936	-1.01737	-4.67948	-5.17133	-4.92541	-5.32274	-5.16213	-5.24243	-0.23			8.61235	12.5445	11.3594	10.5683
TGGT1_249800	TGME49_249800	hypothetical protein	nucleolus		0.34044	0.61668	0.013484	0.99092	0.176962	0.8038	1.01195	1.00362	1.02258	1.07518	1.11719	-4.09593	-4.36194	-4.22894	-5.09955	-5.38452	-5.24203	-0.37			6.50009	4.95287	4.58917	5.43933
TGGT1_238160	TGME49_238160	hypothetical protein			0.0084306	0.80004	0.01634	0.65811	0.0123853	0.729075	1.74495	2.74807	2.83274	2.82913	2.42819	-1.93617	-2.96389	-2.45003	-4.68424	-5.79664	-5.24044	1.24			1	1	1	1
TGGT1_230150	TGME49_230150	ChAPs (Chs5p-Arf1p-binding proteins) protein			0.251	0.35398	0.062914	0.65626	0.156957	0.50512	1.75514	1.54858	1.61724	2.06581	1.79469	-3.43227	-3.87234	-3.65231	-4.98085	-5.48958	-5.23522	-0.19			8.72503	8.5014	8.43275	7.18673
TGGT1_310005	TGME49_310005	hypothetical protein			0.15954	0.94539	0.28679	0.66137	0.223165	0.80338	0.851323	1.55206	1.25842	1.34623	1.11404	-3.99978	-3.65198	-3.82588	-5.55184	-4.9104	-5.23112	2.05			1	3.72943	1	1
TGGT1_203100	TGME49_203100	hypothetical protein			0.035955	0.6646	0.024121	0.40171	0.030038	0.533155	0.335507	0.559942	0.835236	0.211173	0.548707	-4.06988	-4.99606	-4.53297	-4.62982	-5.8313	-5.23056	0.76			1	1	1	1.10758
TGGT1_215620	TGME49_215620	hypothetical protein			0.333	0.83323	0.22519	0.99092	0.279095	0.912075	0.593894	0.457594	0.117211	-0.204329	-0.114335	-4.82422	-5.059	-4.94161	-5.28181	-5.17621	-5.22901	-0.68			1.87091	3.09101	1.91863	3.36141
TGGT1_320190	TGME49_320190	SAG-related sequence SRS16B	PM - peripheral 1		0.16455	0.61668	0.26093	0.99092	0.21274	0.8038	0.189607	0.14943	0.146972	-0.0277542	-0.738389	-5.09294	-5.0682	-5.08057	-5.24237	-5.21517	-5.22877	0.44			2.0844	2.52813	4.55601	49.0335
TGGT1_320015	TGME49_320015	hypothetical protein	mitochondrion - membranes		0.4779	0.35398	0.21699	0.99092	0.347445	0.67245	0.671407	0.217865	-0.021378	0.236992	-0.0182726	-4.96623	-5.29322	-5.12973	-5.1841	-5.27185	-5.22797	0.19			8.24486	9.64882	10.1324	14.9825
TGGT1_282200	TGME49_282200	ATPase, AAA family protein			0.16103	0.83323	0.018196	0.99092	0.089613	0.912075	0.0689953	-0.0367104	-0.108587	-1.8298	-0.378614	-5.17267	-5.42833	-5.3005	-5.13596	-5.31974	-5.22785	0.74			1	1	1	1
TGGT1_309540	TGME49_309540	hypothetical protein			0.21017	0.98741	0.056187	0.99092	0.133179	0.989165	0.220361	0.0368686	-0.28439	-0.851406	-0.234506	-5.09225	-5.61042	-5.35133	-5.12912	-5.32603	-5.22757	-0.66			1	1	1	1
TGGT1_410850	TGME49_220170	hypothetical protein			0.29703	0.35398	0.26093	0.99092	0.27898	0.67245	-0.18639	0.148265	-0.322888	-1.74142	-0.52673	-5.19201	-5.4362	-5.3141	-5.34027	-5.11331	-5.22679	-0.09			8.85843	13.0703	15.0172	12.4828
TGGT1_244030	TGME49_244030	inner membrane complex protein IMC3			0.0045906	0.40208	0.0045676	0.31668	0.0045791	0.35938	0.131111	0.928332	0.712648	0.429547	0.0649878	-4.35731	-4.45504	-4.40618	-5.28564	-5.16769	-5.22667	1.2			1	1	1	1
TGGT1_238960	TGME49_238960	EF hand domain-containing protein			0.049518	0.94539	0.21488	0.99092	0.132199	0.968155	0.135987	-0.57093	-1.02952	-0.959666	-0.832794	-6.15821	-5.88899	-6.0236	-5.58728	-4.85947	-5.22337	0.21			1	1	1.46192	1
TGGT1_225032	TGME49_225032	putative myosin heavy chain			0.24617	0.94539	0.070066	0.99092	0.158118	0.968155	1.90628	2.80354	2.9695	2.59909	2.46656	-1.69239	-2.98083	-2.33661	-4.49593	-5.95032	-5.22313	-0.03			1	1	1	1
TGGT1_286060	TGME49_286060	tricarboxylate carrier protein			0.12578	0.94539	0.10888	0.99092	0.11733	0.968155	0.37782	0.0758876	-0.420765	-1.21471	-0.335306	-5.71235	-5.07333	-5.39284	-5.78823	-4.65257	-5.2204	0.46			2.98091	4.52358	5.77729	3.67397
TGGT1_226245	TGME49_226245	hypothetical protein			0.12461	0.35398	0.097976	0.52734	0.111293	0.44066	0.845254	1.11438	1.01255	0.935141	0.963632	-3.91477	-4.39518	-4.15498	-5.02915	-5.40773	-5.21844	-0.06			1	1	1	1
TGGT1_237600	TGME49_237600	Armadillo/beta-catenin family repeat-containing protein			0.33767	0.94539	0.50316	0.99092	0.420415	0.968155	0.397037	0.891417	0.472609	-1.08236	0.242201	-4.53374	-4.53689	-4.53531	-5.42516	-5.00949	-5.21733	1.19			9.72375	8.32525	10.4068	12.6165
TGGT1_315370	TGME49_315370	SAG-related sequence SRS53A			0.020794	0.98741	0.04243	0.99092	0.031612	0.989165	0.177944	0.226214	-0.113381	-0.795389	0.0205267	-5.17613	-5.14355	-5.15984	-5.40235	-5.03017	-5.21626	0.8			1	1	1	1
TGGT1_225770	TGME49_225770	Tyrosine kinase-like (TKL) protein			0.17009	0.94539	0.19648	0.99092	0.183285	0.968155	0.142389	0.988198	0.61583	0.0557707	0.176706	-4.3912	-4.43604	-4.41362	-5.3794	-5.05187	-5.21564	0.3			3.5098	4.59528	3.6344	3.64539
TGGT1_267630	TGME49_267630	hypothetical protein			0.28435	0.35398	0.18179	0.99092	0.23307	0.67245	0.5363	0.275694	0.435426	-0.281024	0.479561	-4.65614	-5.06181	-4.85898	-4.93184	-5.49723	-5.21454	-0.54			3.48509	1	1	2.3582
TGGT1_240460	TGME49_240460	AP2 domain transcription factor AP2VI-1			0.051296	0.61668	0.053282	0.47615	0.052289	0.546415	0.670618	1.10124	1.38563	1.13276	0.994012	-3.94847	-3.99274	-3.9706	-5.0497	-5.37837	-5.21404	0.69			1.39148	6.801	7.24605	3.30161
TGGT1_263380	TGME49_263380	Dullard family phosphatase domain-containing protein			0.25865	0.61668	0.19648	0.64722	0.227565	0.63195	0.799383	1.16349	1.36473	0.719408	0.762569	-3.80488	-4.09305	-3.94896	-4.96837	-5.45778	-5.21307	0.65			1	1	1	1
TGGT1_205070	TGME49_205070	hypothetical protein			0.0052484	0.82837	0.085908	0.63172	0.0455782	0.730045	0.84042	1.20201	1.07713	0.486563	0.256312	-3.77169	-4.37503	-4.07336	-4.9737	-5.45216	-5.21293	1.25			1.69351	1	1	1
TGGT1_213255	TGME49_213255	hypothetical protein			0.56188	0.61668	0.20343	0.99092	0.382655	0.8038	0.851602	0.0624677	-0.103243	-0.452064	-0.141571	-5.06481	-5.40092	-5.23287	-5.12728	-5.29768	-5.21248	-1.29			1	1	1	1.05499
TGGT1_237080	TGME49_237080	hypothetical protein			0.24701	0.35398	0.083076	0.99092	0.165043	0.67245	0.469765	0.242989	0.376733	-0.560905	0.372009	-4.92637	-4.87488	-4.90063	-5.16936	-5.25162	-5.21049	-0.26			1	1	1	1
TGGT1_230480	TGME49_230480	hypothetical protein	PM - integral		0.00022028	0.59434	0.0015019	0.37952	0.00086109	0.48693	1.82446	2.95431	2.82211	2.77796	2.36941	-2.32486	-2.31824	-2.32155	-5.27917	-5.14035	-5.20976	2.59			14.4853	43.1829	27.3942	58.4716
TGGT1_289240	TGME49_289240	DnaJ domain-containing protein			0.038817	0.61668	0.16915	0.48839	0.103983	0.552535	1.38568	1.8747	1.71251	1.58088	1.56331	-3.30988	-3.51139	-3.41063	-5.18458	-5.2239	-5.20424	1.33			1	1	1	1
TGGT1_227330	TGME49_227330	hypothetical protein			0.024623	0.5674	0.018218	0.21985	0.0214205	0.393625	0.82857	1.44913	1.42755	1.66574	0.60684	-3.66107	-3.87005	-3.76556	-5.11019	-5.29759	-5.20389	1.08			396.084	324.557	424.559	365.883
TGGT1_291600	TGME49_291600	gamma interferon inducible lysosomal thiol reductase (GILT) protein	endomembrane vesicles		0.23687	0.82313	0.17302	0.5507	0.204945	0.686915	0.446015	0.679232	-0.222617	0.124255	0.0245686	-4.81716	-5.12817	-4.97267	-5.49639	-4.90556	-5.20097	0.6			59.3849	53.0198	59.877	70.8548
TGGT1_230555	TGME49_230555	adenylate and guanylate cyclase catalytic domain-containing protein			0.17826	0.56094	0.070517	0.43098	0.124388	0.49596	0.59955	0.777866	0.229864	-0.720656	0.271426	-4.47064	-4.92257	-4.69661	-5.24851	-5.15243	-5.20047	0.73			1	1	1	1
TGGT1_215180	TGME49_215180	hypothetical protein			0.16103	0.94539	0.10343	0.99092	0.13223	0.968155	0.530698	0.297208	0.00118065	-1.67817	-0.339272	-4.87452	-5.21223	-5.04338	-5.17173	-5.21342	-5.19257	0.96			1	1.07765	1	1
TGGT1_216160	TGME49_216160	hypothetical protein			0.26454	0.83323	0.018779	0.5984	0.141659	0.715815	1.53923	1.8941	1.7435	1.88032	1.67757	-3.22425	-3.51973	-3.37199	-5.11835	-5.26323	-5.19079	0.49			1	1	1	1
TGGT1_285350	TGME49_285350	putative dynein light chain			0.043925	0.61668	0.07277	0.41963	0.0583475	0.518155	0.617632	1.20727	0.748315	0.469209	0.861214	-4.02149	-4.40205	-4.21177	-5.22876	-5.15036	-5.18956	0.71
TGGT1_266470	TGME49_266470	hypothetical protein	nucleus - non-chromatin		0.042928	0.61668	0.056929	0.50784	0.0499285	0.56226	1.04073	1.72863	1.81968	1.84829	1.32399	-3.43048	-3.39994	-3.41521	-5.15911	-5.21962	-5.18936	1.04			55.9937	58.1489	65.5719	72.487
TGGT1_269130	TGME49_269130	hypothetical protein			0.022231	0.83738	0.046536	0.61899	0.0343835	0.728185	1.17492	1.49206	1.60261	1.55283	1.20801	-3.57381	-3.70695	-3.64038	-5.06587	-5.30956	-5.18772	1.42			5.58358	4.16257	6.86644	7.3586
TGGT1_250090	TGME49_250090	hypothetical protein			0.4396	0.83323	0.4908	0.99092	0.4652	0.912075	0.0306423	0.553993	0.0209588	-1.59488	-0.345228	-4.98219	-4.81736	-4.89977	-5.53618	-4.83832	-5.18725	0.46			18.9306	13.3512	11.738	14.5805
TGGT1_282210	TGME49_282210	AP2 domain transcription factor AP2VIIa-8			0.39079	0.35398	0.1351	0.99092	0.262945	0.67245	1.33289	0.338182	-0.0905096	-0.731296	0.825561	-4.76984	-5.35559	-5.06272	-5.10802	-5.26508	-5.18655	-0.05			4.80408	6.13784	6.71907	7.45683
TGGT1_245560	TGME49_245560	hypothetical protein	nucleus - chromatin		0.50811	0.61668	0.13505	0.42214	0.32158	0.51941	1.87382	2.07744	2.22429	1.95039	2.14234	-2.71086	-3.35746	-3.03416	-4.78829	-5.58175	-5.18502	-0.29			5.12757	4.05147	3.23554	4.04565
TGGT1_308930	TGME49_308930	putative 50S ribosomal protein L33			0.2218	0.61668	0.37469	0.99092	0.298245	0.8038	0.182196	-0.777557	-1.42084	-2.12392	-0.22513	-6.1965	-6.37176	-6.28413	-5.41895	-4.95093	-5.18494	-1.69			20.6993	24.6168	28.9121	25.2476
TGGT1_269015	TGME49_269015	hypothetical protein			0.00063171	0.62229	0.0044474	0.99092	0.00253955	0.806605	1.25723	2.44864	2.16676	2.36263	1.55351	-2.80974	-2.94104	-2.87539	-5.25839	-5.10779	-5.18309	0.82			1	3.46765	1.82335	7.37523
TGGT1_270170	TGME49_270170	hypothetical protein			0.083672	0.79263	0.065667	0.52803	0.0746695	0.66033	1.06545	1.89455	1.99267	1.69016	1.36685	-3.02956	-3.44321	-3.23638	-4.92411	-5.43588	-5.17999	1.23			39.8437	68.7445	59.7544	54.6652
TGGT1_321270	TGME49_321270	hypothetical protein			0.17522	0.94539	0.24825	0.99092	0.211735	0.968155	0.390903	-0.131723	-0.658806	-2.01362	-0.469209	-5.6189	-5.52977	-5.57434	-5.48718	-4.87097	-5.17907	-0.24			1	1	1	1
TGGT1_312075	TGME49_312075	hypothetical protein			0.12143	0.83323	0.17452	0.99092	0.147975	0.912075	0.131438	-0.352519	-0.451171	-0.716989	-0.230887	-5.54925	-5.61033	-5.57979	-5.19673	-5.15916	-5.17794	-1.21			1	1.83801	3.82873	1
TGGT1_226710	TGME49_226710	hypothetical protein	ER		0.011999	0.75546	0.10371	0.51097	0.0578545	0.633215	0.0183232	1.06825	0.680439	-1.27858	-0.833934	-4.16283	-4.43909	-4.30096	-5.23108	-5.11953	-5.17531	0.4			66.3434	85.4876	109.75	83.5544
TGGT1_248677	TGME49_248677	putative nucleic acid binding protein			0.041116	0.885	0.004661	0.99092	0.0228885	0.93796	1.42488	2.44095	2.36317	2.37589	1.90834	-2.57803	-2.96824	-2.77313	-5.01897	-5.33141	-5.17519	1.22			1	1	1.25658	1
TGGT1_270360	TGME49_270360	hypothetical protein	mitochondrion - membranes		0.017481	0.7596	0.0014582	0.52991	0.0094696	0.644755	0.893898	1.1872	1.28054	0.504205	0.803603	-3.65362	-4.22889	-3.94126	-4.84082	-5.50944	-5.17513	0.32			109.381	123.355	139.634	127.833
TGGT1_239855	TGME49_239855	Ras-associated protein Rap1 isoform 1 family protein			0.10907	0.35398	0.016512	0.48325	0.062791	0.418615	1.13864	2.14501	2.11089	1.99018	1.5778	-2.91993	-3.17042	-3.04517	-5.06494	-5.28131	-5.17312	0.83			1	1	1	1
TGGT1_252870	TGME49_252870	hypothetical protein			0.11952	0.61668	0.28641	0.99092	0.202965	0.8038	-0.259451	-0.509042	-1.13786	-1.13553	-0.308989	-6.17025	-5.81945	-5.99485	-5.6612	-4.68158	-5.17139	-0.74			1	1.4959	2.41539	2.15985
TGGT1_297670	TGME49_297670	hypothetical protein			0.12409	0.22647	0.042241	0.29343	0.0831655	0.25995	1.32401	1.59513	1.22449	1.48535	1.22765	-3.38091	-4.14026	-3.76059	-4.97605	-5.36475	-5.1704	0.73			3.34207	1	1	1.02188
TGGT1_249660	TGME49_249660	hypothetical protein			0.10002	0.94539	0.18479	0.99092	0.142405	0.968155	0.719768	1.04532	0.699081	-0.650097	0.224744	-4.19471	-4.40037	-4.29754	-5.24003	-5.09945	-5.16974	0.39			1	1	1.19343	1
TGGT1_321610	TGME49_321610	hypothetical protein			0.15954	0.83323	0.17688	0.56815	0.16821	0.70069	0.10454	-0.412539	-0.386246	-1.6727	-0.625764	-5.52103	-5.61687	-5.56895	-5.10849	-5.23062	-5.16955	-0.52			5.7583	5.10747	6.05873	5.31954
TGGT1_293520	TGME49_293520	hypothetical protein			0.046021	0.65322	0.044962	0.43019	0.0454915	0.541705	0.715484	1.26512	1.6689	1.3293	1.32491	-3.38005	-4.02282	-3.70144	-4.64517	-5.69173	-5.16845	1.7			1	1	1	2.20077
TGGT1_227870	TGME49_227870	Tim10/DDP family zinc finger superfamily protein	mitochondrion - soluble		0.03683	0.85402	0.091084	0.99092	0.063957	0.92247	0.147458	-0.198479	-0.11564	-1.85511	-0.669864	-5.18241	-5.46736	-5.32488	-4.98393	-5.35172	-5.16782	-1.38			49.8824	80.6427	104.504	101.97
TGGT1_224070	TGME49_224070	hypothetical protein			0.14719	0.63977	0.26322	0.37268	0.205205	0.506225	0.576084	0.699709	0.414855	-0.421782	0.126668	-4.63995	-4.57878	-4.60937	-5.33966	-4.99363	-5.16665	-1.74			3.67551	4.55257	4.46551	4.64756
TGGT1_256040	TGME49_256040	PA14 domain-containing protein			0.025989	0.55089	0.085066	0.32936	0.0555275	0.440125	1.09966	2.06454	2.0513	2.05803	1.64808	-3.03892	-3.178	-3.10846	-5.10346	-5.2293	-5.16638	1.01			1	1	1	1
TGGT1_262110	TGME49_262110	hypothetical protein			0.096236	0.94539	0.0083955	0.99092	0.0523158	0.968155	0.316341	0.382391	0.416983	-0.239671	-0.181102	-4.78246	-4.74936	-4.76591	-5.16485	-5.16634	-5.16559	-0.27			2.0324	1	1	1.82949
TGGT1_214990	TGME49_214990	hypothetical protein	nucleus - chromatin		0.044129	0.98741	0.10888	0.99092	0.0765045	0.989165	0.334371	-0.304631	-0.259699	-2.21068	-0.309344	-5.34488	-5.55054	-5.44771	-5.04025	-5.29084	-5.16555	-1.09			3.1276	2.32458	1.91835	1.70473
TGGT1_260460	TGME49_260460	putative oxidoreductase			0.12723	0.94539	0.26681	0.99092	0.19702	0.968155	0.838026	1.67042	1.6706	1.03341	1.14938	-3.47896	-3.50631	-3.49264	-5.14939	-5.17691	-5.16315	0.94			5.62996	1	1	1
TGGT1_265870A	TGME49_265870	pantoate-beta-alanine ligase	nucleus - non-chromatin		0.023001	0.48532	0.0031864	0.30827	0.0130937	0.396795	1.20979	1.67833	1.74706	1.92331	1.79988	-3.0114	-3.88389	-3.44764	-4.68973	-5.63094	-5.16034	1.6			19.476	18.2802	17.7825	14.2364
TGGT1_249760	TGME49_249760	vitamin k epoxide reductase family protein	ER		0.18294	0.83323	0.24825	0.5587	0.215595	0.695965	0.580336	1.30513	0.997943	-0.528089	0.35747	-3.42	-4.59734	-4.00867	-4.72513	-5.59528	-5.1602	0.47			22.7914	24.3134	28.7329	26.6397
TGGT1_239400	TGME49_239400	hypothetical protein	IMC		0.37132	0.94539	0.29294	0.99092	0.33213	0.968155	0.22839	0.0290648	0.138136	-0.11003	-0.422575	-5.05114	-5.09269	-5.07191	-5.0802	-5.23082	-5.15551	-0.91			15.2705	14.3236	12.0243	13.9381
TGGT1_315210	TGME49_315210	putative rhoptry protein	rhoptries 2		0.066197	0.94539	0.047045	0.99092	0.056621	0.968155	0.0681491	0.00635896	-0.304881	-1.01471	-0.781165	-5.30157	-5.30723	-5.3044	-5.30793	-5.00235	-5.15514	-0.6			89.9637	69.5055	90.4519	72.6788
TGGT1_224575	TGME49_224575	hypothetical protein			0.15222	0.81916	0.054376	0.51404	0.103298	0.6666	1.74953	2.23423	2.40792	2.6978	2.13525	-2.49233	-3.17467	-2.8335	-4.72657	-5.58259	-5.15458	0.3			1	1	2.53487	1
TGGT1_202770	TGME49_202770	RNA recognition motif-containing protein	nucleus - non-chromatin		0.21017	0.83323	0.27701	0.99092	0.24359	0.912075	0.162756	-0.725116	-1.21925	-1.84235	-0.806863	-6.04341	-6.20632	-6.12487	-5.3183	-4.98707	-5.15268	-3.03			67.1356	75.6026	76.9899	69.2217
TGGT1_273478	TGME49_273478	putative dynein heavy chain			0.096695	0.94539	0.08491	0.99092	0.0908025	0.968155	0.998626	1.23486	1.03278	1.01483	0.835112	-3.82494	-4.21242	-4.01868	-5.0598	-5.24521	-5.1525	-1.27			1	1	1	1
TGGT1_409710	TGME49_238520	SAG-related sequence protein SRS22G			0.0046501	0.71417	0.0065677	0.34375	0.0056089	0.52896	0.576028	1.57068	1.54641	0.907801	0.834209	-3.57154	-3.61539	-3.59347	-5.14222	-5.16181	-5.15201	0.49			1	1	1	1
TGGT1_219260B	TGME49_219260	putative cation-transporting ATPase			0.066197	0.84451	0.22696	0.99092	0.146579	0.917715	0.18433	0.316116	-0.129889	-0.465555	-0.668127	-4.64878	-5.46622	-5.0575	-4.96489	-5.33633	-5.15061	0.19			4.36699	4.1658	2.81968	4.17138
TGGT1_285160	TGME49_285160	cyclin-dependent kinase family 5 protein			0.046041	0.78039	0.056187	0.47938	0.051114	0.629885	0.466794	0.672524	0.53446	0.417788	0.357344	-4.3098	-4.78373	-4.54677	-4.98233	-5.31819	-5.15026	0.24			1	1	1	1
TGGT1_301355	TGME49_301355	hypothetical protein			0.12578	0.83323	0.056187	0.99092	0.0909835	0.912075	0.477477	0.706612	0.463275	0.102089	0.271201	-4.40536	-4.72448	-4.56492	-5.11198	-5.18775	-5.14987	0.84			1.04756	1	1	1
TGGT1_288520	TGME49_288520	ATPase, AAA family protein			0.15954	0.94539	0.19802	0.99092	0.17878	0.968155	0.195422	0.472461	0.129997	-1.22173	-0.339726	-4.75022	-4.94424	-4.84723	-5.22268	-5.07424	-5.14846	0.65			7.79789	1.7467	2.01249	4.80379
TGGT1_216420	TGME49_216420	hypothetical protein			0.066602	0.80947	0.083434	0.4792	0.075018	0.644335	0.945164	1.42136	1.36055	1.54799	1.00901	-3.4728	-4.04129	-3.75704	-4.89415	-5.40183	-5.14799	0.12			1.97768	2.47992	2.6275	1
TGGT1_322210	TGME49_322210	putative apocytochrome b			0.30725	0.61668	0.068349	0.99092	0.1878	0.8038	0.304231	0.298123	-0.261897	-0.977505	-0.141977	-5.1244	-5.13006	-5.12723	-5.42252	-4.86817	-5.14535	-1.37			36.2558	43.7777	42.0106	46.8007
TGGT1_305010	TGME49_305010	putative pre-mRNA branch site protein p14	nucleus - non-chromatin		0.039481	0.27064	0.14648	0.30923	0.0929805	0.289935	0.594294	1.25745	1.03982	-0.00925713	0.948207	-3.60848	-4.38463	-3.99655	-4.86593	-5.42445	-5.14519	0.41			23.8954	29.9889	38.2653	28.2466
TGGT1_293250	TGME49_293250	hypothetical protein			0.22892	0.83323	0.02162	0.99092	0.12527	0.912075	1.02079	1.52618	1.43162	0.742484	1.05424	-3.23504	-4.08937	-3.66221	-4.76123	-5.52099	-5.14111	-0.23			1	1	1	1
TGGT1_216200	TGME49_216200	hypothetical protein			0.0016439	0.59342	0.0026185	0.56391	0.0021312	0.578665	1.8786	2.97734	2.99726	2.90031	2.45748	-1.68563	-2.62049	-2.15306	-4.66297	-5.61775	-5.14036	2.12			1	1	1	1.34231
TGGT1_280500	TGME49_280500	inorganic anion transporter, sulfate permease (SulP) family protein			0.063931	0.36156	0.0012482	0.21229	0.0325896	0.286925	0.35167	0.724995	0.490711	0.214709	0.0984914	-4.20633	-4.85308	-4.5297	-4.93132	-5.34379	-5.13756	0.05			1	1	1	6.5985
TGGT1_258800	TGME49_258800	rhoptry kinase family protein ROP31	rhoptries 1		0.14719	0.83323	0.47851	0.99092	0.31285	0.912075	0.310041	-0.34801	-1.45865	-2.1509	-1.10918	-6.04954	-6.0248	-6.03717	-5.70153	-4.56615	-5.13384	-0.2			14.8392	14.7016	16.724	14.3133
TGGT1_253110	TGME49_253110	kinesin motor domain-containing protein			0.078969	0.42896	0.2201	0.16715	0.149534	0.298055	0.583304	0.89952	0.630002	-0.184468	0.593228	-4.07816	-4.65747	-4.36782	-4.97768	-5.28748	-5.13258	0.99			1	1	1	1
TGGT1_233480	TGME49_233480	SAG-related sequence SRS29C	PM - peripheral 1		0.0013356	0.69051	0.013937	0.40531	0.0076363	0.54791	1.36878	2.43743	2.24901	1.66574	1.7278	-2.71274	-2.86587	-2.7893	-5.15018	-5.11487	-5.13253	1.51			2035.34	1622.23	1986.07	1607.57
TGGT1_224880	TGME49_224880	kinesin motor domain-containing protein			0.030809	0.94539	0.068349	0.99092	0.049579	0.968155	-0.494209	-1.21567	-1.2297	-3.07679	-1.61301	-6.35935	-6.33461	-6.34698	-5.14369	-5.10491	-5.1243	-1.14			6.44615	5.27669	3.0192	5.65515
TGGT1_222430	TGME49_222430	HECT-domain (ubiquitin-transferase) domain-containing protein	cytosol		0.27992	0.77131	0.32363	0.52498	0.301775	0.648145	0.38859	-0.155217	-0.504786	-0.387049	0.196174	-5.35818	-5.55027	-5.45422	-5.20296	-5.04548	-5.12422	-2.39			6.08461	5.76655	4.69382	4.5978
TGGT1_311075	TGME49_311075	hypothetical protein			0.065262	0.27414	0.037072	0.18704	0.051167	0.23059	1.16217	1.41552	1.72708	2.04065	1.79788	-3.49425	-3.60165	-3.54795	-4.90977	-5.32873	-5.11925	-0.31			1	1	1	1
TGGT1_251420	TGME49_251420	hypothetical protein			0.096236	0.84535	0.24825	0.582	0.172243	0.713675	0.449337	0.712412	1.08832	1.14288	0.508747	-4.203	-4.23392	-4.21846	-4.91541	-5.32224	-5.11882	1.32			1	1	1	1
TGGT1_246080	TGME49_246080	NAD dependent epimerase/dehydratase family protein	19S proteasome		0.27992	0.83323	0.075449	0.99092	0.177684	0.912075	0.0862121	0.654455	0.434202	-0.745065	-0.519899	-4.65035	-4.49845	-4.5744	-5.30481	-4.93265	-5.11873	0.16			13.775	12.1723	10.1398	12.9546
TGGT1_226640	TGME49_226640	putative zinc binding protein	nucleus - non-chromatin		0.12367	0.83323	0.1182	0.56815	0.120935	0.70069	0.417454	-0.40726	-0.306933	-2.37627	-0.0241712	-5.62247	-5.32873	-5.4756	-5.21521	-5.0218	-5.11851	-0.35			28.3311	38.5596	50.4427	27.3311
TGGT1_313470	TGME49_313470	helix-hairpin-helix motif domain-containing protein			0.42889	0.61668	0.23722	0.44914	0.333055	0.53291	0.225578	-0.143594	0.186826	-0.15223	-0.0565272	-5.34921	-4.84016	-5.09468	-5.20561	-5.02698	-5.1163	0.24			4.66219	3.95987	3.639	2.75635
TGGT1_289030	TGME49_289030	hypothetical protein			0.076835	0.7623	0.01634	0.23623	0.0465875	0.499265	1.02847	1.40402	1.64308	1.54315	1.3382	-3.76703	-3.41799	-3.59251	-5.17105	-5.06107	-5.11606	1.03			1	1	1	1
TGGT1_280670	TGME49_280670	hypothetical protein	rhoptries 2		0.26615	0.83323	0.41396	0.99092	0.340055	0.912075	0.305074	-0.226253	-0.859293	-2.01081	-0.0494489	-5.66994	-5.64583	-5.65788	-5.44369	-4.78654	-5.11511	-0.79			20.9198	20.5597	15.3315	22.1144
TGGT1_262125	TGME49_262125	hypothetical protein			0.036596	0.94539	0.0079695	0.99092	0.0222827	0.968155	1.40748	1.92999	2.31811	2.20087	1.70808	-2.79336	-3.17385	-2.9836	-4.72335	-5.49196	-5.10765	0.54			1	1.77831	4.96269	1.32404
TGGT1_272645	TGME49_272645	hypothetical protein			0.27992	0.88477	0.1527	0.99092	0.21631	0.937845	0.968966	1.66475	1.42354	1.46405	1.02281	-2.71368	-4.41137	-3.56252	-4.37842	-5.83491	-5.10667	0.72			1	1.76727	1.83913	1
TGGT1_229320	TGME49_229320	Cof family hydrolase subfamily protein			0.020099	0.15505	0.012566	0.1273	0.0163325	0.141175	0.444154	1.53008	1.43315	0.946526	0.45288	-3.61535	-3.63045	-3.6229	-5.14543	-5.0636	-5.10452	0.35			1	1	1	1
TGGT1_202445	TGME49_202445	hypothetical protein			0.010063	0.20088	0.023657	0.19081	0.01686	0.195845	1.61059	2.81155	2.80071	2.95144	1.70419	-2.09633	-2.50031	-2.29832	-4.90788	-5.30102	-5.10445	1.7			1	1	1	1
TGGT1_220840	TGME49_220840	threonine synthase			0.010309	0.77732	0.027377	0.51482	0.018843	0.64607	1.23515	1.99355	2.10402	1.75755	1.66029	-3.15334	-2.95725	-3.0553	-5.1469	-5.06127	-5.10409	1.76			1	1	1	1
TGGT1_205460	TGME49_205460	AN1 family Zinc finger domain-containing protein	PM - peripheral 2		0.035683	0.80707	0.0602	0.50423	0.0479415	0.65565	0.469663	0.931977	0.555635	-0.102439	0.442181	-4.52391	-4.18336	-4.35363	-5.45589	-4.73899	-5.09744	1.61			26.8928	33.3256	38.1108	33.2164
TGGT1_290700	TGME49_290700	hypothetical protein	dense granules		0.14755	0.35398	0.041693	0.55278	0.0946215	0.45338	1.82765	2.1432	2.33196	2.03779	1.93735	-2.71373	-3.00268	-2.85821	-4.85693	-5.33464	-5.09579	1.31			259.557	231.97	231.005	175.879
TGGT1_225450	TGME49_225450	hypothetical protein	nucleolus		0.15954	0.44998	0.10371	0.48206	0.131625	0.46602	0.489421	1.61429	1.38858	-0.175116	0.524414	-3.08074	-4.10789	-3.59432	-4.69502	-5.49647	-5.09575	-0.4			11.5619	10.6946	10.4755	10.4611
TGGT1_225940	TGME49_225940	hypothetical protein	IMC		0.030809	0.65469	0.046536	0.5507	0.0386725	0.602695	0.471256	1.14924	0.847569	0.906718	0.152375	-3.80294	-4.3892	-4.09607	-4.95218	-5.23677	-5.09447	1.77			51.8779	53.791	64.4535	63.2757
TGGT1_259080	TGME49_259080	hypothetical protein			0.14863	0.61668	0.25757	0.51437	0.2031	0.565525	1.36806	1.77703	1.25236	1.91282	1.54171	-3.49432	-3.66471	-3.57952	-5.27135	-4.91707	-5.09421	0.68			3.64727	4.775	4.68288	4.11075
TGGT1_223450A	TGME49_223450	ubiquitin carboxyl-terminal hydrolase			0.3712	0.61668	0.12919	0.99092	0.250195	0.8038	1.04673	-0.100332	-0.721411	-0.492679	0.649051	-5.34528	-5.66057	-5.50292	-5.24494	-4.93916	-5.09205	-1.45			4.63149	4.34262	2.62637	2.9728
TGGT1_318525	TGME49_318525	hypothetical protein	rhoptries 1		0.45011	0.83323	0.39588	0.99092	0.422995	0.912075	0.49286	0.125426	0.157524	0.0448369	0.201175	-4.89578	-5.00146	-4.94862	-5.02121	-5.15898	-5.09009	0.93			2.75633	2.20757	1	4.17855
TGGT1_247960	TGME49_247960	hypothetical protein	rhoptries 2		0.046754	0.36305	0.017556	0.23722	0.032155	0.300135	1.2028	1.34605	1.86508	1.27571	1.38031	-3.21675	-3.75183	-3.48429	-4.5628	-5.61691	-5.08985	1.02			18.7504	20.5857	25.4779	17.0375
TGGT1_286630	TGME49_286630	redoxin domain-containing protein	apicoplast		0.033923	0.83323	0.24525	0.50796	0.139587	0.670595	0.244737	0.603372	0.0960954	-2.18402	-0.622738	-4.81271	-4.66537	-4.73904	-5.41608	-4.76147	-5.08877	1.57			80.9264	66.8309	90.0282	104.545
TGGT1_233830	TGME49_233830	hypothetical protein	outlier		0.10002	0.94539	0.24825	0.99092	0.174135	0.968155	0.53647	-0.241166	-0.419192	0.047627	0.157403	-5.3236	-5.51303	-5.41832	-5.08244	-5.09383	-5.08814	-1.49			7.48572	10.489	8.3978	5.62911
TGGT1_285825	TGME49_285825	hypothetical protein			0.10574	0.65405	0.16251	0.36845	0.134125	0.51125	0.197676	0.86511	0.621586	0.322705	0.284907	-4.32251	-4.36215	-4.34233	-5.18762	-4.98374	-5.08568	0.74			1	6.83361	2.34324	1
TGGT1_311390	TGME49_311390	tRNA (guanine(9)-N(1))-methyltransferase			0.16866	0.35398	0.16982	0.52108	0.16924	0.43753	0.909813	1.44168	1.61318	1.57835	1.34451	-3.43038	-3.68434	-3.55736	-4.87206	-5.29752	-5.08479	1.42			7.64145	7.33285	7.59887	6.91675
TGGT1_233710	TGME49_233710	inorganic anion transporter, sulfate permease (SulP) family protein			0.21116	0.98741	0.29294	0.99092	0.25205	0.989165	-0.364358	-0.127585	-0.880436	-4.84007	-2.01532	-5.28325	-5.89395	-5.5886	-5.15566	-5.01351	-5.08459	-2.28			12.7207	7.78798	7.50756	7.56111
TGGT1_297710	TGME49_297710	hypothetical protein	nucleolus		0.1851	0.61668	0.26322	0.60273	0.22416	0.609705	0.813058	1.16142	0.746582	0.505429	0.598523	-4.07331	-4.18687	-4.13009	-5.23473	-4.93345	-5.08409	-0.17			38.6026	34.9014	41.0062	48.9136
TGGT1_259870	TGME49_259870	hypothetical protein	PM - peripheral 2		0.024552	0.76728	0.012869	0.48261	0.0187105	0.624945	0.338433	0.810796	0.890467	0.398943	0.333319	-4.08449	-4.381	-4.23274	-4.89528	-5.27147	-5.08338	0.59			4.11731	5.22005	5.34783	4.90296
TGGT1_313630	TGME49_313630	hypothetical protein			0.31639	0.94539	0.21488	0.64014	0.265635	0.792765	0.511386	0.597783	-0.796445	-0.956843	0.330617	-5.02547	-5.33839	-5.18193	-5.62325	-4.54194	-5.0826	-0.93			1.10978	1	1	1
TGGT1_213680	TGME49_213680	MmgE/PrpD family protein	19S proteasome		0.26802	0.83323	0.40179	0.99092	0.334905	0.912075	0.284068	-0.601831	-1.0517	-1.53974	-0.319094	-5.88383	-5.93011	-5.90697	-5.282	-4.87841	-5.08021	1.13			5.8753	5.75794	6.98862	4.96055
TGGT1_261790	TGME49_261790	hypothetical protein			0.33784	0.61668	0.18479	0.99092	0.261315	0.8038	0.818721	1.3775	1.28171	0.149703	0.830886	-3.53068	-3.96651	-3.7486	-4.90818	-5.24822	-5.0782	-0.46			5.61201	3.3281	4.06918	4.13371
TGGT1_278320	TGME49_278320	Toxoplasma gondii family A protein			0.22497	0.61668	0.1668	0.64939	0.195885	0.633035	1.19817	0.716722	1.36923	1.1168	1.55579	-4.00126	-4.06918	-4.03522	-4.71798	-5.43841	-5.07819	0.38			1	1	1	1
TGGT1_313480	TGME49_313480	hypothetical protein	apical 2		0.27928	0.83323	0.26201	0.99092	0.270645	0.912075	-0.300745	-1.20402	-1.8525	-2.00424	-0.818083	-6.6177	-6.59296	-6.60533	-5.41368	-4.74046	-5.07707	-1.68			4.36226	4.57102	2.70714	6.63511
TGGT1_283470	TGME49_283470	Kazal-type serine protease inhibitor domain-containing protein			0.027082	0.98741	0.08491	0.99092	0.055996	0.989165	-0.139573	-0.0628874	-0.701177	-2.06004	-0.946895	-5.37703	-5.5352	-5.45611	-5.31415	-4.83402	-5.07408	0.87			1	1	1	1
TGGT1_265100	TGME49_265100	hypothetical protein			0.14123	0.61668	0.22526	0.99092	0.183245	0.8038	0.887647	1.2362	1.31674	1.39175	0.554755	-3.83171	-3.75524	-3.79348	-5.06792	-5.07198	-5.06995	-0.97			1	1	1	1.22821
TGGT1_205450	TGME49_205450	hypothetical protein			0.31639	0.6042	0.1108	0.37924	0.213595	0.49172	0.882364	0.348301	0.0441126	0.244506	0.611983	-4.70492	-5.03229	-4.8686	-5.05322	-5.0764	-5.06481	0.55			2.41218	3.54716	4.0942	5.86646
TGGT1_250920	TGME49_250920	tetratricopeptide repeat-containing protein			0.096236	0.7137	0.15089	0.4351	0.123563	0.5744	0.965655	1.44512	1.50177	1.55289	0.954192	-3.46933	-3.71293	-3.59113	-4.91445	-5.2147	-5.06458	0.38			1.09411	1.27408	1	1
TGGT1_275600	TGME49_275600	diacylglycerol acyltransferase			0.3791	0.83323	0.11474	0.99092	0.24692	0.912075	1.09275	0.860051	0.754212	1.01196	0.765459	-4.13097	-4.3838	-4.25738	-4.99102	-5.13801	-5.06452	0.33			1	1	1	1
TGGT1_200340	TGME49_200340	hypothetical protein			0.006467	0.80491	0.017732	0.56374	0.0120995	0.684325	1.29224	1.96024	2.13918	1.57868	1.47833	-3.0188	-3.01004	-3.01442	-4.97903	-5.14922	-5.06412	1.89			14.5345	5.34214	5.34861	7.44721
TGGT1_208980	TGME49_208980	hypothetical protein			0.27992	0.65118	0.10888	0.557	0.1944	0.60409	0.0624192	-1.00219	-0.185106	-1.59749	-0.524659	-5.59498	-5.71763	-5.6563	-4.59279	-5.53253	-5.06266	0.23			9.59972	9.36878	14.8476	10.3835
TGGT1_232350	TGME49_232350	lactate dehydrogenase LDH1	cytosol		0.27452	0.92468	0.093447	0.99092	0.183983	0.9578	0.353578	1.56544	1.32742	1.19441	0.585374	-3.48193	-3.74612	-3.61403	-5.04737	-5.07355	-5.06046	0.78			881.701	598.481	780.065	784.57
TGGT1_208310	TGME49_208310	hypothetical protein			0.073195	0.71626	0.085989	0.45709	0.079592	0.586675	0.867581	0.866551	1.23142	0.78664	0.458376	-4.01061	-4.01048	-4.01055	-4.87716	-5.2419	-5.05953	0.91			22.6387	25.4827	26.3379	19.6738
TGGT1_219070	TGME49_219070	cyclic nucleotide-binding domain-containing protein			0.0096856	0.35398	0.039324	0.99092	0.0245048	0.67245	0.985118	1.07659	0.890727	0.605295	0.839598	-4.0722	-4.07786	-4.07503	-5.14879	-4.96858	-5.05869	-2.2			2.24918	3.17924	1.69519	3.26718
TGGT1_238200	TGME49_238200	alpha/beta hydrolase fold domain-containing protein			0.36462	0.35398	0.15939	0.54264	0.262005	0.44831	0.891783	1.7445	1.58263	1.42898	1.14882	-3.10021	-3.68794	-3.39408	-4.84472	-5.27057	-5.05765	-0.27			1	1	1	1
TGGT1_247780	TGME49_247780	hypothetical protein			0.066197	0.88211	0.022624	0.99092	0.0444105	0.936515	0.00114504	1.33941	1.19155	0.343465	-0.621914	-3.61895	-3.96462	-3.79179	-4.95836	-5.15617	-5.05727	0.88			38.875	37.2856	37.5255	35.4223
TGGT1_320135	TGME49_320135	hypothetical protein			0.01435	0.37651	0.00035499	0.22314	0.00735249	0.299825	1.30978	1.69302	1.9267	1.78948	1.51457	-3.0022	-3.48803	-3.24511	-4.69522	-5.41472	-5.05497	1.47			1	1	1	1
TGGT1_221675A	TGME49_221675	hypothetical protein			0.032351	0.78482	0.025612	0.44129	0.0289815	0.613055	0.532712	0.647943	0.453093	0.559459	0.365391	-4.44127	-4.56581	-4.50354	-5.08922	-5.0189	-5.05406	1.16			5.18086	7.01459	5.70905	5.30304
TGGT1_213430	TGME49_213430	hypothetical protein			0.3712	0.61668	0.21488	0.99092	0.29304	0.8038	0.184604	-0.271098	-0.0116978	-0.681248	0.0445826	-5.10439	-5.283	-5.1937	-4.83329	-5.2713	-5.0523	0.36			1	1	1	1
TGGT1_293350	TGME49_293350	mitochondrial carrier superfamily protein	mitochondrion - membranes		0.10523	0.83323	0.083728	0.99092	0.094479	0.912075	0.562355	1.12412	1.10607	1.09194	0.381691	-3.9271	-3.94371	-3.93541	-5.05122	-5.04978	-5.0505	-0.2			15.2298	17.778	16.4569	16.9674
TGGT1_249820	TGME49_249820	ATP-binding cassette sub-family B member 5	apicoplast		0.21899	0.35398	0.29336	0.99092	0.256175	0.67245	0.285983	0.136311	-0.159625	-1.45183	-0.331393	-5.07353	-5.04879	-5.06116	-5.20984	-4.88917	-5.04951	-2.13			6.15938	4.07624	4.13983	4.25421
TGGT1_228310	TGME49_228310	hypothetical protein			0.035194	0.53831	0.023796	0.44683	0.029495	0.49257	0.78277	1.56514	1.68636	1.71456	1.15378	-3.19303	-3.65081	-3.42192	-4.75817	-5.33718	-5.04767	0.73			1	1	1	1
TGGT1_258950	TGME49_258950	lectin family protein	ER		0.050735	0.72633	0.096215	0.40728	0.073475	0.566805	0.206858	1.21279	1.00613	0.394009	0.260069	-3.92795	-3.94748	-3.93772	-5.14074	-4.95361	-5.04717	1.16			31.3369	31.9818	35.8968	30.1463
TGGT1_215040	TGME49_215040	HEAT repeat-containing protein	cytosol		0.1525	0.61668	0.35341	0.99092	0.252955	0.8038	-0.413466	-0.388016	-0.732061	-3.88629	-0.975732	-5.61708	-5.59234	-5.60471	-5.22907	-4.86028	-5.04468	-0.87			9.79743	8.49275	10.4224	8.23899
TGGT1_312340	TGME49_312340	hypothetical protein			0.20049	0.94539	0.18479	0.99092	0.19264	0.968155	0.211154	0.43611	-0.00268216	-1.34042	-0.675603	-4.77842	-4.8756	-4.82701	-5.21453	-4.87292	-5.04373	-1.16			19.833	19.4751	21.8065	16.9339
TGGT1_291940	TGME49_291940	hypothetical protein	PM - integral		0.1932	0.98741	0.47396	0.99092	0.33358	0.989165	0.418834	0.737129	0.332884	-1.05371	-0.5308	-4.57938	-4.43765	-4.50852	-5.31651	-4.77053	-5.04352	0.18			11.772	11.6845	12.3161	11.0467
TGGT1_203580	TGME49_203580	NAD-binding domain 4 domain-containing protein			0.037965	0.52768	0.006757	0.18809	0.022361	0.357885	0.836647	1.60467	1.61394	0.829503	1.10888	-3.128	-3.73551	-3.43175	-4.73267	-5.34945	-5.04106	1.9			1	1	1	1
TGGT1_212045	TGME49_212045	hypothetical protein			0.0012191	0.339	0.00073123	0.25474	0.000975165	0.29687	2.00815	2.69933	3.08612	2.87713	2.48027	-1.95305	-2.34294	-2.14799	-4.65237	-5.42905	-5.04071	-0.11			1	1	1	1
TGGT1_254320	TGME49_254320	hypothetical protein			0.011999	0.57445	0.08491	0.32757	0.0484545	0.45101	0.29687	-0.177528	0.0189571	-0.0224702	-0.118849	-5.03534	-5.20071	-5.11803	-4.85781	-5.21967	-5.03874	1.13			1	1	1	1.5253
TGGT1_238073	TGME49_238073	hypothetical protein			0.14252	0.83323	0.073506	0.56543	0.108013	0.69933	0.198384	1.10279	1.16632	0.825759	-0.137842	-3.92766	-3.88016	-3.90391	-5.03045	-5.04647	-5.03846	0.21			20.2897	31.8966	58.47	37.3719
TGGT1_278380	TGME49_278380	Toxoplasma gondii family A protein			0.058319	0.83323	0.34581	0.66137	0.202065	0.7473	1.24514	1.36727	1.48338	0.747963	0.704407	-3.64891	-3.57732	-3.61312	-5.01618	-5.06071	-5.03844	0.67			1	1	1	1
TGGT1_213445	TGME49_213445	hypothetical protein			0.046041	0.98741	0.0026075	0.99092	0.0243242	0.989165	0.96867	1.46673	1.81829	1.50634	0.839208	-3.20029	-3.59071	-3.3955	-4.66703	-5.409	-5.03801	1.11			74.8861	65.0361	65.0442	65.8573
TGGT1_231990	TGME49_231990	hypothetical protein			0.037164	0.35398	0.024464	0.54107	0.030814	0.447525	1.48455	2.16045	2.17342	2.10483	1.96654	-2.72844	-3.01103	-2.86973	-4.88889	-5.18445	-5.03667	1.29			13.8589	37.3712	20.4528	66.7976
TGGT1_215425	TGME49_215425	hypothetical protein			0.12051	0.14537	0.047042	0.49072	0.083776	0.318045	1.23531	1.34329	1.65136	1.20927	1.19356	-2.97658	-4.09628	-3.53643	-4.31986	-5.74764	-5.03375	0.42			25.1784	23.5927	56.3251	12.9292
TGGT1_231992	TGME49_231992	hypothetical protein			0.10498	0.49009	0.13586	0.13256	0.12042	0.311325	0.377796	1.19958	0.726736	0.228464	0.450353	-3.95072	-4.18888	-4.0698	-5.1503	-4.91562	-5.03296	0.77			4.903	4.84809	3.84532	6.78969
TGGT1_242400	TGME49_242400	calcium-dependent protein kinase CDPK2B			0.0005152	0.48722	0.00087322	0.33652	0.00069421	0.41187	0.648553	1.04021	0.990773	0.964935	0.802586	-3.77803	-4.25139	-4.01471	-4.81824	-5.24216	-5.0302	1.3			1	1	1	1
TGGT1_273150	TGME49_273150	zinc finger, C3HC4 type (RING finger) domain-containing protein	nucleus - chromatin		0.2523	0.61668	0.13842	0.99092	0.19536	0.8038	0.335733	-0.284913	-0.135169	-2.10059	-0.330649	-5.24788	-5.22514	-5.23651	-4.96297	-5.08997	-5.02647	-2.1			2.88607	3.50072	3.10207	2.29379
TGGT1_239650	TGME49_239650	hypothetical protein			0.32192	0.61668	0.25154	0.66378	0.28673	0.64023	0.912553	1.32699	1.54506	1.56787	1.16686	-3.4228	-3.75527	-3.58904	-4.74979	-5.30033	-5.02506	1.32			1	1	1	1
TGGT1_213700	TGME49_213700	hypothetical protein			0.26056	0.83323	0.38867	0.99092	0.324615	0.912075	0.383663	-0.33174	-0.536202	-1.14272	0.427011	-5.47112	-5.44639	-5.45875	-5.13938	-4.91018	-5.02478	0.08			1	2.45116	1.85023	2.68967
TGGT1_244406	TGME49_244406	cysteine dioxygenase type i protein			0.24489	0.94539	0.08491	0.99092	0.1649	0.968155	0.999921	1.5217	1.4032	1.6189	1.20315	-3.04554	-4.07291	-3.55922	-4.56724	-5.4761	-5.02167	1.35			1	1	1	1
TGGT1_260280	TGME49_260280	hypothetical protein			0.061638	0.37425	0.10274	0.14087	0.082189	0.25756	0.447816	0.84265	0.528499	-0.422159	0.466637	-4.35581	-4.31545	-4.33563	-5.19846	-4.84395	-5.0212	0.23			1	1	1	1
TGGT1_262540	TGME49_262540	putative protein kinase			0.024982	0.60833	0.071305	0.4332	0.0481435	0.520765	0.489377	0.957046	1.04585	0.399508	0.312222	-4.13849	-3.89927	-4.01888	-5.09553	-4.94512	-5.02032	-0.29			1.4914	4.35935	4.38694	2.63098
TGGT1_257685	TGME49_257685	hypothetical protein			0.21017	0.86921	0.2251	0.6049	0.217635	0.737055	0.44374	1.53125	1.44217	0.907434	0.953167	-3.11431	-3.95133	-3.53282	-4.64556	-5.39349	-5.01953	0.79			227.654	291.252	219.93	348.082
TGGT1_266300	TGME49_266300	hypothetical protein			0.17841	0.35398	0.19156	0.99092	0.184985	0.67245	0.758829	0.0735547	0.0767112	-0.580524	-0.615766	-4.94046	-4.94612	-4.94329	-5.01402	-5.02283	-5.01842	-1.24			29.9508	31.6292	32.3692	56.6693
TGGT1_224170	TGME49_224170	SAG-related sequence SRS60A			0.22968	0.61668	0.51511	0.99092	0.372395	0.8038	0.264037	-0.383224	-1.18173	-0.904185	-0.240665	-5.8117	-5.78697	-5.79934	-5.42848	-4.60524	-5.01686	0.31			1	1.12366	1	8.62992
TGGT1_267600	TGME49_267600	FHA domain-containing protein	cytosol		0.17825	0.61668	0.093851	0.49468	0.13605	0.55568	0.641924	1.67943	1.55226	1.30214	0.733815	-3.16891	-3.6318	-3.40036	-4.84834	-5.18407	-5.0162	0.74			13.6937	11.0231	11.8558	10.3595
TGGT1_290010	TGME49_290010	hypothetical protein			0.093467	0.83323	0.22279	0.99092	0.158129	0.912075	0.997049	1.19647	1.26869	1.363	0.821948	-3.73559	-3.83069	-3.78314	-4.93206	-5.09938	-5.01572	1.18			1	1	1	1
TGGT1_235940	TGME49_235940	hypothetical protein			0.0044013	0.60577	0.0045676	0.37959	0.00448445	0.49268	0.953579	1.17598	1.42611	1.481	1.26521	-3.60265	-3.82394	-3.71329	-4.77863	-5.25005	-5.01434	1.39			1	1	1	1
TGGT1_319700	TGME49_319700	NEK kinase			0.00038898	0.55605	0.0048358	0.4868	0.00261239	0.521425	0.999652	1.81812	1.69516	1.70549	1.13707	-3.08645	-3.42895	-3.2577	-4.90457	-5.12411	-5.01434	0.54			1	1	1	1.80879
TGGT1_263660	TGME49_263660	hypothetical protein	PM - integral		0.31639	0.61668	0.3363	0.99092	0.326345	0.8038	0.632015	-0.162234	-1.05355	-0.612786	0.272993	-5.40697	-5.83254	-5.61975	-5.24473	-4.77899	-5.01186	-0.31			5.53276	3.69925	4.99096	6.21469
TGGT1_259200B	TGME49_259200	Na+/H+ exchanger NHE1			0.25865	0.61668	0.27774	0.99092	0.268195	0.8038	-0.180076	0.920276	0.658895	-0.956805	-0.933009	-4.16625	-4.27375	-4.22	-5.08653	-4.93265	-5.00959	-1.46			3.83556	4.40704	3.49655	3.79929
TGGT1_207930	TGME49_207930	phosphatidylethanolamine-binding protein	outlier		0.065262	0.44576	0.056187	0.32211	0.0607245	0.383935	0.471868	0.841636	0.838243	0.454864	0.948285	-4.17464	-4.1646	-4.16962	-5.01628	-5.00284	-5.00956	-0.11			84.4688	64.354	80.9919	75.385
TGGT1_247760	TGME49_247760	AMP-binding enzyme domain-containing protein	cytosol		0.066197	0.65469	0.35562	0.56815	0.210908	0.61142	0.099439	0.249067	-0.538356	-0.252106	-0.520289	-4.76549	-5.54064	-5.15307	-5.01456	-5.00229	-5.00842	1.35			23.0247	20.2476	20.1891	24.3063
TGGT1_306680	TGME49_306680	hypothetical protein			0.010221	0.89014	0.0048382	0.99092	0.0075296	0.94053	2.10304	2.69482	2.94086	3.30314	2.66804	-2.16722	-2.21236	-2.18979	-4.86204	-5.15323	-5.00763	1.91			23.1228	20.0235	19.5493	21.4987
TGGT1_248970	TGME49_248970	leucine rich repeat-containing protein			0.20145	0.35398	0.32557	0.99092	0.26351	0.67245	0.909352	0.808788	0.691328	-0.587668	0.765248	-4.26165	-4.24772	-4.25469	-5.07044	-4.93905	-5.00475	1.34			1	1	1	1
TGGT1_263420	TGME49_263420	ubiquitin-specific protease USP4	nucleolus		0.10002	0.94539	0.28679	0.99092	0.193405	0.968155	0.163974	-1.04239	-0.805425	-1.28649	-0.731281	-5.76681	-6.08946	-5.92813	-4.72442	-5.28404	-5.00423	0.78			10.4659	7.55465	8.61267	12.035
TGGT1_278450	TGME49_278450	hypothetical protein	apical 2		0.10002	0.60495	0.10888	0.65105	0.10445	0.628	0.187733	0.70712	0.532543	-1.01057	-0.039104	-4.35088	-4.41647	-4.38368	-5.058	-4.94901	-5.00351	1.31			92.4596	81.5354	79.0483	101.255
TGGT1_292270	TGME49_292270	SAG-related sequence SRS36C			0.10002	0.88489	0.12132	0.56815	0.11067	0.72652	0.38103	0.949699	1.26295	1.04895	0.44524	-3.87583	-3.91518	-3.89551	-4.82553	-5.17813	-5.00183	0.66			1	1	1	2.44848
TGGT1_202285	TGME49_202285	EGF family domain-containing protein			0.063931	0.94539	0.18479	0.99092	0.124361	0.968155	0.195015	-0.124501	-0.114472	-0.0429289	-0.24754	-4.90904	-5.33325	-5.12115	-4.78454	-5.21878	-5.00166	-0.14			1	1	1	1
TGGT1_255360	TGME49_255360	hypothetical protein			0.12981	0.72191	0.078898	0.41157	0.104354	0.56674	0.71074	1.63993	1.3263	1.15589	1.0421	-2.76236	-4.27332	-3.51784	-4.40229	-5.59962	-5.00095	0.76			1.48624	2.74615	2.1873	2.03703
TGGT1_239880	TGME49_239880	hypothetical protein			0.13455	0.35398	0.018313	0.33288	0.0764315	0.34343	1.50356	2.20551	2.13346	2.11484	1.85779	-2.65353	-3.00841	-2.83097	-4.85904	-5.14188	-5.00046	0.98			1	1	1	1
TGGT1_318380	TGME49_318380	hypothetical protein			0.19547	0.83323	0.25505	0.99092	0.22526	0.912075	-0.175421	-0.76034	-1.81345	-2.53067	-0.830672	-6.28616	-6.28785	-6.287	-5.52582	-4.4744	-5.00011	0.47			11.7656	14.5582	15.4593	14.4699
TGGT1_221865	TGME49_221865	hypothetical protein			0.052256	0.83323	0.090498	0.65299	0.071377	0.74311	1.43157	2.49992	2.58072	2.29246	2.06586	-2.1897	-2.72096	-2.45533	-4.68963	-5.30168	-4.99565	-0.48			6.80751	1	1	2.34226
TGGT1_311680	TGME49_311680	FUN14 family protein	mitochondrion - membranes		0.21017	0.94539	0.47462	0.99092	0.342395	0.968155	0.695329	0.37433	-0.294508	-0.713671	0.472391	-4.75493	-5.15612	-4.95553	-5.12926	-4.86161	-4.99544	0.28			58.8341	76.8262	89.4108	86.1864
TGGT1_315770	TGME49_315770	cytochrome p450 superfamily protein	mitochondrion - membranes		0.19807	0.69513	0.069662	0.32378	0.133866	0.509455	0.816636	0.590616	0.764654	0.93433	0.555362	-4.46379	-4.17	-4.31689	-5.0544	-4.93466	-4.99453	0.8			30.5592	28.8249	31.4482	37.2006
TGGT1_212180	TGME49_212180	hypothetical protein			0.30725	0.61668	0.23792	0.99092	0.272585	0.8038	0.860369	0.512546	0.630769	0.00604053	0.393575	-4.33604	-4.5096	-4.42282	-4.84858	-5.14037	-4.99448	0.32			1	1	1	1
TGGT1_264620	TGME49_264620	hypothetical protein			0.16215	0.61668	0.034734	0.66115	0.098442	0.638915	0.458133	0.272995	0.465833	0.485104	-0.154309	-4.49937	-4.74862	-4.62399	-4.77236	-5.21445	-4.99341	1.46			1	1	1	1
TGGT1_247590	TGME49_247590	methyltransferase domain-containing protein	mitochondrion - membranes		0.05394	0.94539	0.034979	0.99092	0.0444595	0.968155	0.650595	0.675239	0.853789	0.964918	0.482851	-3.87427	-4.57807	-4.22617	-4.54951	-5.43186	-4.99068	0.03			2.00961	2.46349	2.8715	4.59022
TGGT1_320770	TGME49_320770	Toxoplasma gondii family B protein			0.35927	0.94539	0.08491	0.99092	0.22209	0.968155	0.234074	0.240311	0.117094	-0.769653	0.154078	-4.63468	-4.97905	-4.80687	-4.875	-5.09615	-4.98557	-0.05			1	1	1	1
TGGT1_217520	TGME49_217520	hypothetical protein			0.24357	0.78637	0.10888	0.4817	0.176225	0.634035	0.69324	0.918893	1.05951	0.606904	0.554707	-3.8404	-4.15172	-3.99606	-4.75929	-5.21122	-4.98526	1.61			121.279	120.634	190.872	120.24
TGGT1_250760	TGME49_250760	pentatricopeptide repeat domain-containing protein			0.066197	0.94539	0.08491	0.99092	0.0755535	0.968155	0.0554968	0.421878	0.303676	-0.0477707	-0.128832	-4.60376	-4.63889	-4.62133	-5.02564	-4.94257	-4.98411	-0.45			5.48992	3.61425	3.03827	4.92598
TGGT1_280390	TGME49_280390	HEAT repeat-containing protein			0.49176	0.83323	0.31535	0.99092	0.403555	0.912075	0.136336	-0.943973	-0.582864	-2.72815	-1.00815	-5.68653	-5.80457	-5.74555	-4.74256	-5.2217	-4.98213	-0.96			1.39589	2.15365	1.44603	2.29512
TGGT1_202900	TGME49_202900	zinc finger (CCCH type) motif-containing protein			0.07018	0.32505	0.03176	0.2121	0.05097	0.268575	1.23401	2.1432	2.28404	3.14716	1.54055	-2.57833	-2.95604	-2.76718	-4.72153	-5.24008	-4.9808	0.89			17.8153	18.7804	20.0216	18.2396
TGGT1_216020	TGME49_216020	peptidase family c78 protein	ER		0.049921	0.83323	0.056187	0.51918	0.053054	0.676205	-0.155308	0.358994	-0.121543	-1.75322	-0.903541	-4.81849	-4.90545	-4.86197	-5.17748	-4.7839	-4.98069	-0.45			7.13504	9.16269	7.19314	7.93931
TGGT1_234430	TGME49_234430	hypothetical protein			0.27992	0.94539	0.28873	0.99092	0.284325	0.968155	-0.168839	-1.01626	-0.827048	-2.1535	-0.606411	-5.91376	-5.88902	-5.90139	-4.8975	-5.06197	-4.97973	-0.08			2.33025	2.2645	1.54928	1.74828
TGGT1_229480	TGME49_229480	putative calcium binding protein precursor	ER 2		0.037965	0.94539	0.10888	0.99092	0.0734225	0.968155	-0.101433	0.276	-0.474601	-2.37502	-1.83403	-5.08959	-5.06486	-5.07722	-5.36559	-4.59025	-4.97792	0.11			235.531	224.754	275.225	233.147
TGGT1_215680	TGME49_215680	SAG-related sequence SRS18	PM - peripheral 1		0.37973	0.88741	0.3177	0.99092	0.348715	0.939165	0.693241	1.08712	1.14583	0.382418	0.645159	-3.83037	-3.88321	-3.85679	-4.91749	-5.02904	-4.97327	1.18			49.4219	50.2914	54.6599	41.1586
TGGT1_251790	TGME49_251790	hypothetical protein			0.12196	0.61668	0.1867	0.448	0.15433	0.53234	0.419566	0.892918	0.657495	0.492931	0.643953	-4.18542	-4.20414	-4.19478	-5.07834	-4.86163	-4.96999	2.13			15.3971	18.1711	14.8194	12.2347
TGGT1_247690	TGME49_247690	phospholipid-translocating P-type ATPase, flippase subfamily protein	PM - peripheral 2		0.10193	0.83323	0.074544	0.99092	0.088237	0.912075	-0.495316	-0.483585	-1.22106	-4.29739	-2.17279	-5.83395	-5.80921	-5.82158	-5.35037	-4.58815	-4.96926	-1.5			7.17854	7.21697	6.62968	6.67148
TGGT1_257300	TGME49_257300	hypothetical protein	apical 1		0.28529	0.83323	0.35346	0.99092	0.319375	0.912075	0.631734	0.13677	-0.255437	-0.825319	0.183844	-5.04071	-5.01597	-5.02834	-5.17748	-4.76053	-4.96901	-2.49			10.9858	13.3225	9.0143	13.4931
TGGT1_306370	TGME49_306370	hypothetical protein			0.031041	0.75385	0.035633	0.22299	0.033337	0.48842	1.30687	1.84088	1.87634	1.62813	1.54195	-3.36665	-2.84937	-3.10801	-5.20754	-4.72571	-4.96663	0.46			12.2421	8.61751	3.58475	16.1931
TGGT1_226290	TGME49_226290	hypothetical protein	apical 1		0.022129	0.6131	0.021791	0.52498	0.02196	0.56904	0.496136	1.50199	1.44833	0.862389	0.638218	-3.25044	-3.73237	-3.4914	-4.75243	-5.1807	-4.96656	1.17			29.1382	23.0106	29.289	37.3876
TGGT1_276850	TGME49_276850	hypothetical protein			0.098956	0.83323	0.21488	0.67062	0.156918	0.751925	0.579471	1.35374	0.691142	0.641161	0.629115	-3.95153	-3.93541	-3.94347	-5.30528	-4.62655	-4.96592	0.26			1	1	1	1
TGGT1_313440	TGME49_313440	hypothetical protein	dense granules		0.12079	0.80718	0.019936	0.39481	0.070363	0.600995	1.26142	2.11902	1.99319	2.03019	1.49075	-2.39962	-3.40969	-2.90465	-4.51864	-5.40288	-4.96076	1.63			166.465	147.053	135.023	119.514
TGGT1_267990	TGME49_267990	hypothetical protein			0.076835	0.46721	0.21277	0.274	0.144803	0.370605	0.486594	0.448486	-0.105402	-0.0870774	0.0700448	-4.64735	-4.92587	-4.78661	-5.09584	-4.82046	-4.95815	0.81			1	1	1	1
TGGT1_276130	TGME49_276130	cathepsin CPC2	rhoptries 2		0.062848	0.61668	0.13696	0.99092	0.099904	0.8038	0.405468	0.351703	-0.722083	-1.07039	0.169447	-5.09972	-5.18686	-5.14329	-5.45142	-4.46478	-4.9581	-1.18			13.008	13.0823	19.6071	13.1759
TGGT1_321370	TGME49_321370	hypothetical protein			0.20741	0.35398	0.23168	0.99092	0.219545	0.67245	0.46866	0.440632	0.470397	0.303314	0.0498266	-4.49282	-4.50993	-4.50138	-4.93346	-4.98033	-4.95689	-2.58			3.61736	3.75519	2.80798	3.07893
TGGT1_249230	TGME49_249230	hypothetical protein			0.3712	0.80403	0.41364	0.99092	0.39242	0.897475	0.66484	0.457269	-0.457815	-0.954836	0.515295	-4.61483	-5.29893	-4.95688	-5.0721	-4.84111	-4.9566	1.99			1	1	1	1
TGGT1_297643	TGME49_297643	hypothetical protein			0.012703	0.79415	0.0085144	0.50887	0.0106087	0.65151	1.18753	2.39338	2.25984	2.23716	1.65856	-2.61972	-2.63774	-2.62873	-5.0131	-4.89757	-4.95534	0.39			6.78458	4.95341	5.54831	12.887
TGGT1_315962	TGME49_315962	hypothetical protein			0.34144	0.83323	0.24825	0.99092	0.294845	0.912075	0.499113	0.102861	-0.232805	-0.147578	0.510236	-4.82311	-5.21745	-5.02028	-4.92597	-4.98465	-4.95531	-1.08			1	1	1	1
TGGT1_319360	TGME49_319360	SAG-related sequence SRS17A			0.0054669	0.99925	0.00018144	0.99998	0.00282417	0.999615	1.14132	1.74783	1.66254	1.35773	1.38303	-3.07138	-3.42821	-3.2498	-4.81921	-5.09075	-4.95498	1.09			4.85455	2.17435	1	6.91586
TGGT1_293470	TGME49_293470	hypothetical protein	PM - peripheral 2		0.0074925	0.19516	0.10714	0.15961	0.0573162	0.177385	1.30054	1.88916	1.82607	1.93603	1.49997	-3.08641	-3.10088	-3.09365	-4.97558	-4.92695	-4.95126	1.52			42.3358	49.7443	51.6546	49.5628
TGGT1_269588	TGME49_269588	hypothetical protein			0.0042533	0.7079	0.0062801	0.40431	0.0052667	0.556105	0.91953	1.61838	1.66617	1.49347	1.52105	-3.17977	-3.43735	-3.30856	-4.79816	-5.10352	-4.95084	0.66			3.32879	1	1	1
TGGT1_273472	TGME49_273472	hypothetical protein			0.25026	0.94539	0.33592	0.99092	0.29309	0.968155	1.34875	1.23984	1.12949	0.759494	1.69049	-3.47367	-4.05766	-3.76566	-4.71351	-5.18715	-4.95033	-0.34			1	1	1	1
TGGT1_210810	TGME49_210810	hypothetical protein	nucleolus		0.16276	0.61668	0.31927	0.99092	0.241015	0.8038	0.316337	0.918396	0.728921	0.226355	0.0993558	-4.03601	-4.2138	-4.12491	-4.95441	-4.94272	-4.94856	-0.73			56.0343	86.1847	77.9076	96.3601
TGGT1_216710	TGME49_216710	transporter, major facilitator family protein			0.048598	0.61668	0.047912	0.39435	0.048255	0.505515	1.57294	2.33028	2.23344	1.24765	1.64152	-2.32146	-3.01069	-2.66607	-4.65174	-5.24413	-4.94794	0.51			1	1	1	1.04573
TGGT1_297790	TGME49_297790	hypothetical protein			0.43923	0.61668	0.29294	0.99092	0.366085	0.8038	0.495546	0.176669	-0.474816	-1.09682	-0.36109	-4.97943	-5.205	-5.09221	-5.1561	-4.73018	-4.94314	-0.14			20.7586	19.3645	19.7732	18.584
TGGT1_243690	TGME49_243690	hypothetical protein	rhoptries 2		0.057131	0.35398	0.094241	0.32322	0.075686	0.3386	0.627386	1.66269	1.35927	0.700541	1.16201	-2.92713	-3.93659	-3.43186	-4.58981	-5.29587	-4.94284	1.37			100.733	91.3091	123.755	92.8874
TGGT1_253150	TGME49_253150	hypothetical protein			0.23192	0.69813	0.19896	0.43596	0.21544	0.567045	1.07734	1.70679	1.75564	1.87889	1.73305	-2.98021	-3.44258	-3.2114	-4.687	-5.19822	-4.94261	0.37			1	1	1	1
TGGT1_212275	TGME49_212275	hypothetical protein			0.0098385	0.43244	0.021791	0.21744	0.0158148	0.32494	1.68744	2.22728	2.26386	2.66099	2.40282	-2.491	-2.90264	-2.69682	-4.71829	-5.16649	-4.94239	1.46			1.37022	3.57705	1	1.20174
TGGT1_248820	TGME49_248820	hypothetical protein			0.0071357	0.60609	0.056187	0.22289	0.0316613	0.41449	0.833078	1.42865	1.50913	1.27086	0.785155	-3.43139	-3.51537	-3.47338	-4.86004	-5.0245	-4.94227	0.78			1	1	1	1
TGGT1_223930	TGME49_223930	RNA recognition motif-containing protein	nucleus - non-chromatin		0.058516	0.61668	0.20375	0.64792	0.131133	0.6323	-0.109238	0.359262	-0.115349	-3.15601	-0.263974	-4.78713	-4.85147	-4.8193	-5.14639	-4.73612	-4.94125	-1.67			41.1692	48.9289	46.7681	44.3815
TGGT1_241010	TGME49_241010	K+ channel tetramerisation domain-containing protein			0.0075046	0.062952	0.0035202	0.057925	0.0055124	0.0604385	0.480095	1.39478	1.53297	0.875411	0.777886	-3.30007	-3.65375	-3.47691	-4.69485	-5.18673	-4.94079	0.59			24.1898	23.5922	20.1199	24.1775
TGGT1_218780	TGME49_218780	putative phosphoserine aminotransferase	cytosol		0.33366	0.83323	0.54006	0.64014	0.43686	0.736685	0.339509	0.293897	0.0306346	-1.21771	-0.384665	-4.79085	-4.76611	-4.77848	-5.08475	-4.79675	-4.94075	0.69			74.5379	73.0197	110.119	100.84
TGGT1_315680	TGME49_315680	putative vacuolar protein sorting-associated protein vps4			0.30749	0.61668	0.29294	0.99092	0.300215	0.8038	0.345452	-0.147303	-0.420301	-0.96112	-0.195856	-5.01757	-5.4265	-5.22204	-4.87027	-5.0062	-4.93824	-0.91			5.46947	7.32087	8.68802	9.3286
TGGT1_239730	TGME49_239730	MORN repeat-containing protein			0.40174	0.83323	0.039872	0.99092	0.220806	0.912075	0.713555	0.803991	0.456565	0.104027	0.488221	-4.06443	-4.55038	-4.30741	-4.86842	-5.00695	-4.93769	0.76			1	1	1	1
TGGT1_239910	TGME49_239910	cyclin-dependent kinase			0.074784	0.35398	0.37024	0.61536	0.222512	0.48467	0.588953	1.13552	1.04794	0.262232	0.550521	-4.18496	-3.50455	-3.84476	-5.32048	-4.55249	-4.93649	0.24			11.0054	11.3927	12.8651	11.6814
TGGT1_266970	TGME49_266970	hypothetical protein	PM - peripheral 2		0.23655	0.61668	0.20446	0.99092	0.220505	0.8038	0.410345	-0.272902	-0.27874	-1.54563	-0.610303	-5.24733	-5.17409	-5.21071	-4.97443	-4.89535	-4.93489	0.67			75.013	65.1607	65.6565	66.2334
TGGT1_217178	TGME49_217178	hypothetical protein			0.12578	0.94539	0.2742	0.99092	0.19999	0.968155	0.227907	-0.557406	-0.5825	-1.0028	-0.867769	-5.51648	-5.49175	-5.50412	-4.95908	-4.90925	-4.93416	-0.29			1	1	1	1
TGGT1_231770	TGME49_231770	putative alpha-tubulin I			0.14695	0.35398	0.42323	0.59574	0.28509	0.47486	0.601552	1.06558	0.757333	0.757599	0.975853	-3.91881	-4.12628	-4.02255	-4.98439	-4.88361	-4.934	0.65			1	1	1	1
TGGT1_257340	TGME49_257340	Ras family protein	Golgi		0.05103	0.94539	0.095596	0.99092	0.073313	0.968155	0.370763	1.31976	1.16799	0.493725	0.425717	-3.60883	-3.77042	-3.68963	-4.9286	-4.93841	-4.9335	0.91			10.0766	13.4694	11.5944	18.9748
TGGT1_300052	TGME49_300052	hypothetical protein			0.34204	0.35398	0.027115	0.46348	0.184578	0.40873	1.42665	1.5871	2.05146	1.79969	1.1847	-2.78098	-3.43944	-3.11021	-4.36808	-5.4909	-4.92949	2.68			243.528	128.629	81.9625	171.146
TGGT1_311090	TGME49_311090	ubiquitin carboxyl-terminal hydrolase	cytosol		0.42613	0.61668	0.17261	0.99092	0.29937	0.8038	-0.106803	0.546744	0.657693	-1.71098	0.162125	-3.79166	-4.86257	-4.32711	-4.3384	-5.52027	-4.92933	-1.12			13.1778	14.0205	15.9154	17.3272
TGGT1_219742	TGME49_219742	hypothetical protein			0.33767	0.86968	0.08491	0.64301	0.21129	0.756345	0.716085	0.781065	1.15623	1.18478	0.566986	-3.86858	-4.04614	-3.95736	-4.64964	-5.20237	-4.92601	0.9			1	1.0092	1	1
TGGT1_208800	TGME49_208800	mediator complex subunit MED18	nucleolus		0.066197	0.94539	0.14645	0.99092	0.106324	0.968155	0.292582	-0.437791	-1.6648	-1.92259	-0.601556	-5.99469	-5.95842	-5.97656	-5.5569	-4.29362	-4.92526	-2.71			63.2938	79.3995	91.3086	75.5867
TGGT1_298010	TGME49_298010	hypothetical protein			0.14842	0.61668	0.26701	0.38914	0.207715	0.50291	0.369663	0.316618	-0.660118	-0.428497	-0.547684	-5.26415	-4.92891	-5.09653	-5.58077	-4.26879	-4.92478	-2.55			6.09923	6.32638	5.78744	6.04849
TGGT1_227150	TGME49_227150	putative glutaredoxin	apicoplast		0.24153	0.94539	0.093751	0.65702	0.16764	0.801205	0.0556245	-0.516825	-0.0339012	-2.33976	-0.790401	-5.73493	-4.66431	-5.19962	-5.2181	-4.63041	-4.92426	1.39			90.0313	75.5317	97.4701	109.155
TGGT1_225480	TGME49_225480	hypothetical protein	IMC		0.067111	0.52259	0.012739	0.33091	0.039925	0.42675	0.764635	1.71069	1.81277	1.22354	0.985927	-2.92757	-3.39709	-3.16233	-4.63826	-5.20986	-4.92406	0.23			6.25608	7.69195	5.77213	6.66126
TGGT1_315100	TGME49_315100	hypothetical protein			0.16068	0.61668	0.25932	0.99092	0.21	0.8038	0.720038	-0.386466	-0.645477	-1.37237	0.499342	-5.26658	-5.61056	-5.43857	-4.88011	-4.96509	-4.9226	0.15			1	1	1	1
TGGT1_216970	TGME49_216970	putative coronin			0.08401	0.42945	0.078857	0.21668	0.0814335	0.323065	0.618643	0.515478	0.81042	0.539226	0.859202	-4.20064	-4.31737	-4.25901	-4.71612	-5.12779	-4.92196	0.71			48.8207	41.3781	48.6955	49.6673
TGGT1_278930	TGME49_278930	Tubulin-tyrosine ligase family protein			0.053747	0.35398	0.029946	0.47854	0.0418465	0.41626	0.741864	1.03857	1.19611	0.576913	0.496467	-3.71534	-3.89055	-3.80294	-4.75391	-5.08666	-4.92029	0.5			6.46589	5.49756	11.0473	11.792
TGGT1_243900	TGME49_243900	hypothetical protein			0.066318	0.35398	0.077117	0.24006	0.0717175	0.29702	1.01109	0.488788	0.123718	0.370248	0.661466	-4.45085	-4.77672	-4.61379	-4.93964	-4.90044	-4.92004	1.48			1	1	1	1
TGGT1_240880	TGME49_240880	hypothetical protein			0.21017	0.51828	0.073149	0.51553	0.141659	0.516905	1.36232	1.86313	1.71002	1.78604	1.51968	-2.45252	-3.81178	-3.13215	-4.31565	-5.52179	-4.91872	0.76			1	2.88537	1.51573	4.22529
TGGT1_286735	TGME49_286735	hypothetical protein			0.0041125	0.28739	0.0021136	0.1717	0.00311305	0.229545	0.67894	1.28283	1.54813	1.01665	0.740998	-3.56393	-3.44098	-3.50246	-4.84676	-4.98911	-4.91794	0.89			5.49018	1.65189	5.31619	1
TGGT1_231930	TGME49_231930	hypothetical protein	mitochondrion - membranes		0.085045	0.61668	0.3356	0.99092	0.210322	0.8038	-0.251154	-0.0339062	-0.683438	-1.95337	-0.479889	-5.28802	-5.26328	-5.27565	-5.25412	-4.57985	-4.91698	-1.24			5.41666	5.65749	3.33693	5.0845
TGGT1_275760	TGME49_275760	hypothetical protein			0.26802	0.83323	0.27139	0.99092	0.269705	0.912075	0.731137	0.543396	0.694824	-1.08825	0.174804	-4.14019	-4.45242	-4.2963	-4.68358	-5.14725	-4.91541	0.15			1	1	1	1
TGGT1_225110	TGME49_225110	AP2 domain transcription factor AP2X-2			0.22892	0.61668	0.10888	0.99092	0.1689	0.8038	0.635421	0.370883	-0.139118	-0.843794	0.31988	-4.7265	-4.8574	-4.79195	-5.09738	-4.71828	-4.90783	-0.57			8.80992	7.21839	5.24278	7.59562
TGGT1_294280	TGME49_294280	putative E3 ubiquitin-protein ligase	19S proteasome		0.085284	0.40907	0.21839	0.36063	0.151837	0.38485	0.57162	0.823674	0.816025	-1.06804	-0.0929102	-4.32893	-3.84415	-4.08654	-5.15261	-4.66017	-4.90639	1			10.3711	13.525	11.3993	12.5876
TGGT1_320465	TGME49_320465	hypothetical protein			0.19849	0.73902	0.20343	0.46256	0.20096	0.60079	0.425478	0.715528	0.732026	0.568905	0.608348	-4.09967	-4.2624	-4.18103	-4.81519	-4.99443	-4.90481	-0.42			5.22703	3.12947	3.41264	2.30361
TGGT1_214880	TGME49_214880	hypothetical protein-Apical Cap Protein 4 (AC4)	apical 1		0.045433	0.35398	0.25567	0.60496	0.150552	0.47947	0.709453	0.953549	0.664416	-0.260166	-0.0714295	-4.46878	-3.72025	-4.09452	-5.42233	-4.38467	-4.9035	0.01			28.2486	27.6006	18.9349	32.5142
TGGT1_221990	TGME49_221990	hypothetical protein			0.036288	0.70065	0.06305	0.51082	0.049669	0.605735	1.05161	1.49461	1.52137	1.15672	1.28002	-3.48292	-3.30782	-3.39537	-4.97753	-4.82918	-4.90336	0.73			9.44705	7.8054	6.12729	16.3614
TGGT1_211300	TGME49_211300	putative DUF74 family protein	mitochondrion - soluble		0.073175	0.69969	0.019369	0.40966	0.046272	0.554675	0.352999	0.950793	0.725033	0.439543	0.127025	-3.7166	-4.41351	-4.06505	-4.66739	-5.13854	-4.90297	-0.5			13.8014	17.7847	21.6739	17.6401
TGGT1_240300	TGME49_240300	zinc finger domain, LSD1 subclass domain-containing protein			0.033104	0.6969	0.025899	0.34295	0.0295015	0.519925	-0.181234	-0.0279278	-0.363615	-1.46636	-0.596449	-5.23848	-4.95755	-5.09802	-5.21055	-4.59394	-4.90225	-0.55			3.38278	4.6125	3.34999	4.07707
TGGT1_307630	TGME49_307630	hypothetical protein			0.44188	0.83323	0.38067	0.99092	0.411275	0.912075	-0.15408	-1.6852	-1.38897	-1.77137	-1.45037	-6.45068	-6.42594	-6.43831	-4.76548	-5.03697	-4.90122	-0.43			1	1	1	1
TGGT1_244450	TGME49_244450	protein phosphatase 2C domain-containing protein			0.080559	0.086942	0.16359	0.085445	0.122075	0.0861935	-0.0212038	1.26871	0.930264	-0.111152	-0.144492	-3.79588	-3.80696	-3.80142	-5.06459	-4.73722	-4.90091	0.51			4.02083	4.13542	2.96019	1.89817
TGGT1_305000	TGME49_305000	hypothetical protein			0.037273	0.76315	0.05097	0.39613	0.0441215	0.57964	0.672195	0.883253	0.657281	0.84594	0.359967	-4.11898	-4.13931	-4.12914	-5.00223	-4.79659	-4.89941	-0.84			1.29332	1	1	1.43948
TGGT1_255970	TGME49_255970	histone lysine methyltransferase SET/SUV39			0.072112	0.61668	0.054131	0.59798	0.0631215	0.60733	0.220826	1.03839	1.04579	-0.328682	0.598531	-3.91146	-3.79848	-3.85497	-4.94986	-4.84427	-4.89706	0.52			4.41946	4.35635	3.27255	3.26919
TGGT1_313940	TGME49_313940	hypothetical protein			0.032304	0.61351	0.034979	0.18506	0.0336415	0.399285	0.56581	0.913655	1.21113	1.38773	0.76125	-3.72634	-3.94268	-3.83451	-4.64	-5.15381	-4.8969	0.29			1.17802	1	1	1
TGGT1_310650	TGME49_310650	hypothetical protein			0.022897	0.85757	0.008285	0.66877	0.015591	0.76317	1.05771	1.78241	2.06282	1.95076	1.71713	-2.69323	-3.25462	-2.97392	-4.47564	-5.31743	-4.89654	2.07			8.99836	10.624	9.43243	10.7896
TGGT1_232955	TGME49_232955	hypothetical protein			0.054443	0.46297	0.11736	0.46904	0.0859015	0.466005	0.670003	0.982462	0.928126	0.719876	0.850498	-3.65568	-4.22397	-3.93983	-4.63814	-5.1521	-4.89512	0.88			2.86255	4.75248	1.95243	7.18605
TGGT1_205230	TGME49_205230	hypothetical protein			0.15954	0.83323	0.16764	0.99092	0.16359	0.912075	0.00543676	-0.908378	-0.881403	-1.32534	-0.788899	-5.62704	-5.9497	-5.78837	-4.71867	-5.06829	-4.89348	-0.08			1	1	1	1
TGGT1_309600	TGME49_309600	hypothetical protein-GRA71	dense granules		0.020794	0.98741	0.21488	0.99092	0.117837	0.989165	-0.403734	-0.514405	-0.585766	-1.67102	-1.29826	-5.43765	-5.44891	-5.44328	-4.92324	-4.86315	-4.89319	1.5			84.5761	70.7505	68.6311	64.584
TGGT1_321420	TGME49_321420	kelch repeat-containing protein	cytosol		0.048598	0.83486	0.068349	0.55287	0.0584735	0.693865	0.144026	0.284222	-0.0111276	-0.66752	-0.491023	-4.79466	-4.71602	-4.75534	-5.07888	-4.7049	-4.89189	0.87			32.3037	24.8299	27.1151	27.1547
TGGT1_244060	TGME49_244060	ankyrin repeat-containing protein			0.022231	0.98741	0.034979	0.6689	0.028605	0.828155	0.0980912	0.973776	0.551409	0.101286	0.057387	-3.83786	-4.41897	-4.12842	-4.81164	-4.97038	-4.89101	0.42			17.2391	15.8249	12.967	14.4667
TGGT1_246750	TGME49_246750	hypothetical protein			0.13822	0.79549	0.12802	0.50811	0.13312	0.6518	0.708807	1.03773	0.713364	0.0611889	0.446805	-3.80883	-4.22042	-4.01463	-4.84657	-4.93378	-4.89017	-0.06			1.37191	1.36109	1	2.39091
TGGT1_289745	TGME49_289745	hypothetical protein			0.0022871	0.58073	0.029029	0.61032	0.015658	0.595525	1.86006	2.66819	2.84523	2.74672	2.29624	-2.13202	-2.13243	-2.13223	-4.80022	-4.97766	-4.88894	1.93			1	1	1	1
TGGT1_204505	TGME49_204505	hypothetical protein			0.18264	0.99853	0.023311	0.99092	0.102975	0.994725	0.933912	0.910143	0.95216	-0.135333	0.485129	-3.80853	-4.09424	-3.95139	-4.71867	-5.0464	-4.88254	1.85			1	1	1	1
TGGT1_311690	TGME49_311690	UBA/TS-N domain-containing protein	nucleus - chromatin		0.52826	0.35398	0.45134	0.99092	0.4898	0.67245	0.137281	-1.56984	-1.26807	-1.74739	-0.902824	-6.29814	-6.3038	-6.30097	-4.7283	-5.03573	-4.88201	-0.08			20.0904	28.0892	37.2154	22.8729
TGGT1_263330	TGME49_263330	Adaptin ear-binding coat-associated protein 2 (NECAP-2) isoform 2 family protein			0.0035724	0.55273	0.0045081	0.30842	0.00404025	0.430575	0.812404	1.65797	1.75543	1.18873	1.05822	-3.09649	-3.25294	-3.17471	-4.75446	-5.00838	-4.88142	1.25			20.0774	20.0894	18.8855	18.4854
TGGT1_409850	TGME49_275355	SAG-related sequence protein SRS47A			0.17477	0.61668	0.23722	0.55972	0.205995	0.5882	1.20429	1.32804	1.22424	0.708707	0.901068	-3.61174	-3.59599	-3.60387	-4.93979	-4.82024	-4.88001	1.53			1	1	1	1
TGGT1_312380	TGME49_312380	tetratricopeptide repeat-containing protein	nucleus - chromatin		0.020794	0.98741	0.28744	0.99092	0.154117	0.989165	0.0613701	-0.24769	-1.17304	-2.36168	-0.512482	-5.56098	-5.61925	-5.59011	-5.31329	-4.44621	-4.87975	0.12			9.0672	6.36623	9.06486	7.55085
TGGT1_271790	TGME49_271790	hypothetical protein			0.10002	0.88449	0.12546	0.99092	0.11274	0.937705	0.824735	1.09022	1.12024	0.553499	0.88616	-3.76316	-3.78513	-3.77415	-4.85338	-4.90537	-4.87938	1.47			51.1662	57.0092	52.0458	68.6123
TGGT1_356590		hypothetical protein			0.27992	0.94539	0.1457	0.99092	0.21281	0.968155	0.833964	1.27915	1.22826	1.22134	0.615492	-3.77816	-3.47285	-3.6255	-5.05731	-4.70111	-4.87921	1.12
TGGT1_280522	TGME49_280522	hypothetical protein			0.3122	0.61668	0.17688	0.99092	0.24454	0.8038	0.034471	-0.412631	-0.611628	-3.25543	-0.997885	-5.26558	-5.51701	-5.39129	-4.85295	-4.90538	-4.87916	-2.87			42.389	35.9729	32.6643	31.7362
TGGT1_200430	TGME49_200430	cytidine and deoxycytidylate deaminase zinc-binding region domain-containing protein	19S proteasome		0.37551	0.94539	0.51953	0.99092	0.44752	0.968155	0.251585	0.879721	0.649902	-0.876797	0.143521	-4.18585	-4.04208	-4.11396	-5.06557	-4.69198	-4.87878	-0.66			3.41669	2.99027	3.95581	5.8857
TGGT1_207830	TGME49_207830	MORN repeat-containing protein	PM - peripheral 2		0.16957	0.35398	0.43312	0.59932	0.301345	0.47665	0.894638	1.01132	1.12929	0.538753	0.933069	-3.80424	-3.81204	-3.80814	-4.81556	-4.94133	-4.87845	1.53			8.54908	10.1982	12.9775	11.4421
TGGT1_208530	TGME49_208530	nicotinate phosphoribosyltransferase	nucleus - non-chromatin		0.063931	0.60626	0.0035766	0.61576	0.0337538	0.61101	-0.698737	-0.136074	-0.147569	-1.25327	-0.932181	-4.54404	-5.49094	-5.01749	-4.40797	-5.34337	-4.87567	1.25			22.9327	22.2913	23.1716	25.8409
TGGT1_242770	TGME49_242770	hypothetical protein			0.22892	0.83323	0.40617	0.48441	0.317545	0.65882	0.00616343	-0.796062	-1.35015	-1.46371	-1.14175	-6.3951	-5.49541	-5.94526	-5.59904	-4.14527	-4.87215	0.81			2.01433	4.04491	7.42075	5.77385
TGGT1_315855	TGME49_315855	hypothetical protein			0.37412	0.83323	0.25706	0.56815	0.31559	0.70069	0.245659	-0.23351	-0.409538	-0.271726	-0.445439	-5.3008	-5.08419	-5.19249	-5.06729	-4.67465	-4.87097	1.28			1	1	1	1
TGGT1_258105	TGME49_258105	hypothetical protein			0.080573	0.76984	0.088572	0.46203	0.0845725	0.615935	0.276455	1.03386	0.859344	-0.329584	0.367961	-3.74585	-4.1006	-3.92323	-4.77971	-4.95995	-4.86983	-0.06			9.2789	10.7504	14.8547	12.93
TGGT1_224110	TGME49_224110	putative adhesion regulating molecule region protein	19S proteasome		0.054139	0.71277	0.014393	0.37814	0.034266	0.545455	0.778454	1.0838	1.29624	0.702818	0.687318	-3.73311	-3.62533	-3.67922	-4.81691	-4.92157	-4.86924	1.03			39.5918	47.6491	55.0359	45.129
TGGT1_315710	TGME49_315710	hypothetical protein	endomembrane vesicles		0.37706	0.94539	0.45419	0.99092	0.415625	0.968155	-0.286903	-1.19649	-1.31971	-3.09607	-1.11492	-6.13528	-6.11054	-6.12291	-4.93879	-4.79084	-4.86482	-0.2			7.04818	4.92603	5.91905	7.8922
TGGT1_276860	TGME49_276860	hypothetical protein			0.13303	0.35398	0.3436	0.65052	0.238315	0.50225	1.34522	1.61208	1.6757	1.56967	1.26621	-3.22304	-3.20944	-3.21624	-4.83512	-4.88513	-4.86013	-0.95			1	1	1	1
TGGT1_207480	TGME49_207480	GCC2 and GCC3 domain-containing protein			0.18264	0.61668	0.23118	0.43649	0.20691	0.526585	0.157707	-0.0634848	-0.024786	-0.647567	0.485893	-4.95552	-4.85232	-4.90392	-4.89204	-4.82754	-4.85979	-0.28			1	1	1	1.93911
TGGT1_273075	TGME49_273075	hypothetical protein			0.0029607	0.5721	0.00020936	0.62265	0.00158503	0.597375	2.81113	3.73188	3.63165	3.73812	3.23559	-0.930516	-1.42225	-1.17638	-4.66239	-5.05389	-4.85814	0.75			1	3.43136	1	1
TGGT1_266600	TGME49_266600	Kazal-type serine protease inhibitor domain-containing protein			0.0089003	0.86743	0.0033479	0.63128	0.0061241	0.749355	1.57179	2.05658	1.91198	2.27525	1.92026	-2.7469	-2.99813	-2.87252	-4.80348	-4.91011	-4.8568	2.13			1	6.13377	2.6302	1
TGGT1_318440	TGME49_318440	helicase associated domain (ha2) protein	nucleus - non-chromatin		0.22892	0.83323	0.32363	0.99092	0.276275	0.912075	-0.31412	0.0545565	-0.663047	-3.06337	-1.03315	-4.87728	-5.44016	-5.15872	-4.93184	-4.77712	-4.85448	-0.24			23.8062	26.4374	24.0253	19.9259
TGGT1_257770	TGME49_257770	histone lysine methyltransferase SET2	endomembrane vesicles		0.33496	0.83323	0.25367	0.99092	0.294315	0.912075	0.378701	0.46872	0.500778	-0.0754045	1.13601	-4.26522	-4.47088	-4.36805	-4.73394	-4.97166	-4.8528	-3.33			2.02901	2.03821	1.73406	1.99825
TGGT1_227590	TGME49_227590	hypothetical protein			0.12578	0.61668	0.21792	0.99092	0.17185	0.8038	0.954393	1.30598	1.34935	0.996628	0.837115	-3.36917	-3.67878	-3.52397	-4.67515	-5.02812	-4.85164	0.97			1	1	1	1
TGGT1_301160	TGME49_301160	SAG-related sequence SRS19C	PM - peripheral 1		0.022231	0.94539	0.08491	0.99092	0.0535705	0.968155	0.276606	-0.0530058	-0.563101	-0.852345	-0.281693	-5.08101	-5.23481	-5.15791	-5.028	-4.67171	-4.84985	0.6			1	4.79945	2.68116	10.2645
TGGT1_314900	TGME49_314900	LisH protein	nucleus - non-chromatin		0.22722	0.83323	0.13295	0.99092	0.180085	0.912075	0.200337	-0.0402731	0.610064	-0.316253	0.0671802	-4.41832	-4.70699	-4.56266	-4.37805	-5.31706	-4.84755	-0.93			26.2734	25.8699	28.3046	22.6032
TGGT1_251530	TGME49_251530	hypothetical protein			0.27081	0.35398	0.18479	0.5748	0.2278	0.46439	0.388474	0.622699	0.577948	0.0341357	-0.126788	-4.23136	-4.2617	-4.24653	-4.85406	-4.83965	-4.84685	1.35			40.9653	46.4776	53.2752	48.6149
TGGT1_307480	TGME49_307480	Toxoplasma gondii family B protein			0.018929	0.63057	0.0083955	0.34795	0.0136623	0.48926	0.672138	1.57583	1.57975	1.38813	1.26649	-3.1374	-3.39835	-3.26787	-4.71323	-4.9781	-4.84567	0.95			1	1	1	8.98287
TGGT1_205640	TGME49_205640	hypothetical protein			0.43077	0.94539	0.34584	0.99092	0.388305	0.968155	0.0701903	-0.240333	-1.03956	-3.17214	-0.295319	-5.09592	-5.87523	-5.48558	-4.85559	-4.83567	-4.84563	-2.98			4.21221	3.72664	4.2717	4.62705
TGGT1_306320	TGME49_306320	Myb family DNA-binding domain-containing protein			0.16936	0.83323	0.13295	0.99092	0.151155	0.912075	0.487169	0.278073	0.346079	-0.0589691	0.100555	-4.34347	-4.72297	-4.53322	-4.62154	-5.06905	-4.8453	0.9			2.11356	2.14972	1.82416	3.16294
TGGT1_212145	TGME49_212145	hypothetical protein			0.10002	0.69091	0.068349	0.41719	0.0841845	0.55405	1.34583	1.95607	1.96071	2.36849	2.12545	-2.7318	-3.03892	-2.88536	-4.68787	-4.99963	-4.84375	-0.78			1.12943	3.97205	6.34549	5.76813
TGGT1_289090	TGME49_289090	hypothetical protein			0.5714	0.83323	0.21488	0.99092	0.39314	0.912075	-0.0578499	-1.32729	-0.467326	-1.98992	-1.2538	-5.85123	-5.62904	-5.74013	-4.52393	-5.16171	-4.84282	0.55			18.6579	18.6985	12.0346	10.9202
TGGT1_248260	TGME49_248260	hypothetical protein	mitochondrion - membranes		0.35506	0.61668	0.4006	0.99092	0.37783	0.8038	0.180742	-0.6521	-1.46369	-2.25731	-1.08912	-5.79464	-6.0003	-5.89747	-5.14254	-4.53662	-4.83958	-0.23			20.1468	18.2638	13.995	17.4808
TGGT1_204290	TGME49_204290	hypothetical protein			0.34395	0.83323	0.10888	0.99092	0.226415	0.912075	0.182153	-0.633786	-0.711018	-0.955344	-0.600082	-5.19339	-5.82945	-5.51142	-4.5596	-5.11843	-4.83902	-1.79			1	1	1	1
TGGT1_314265	TGME49_314265	hypothetical protein	dense granules		0.44188	0.83323	0.41332	0.99092	0.4276	0.912075	0.329153	-0.36099	-0.373933	-0.351749	0.102483	-5.11608	-5.2905	-5.20329	-4.75509	-4.91656	-4.83583	-0.8			2.17266	1.60081	2.33897	1.67152
TGGT1_275860	TGME49_275860	hypothetical protein	dense granules		0.054139	0.66618	0.0084561	0.40608	0.0312976	0.53613	2.20298	2.6824	2.88003	3.07284	2.82	-1.74438	-2.36364	-2.05401	-4.42678	-5.24367	-4.83522	2.13			596.706	389.573	413.467	558.272
TGGT1_299230	TGME49_299230	F-box domain-containing protein			0.070956	0.14537	4.1871e-05	0.21887	0.0354989	0.18212	1.56368	2.45857	2.69534	2.83237	2.24881	-2.17842	-2.33535	-2.25688	-4.63698	-5.03069	-4.83384	-0.47			1	1	1	1
TGGT1_232620	TGME49_232620	hypothetical protein	nucleus - chromatin		0.34956	0.83323	0.51956	0.99092	0.43456	0.912075	0.291655	-0.509399	-0.611993	-1.2441	0.116421	-5.40478	-5.38004	-5.39241	-4.89538	-4.76805	-4.83172	-0.13			6.00634	6.69956	7.22702	6.00791
TGGT1_310400	TGME49_310400	glycosyl transferase family 8 protein			0.0027568	0.77757	0.0013053	0.46888	0.00203105	0.623225	0.875587	2.24404	2.13371	1.69097	1.28329	-2.25646	-3.02461	-2.64053	-4.5005	-5.15832	-4.82941	2.45			61.513	49.4574	56.5981	43.4797
TGGT1_290880	TGME49_290880	DnaJ domain-containing protein			0.47759	0.35398	0.51272	0.99092	0.495155	0.67245	0.451922	-0.652937	-0.283199	-1.82992	-0.161479	-5.30764	-5.2829	-5.29527	-4.6547	-4.9997	-4.8272	-2.11			1.48473	2.50292	2.13014	1.67298
TGGT1_313770	TGME49_313770	hypothetical protein	mitochondrion - soluble		0.12367	0.83323	0.032353	0.99092	0.0780115	0.912075	0.295499	1.18048	1.05697	0.00689514	0.00169243	-3.68341	-3.73192	-3.70767	-4.86389	-4.78889	-4.82639	-1.54			3.46693	4.96647	3.99552	4.68374
TGGT1_219470	TGME49_219470	hypothetical protein			0.34788	0.86015	0.37176	0.99092	0.35982	0.925535	0.267612	0.496847	0.299692	-0.489688	0.27987	-4.08292	-4.772	-4.42746	-4.57977	-5.07169	-4.82573	-0.47			11.853	5.26964	3.3252	1
TGGT1_244070	TGME49_244070	hypothetical protein			0.0027228	0.65251	0.0020432	0.41448	0.002383	0.533495	1.89297	2.80121	2.87401	2.67867	2.05744	-1.73082	-2.24494	-1.98788	-4.53203	-5.11895	-4.82549	1.72			4.78555	3.59601	2.23767	5.34837
TGGT1_311640	TGME49_311640	hypothetical protein			0.081456	0.83134	0.11569	0.5533	0.098573	0.69232	1.53805	2.67727	2.93459	2.86527	1.98479	-1.93855	-2.09787	-2.01821	-4.61582	-5.03246	-4.82414	0.83			1	1	1	1.23006
TGGT1_238470	TGME49_238470	SAG-related sequence SRS22C			0.26415	0.71649	0.14312	0.4131	0.203635	0.564795	0.324381	0.901387	0.626903	0.607107	0.818513	-3.70804	-4.41193	-4.05999	-4.60943	-5.03883	-4.82413	0.14			1	1	1	1
TGGT1_205130	TGME49_205130	hypothetical protein	nucleus - chromatin		0.036824	0.35398	0.11844	0.38102	0.077632	0.3675	0.666082	1.24397	1.06162	0.952237	0.739746	-3.65293	-3.68799	-3.67046	-4.8969	-4.74961	-4.82325	-0.51			7.04818	5.84382	5.46317	7.5504
TGGT1_321170	TGME49_321170	Toxoplasma gondii family C protein			0.019135	0.9986	8.1922e-05	0.99999	0.00960846	0.999295	0.649403	1.21555	0.973296	0.18205	0.438019	-3.37878	-4.07757	-3.72818	-4.59433	-5.05087	-4.8226	0.52			22.2921	19.4914	17.6487	55.4421
TGGT1_216140	TGME49_216140	tetratricopeptide repeat-containing protein			0.010379	0.397	0.0083955	0.14967	0.00938725	0.273335	1.35488	2.09602	2.22307	2.63364	1.53425	-2.54324	-2.78115	-2.6622	-4.63927	-5.00422	-4.82174	1.75			1	2.75974	2.95893	34.3518
TGGT1_239365	TGME49_239365	hypothetical protein			0.052835	0.80884	0.08735	0.99092	0.0700925	0.89988	0.703637	0.290125	-0.0677097	-0.440594	0.414482	-4.71831	-4.69357	-4.70594	-5.00843	-4.62586	-4.81715	-1.59			1	1	1	1
TGGT1_249030	TGME49_249030	endonuclease/exonuclease/phosphatase family protein	Golgi		0.034198	0.76775	0.012177	0.46845	0.0231875	0.6181	1.77959	2.90966	2.95744	2.62164	2.13769	-1.7924	-1.97272	-1.88256	-4.70206	-4.93016	-4.81611	1.64			79.1144	56.8461	46.9405	44.6146
TGGT1_296015	TGME49_296015	hypothetical protein			0.0012325	0.56779	0.00011348	0.30578	0.00067299	0.436785	1.4356	2.16651	2.16079	2.40019	1.85578	-2.06484	-3.23346	-2.64915	-4.23135	-5.39425	-4.8128	2.34			39.8441	32.9523	60.581	25.4632
TGGT1_206690	TGME49_206690	glideosome-associated protein with multiple-membrane spans GAPM2B	IMC		0.24801	0.60774	0.08735	0.54619	0.16768	0.576965	0.424959	0.88339	1.18196	1.08332	0.480073	-3.40946	-4.14784	-3.77865	-4.29285	-5.3298	-4.81133	0.44			55.0828	47.7262	38.1216	63.3213
TGGT1_272620	TGME49_272620	hypothetical protein			0.010309	0.086446	0.0050555	0.069257	0.00768225	0.0778515	0.840172	1.07473	1.17247	1.38833	1.0047	-3.55454	-3.82048	-3.68751	-4.62928	-4.99295	-4.81111	1.13			1	1	1	1
TGGT1_255660	TGME49_255660	EF hand domain-containing protein	apicoplast		0.38114	0.35398	0.28814	0.99092	0.33464	0.67245	0.165671	-1.04044	-0.838193	-1.55572	-0.145949	-5.76265	-5.73792	-5.75029	-4.72221	-4.89972	-4.81097	0.14			40.476	38.5531	54.9737	39.9078
TGGT1_317830	TGME49_317830	hypothetical protein			0.040367	0.73046	0.01888	0.50143	0.0296235	0.615945	0.162363	0.257404	-0.431762	-3.00368	-0.93276	-4.8103	-4.98556	-4.89793	-5.0677	-4.5538	-4.81075	0.56			1	1	1	1
TGGT1_231060	TGME49_231060	subtilisin SUB9			0.055221	0.07048	0.031417	0.045548	0.043319	0.058014	0.803912	1.22294	1.52985	1.68294	0.86348	-3.42052	-3.44772	-3.43412	-4.64346	-4.97757	-4.81051	1.51			1	1	1	1
TGGT1_212900	TGME49_212900	hypothetical protein			0.158	0.98741	0.12169	0.99092	0.139845	0.989165	0.67754	1.2449	1.4333	1.04326	0.64355	-3.59901	-3.34291	-3.47096	-4.8439	-4.77621	-4.81006	0.79			14.3435	18.0377	12.5362	11.9981
TGGT1_209690	TGME49_209690	small nuclear ribonucleoprotein	nucleus - non-chromatin		0.23147	0.81326	0.24525	0.52498	0.23836	0.66912	-0.210076	-0.298604	-0.932853	-4.86883	-1.23527	-5.24603	-5.60267	-5.42435	-4.94743	-4.66982	-4.80863	-1.3			32.6579	31.4274	33.9049	31.1309
TGGT1_226810	TGME49_226810	histone lysine methyltransferase SET1	nucleolus		0.11678	0.83323	0.4547	0.99092	0.28574	0.912075	-0.305186	-0.188437	-1.24636	-4.96638	-3.78705	-5.5325	-5.50776	-5.52013	-5.34407	-4.26141	-4.80274	-3.7			2.61658	2.11539	1.30556	1.3997
TGGT1_214120	TGME49_214120	hypothetical protein			0.20049	0.83323	0.28679	0.5507	0.24364	0.691965	0.00960026	0.0643651	-0.433826	-0.857178	-1.4003	-4.80359	-5.17072	-4.98715	-4.86795	-4.73689	-4.80242	0.2			1.57511	3.24141	2.41286	2.14325
TGGT1_224990	TGME49_224990	hypothetical protein	mitochondrion - soluble		0.077956	0.77583	0.0083955	0.45668	0.0431757	0.616255	0.0785408	1.37885	1.3559	0.718413	0.456555	-3.12581	-3.74269	-3.43425	-4.50466	-5.0986	-4.80163	1.03			66.6693	75.4558	71.2923	53.5255
TGGT1_204880	TGME49_204880	hypothetical protein	apical 1		0.52266	0.35398	0.28961	0.99092	0.406135	0.67245	0.0477391	-0.0226534	0.564147	0.485671	-0.171587	-4.5059	-4.55422	-4.53006	-4.48325	-5.11837	-4.80081	0.23			6.16977	3.41998	3.38431	5.37416
TGGT1_291630	TGME49_291630	hypothetical protein	dense granules		0.096236	0.52232	0.0014813	0.22639	0.0488587	0.374355	1.611	1.75919	2.1212	1.50273	1.88065	-2.52579	-3.19398	-2.85989	-4.28498	-5.31518	-4.80008	1.35			83.494	83.2318	71.4436	69.3667
TGGT1_228430	TGME49_228430	hypothetical protein			0.044129	0.66961	0.068349	0.45117	0.056239	0.56039	2.13076	2.44847	2.86328	2.42039	2.76418	-2.21256	-2.07533	-2.14395	-4.66104	-4.93862	-4.79983	1.02			1	1	1	1
TGGT1_263860	TGME49_263860	hypothetical protein	outlier		0.45418	0.35398	0.32688	0.67259	0.39053	0.513285	-0.16498	-1.15729	-1.11159	-2.07814	-1.12189	-5.94474	-5.92	-5.93237	-4.78745	-4.80841	-4.79793	-3.01			13.4909	16.1929	14.2348	17.6156
TGGT1_249860	TGME49_249860	hypothetical protein	cytosol		0.32284	0.83323	0.38067	0.64239	0.351755	0.73781	0.263906	-0.0366312	0.109597	0.470301	0.251245	-4.72298	-4.79776	-4.76037	-4.68635	-4.90736	-4.79685	0.57			35.9034	28.2319	31.9858	30.6715
TGGT1_230598	TGME49_230598	hypothetical protein			0.23844	0.35398	0.10417	0.99092	0.171305	0.67245	0.276121	-0.806628	-1.64229	-3.50577	-1.34128	-6.01029	-6.0267	-6.0185	-5.20366	-4.38441	-4.79404	-1.06			1	1	1	1
TGGT1_260325	TGME49_260325	hypothetical protein			0.2523	0.94539	0.44537	0.99092	0.348835	0.968155	0.0956313	-0.611349	-1.28958	-0.752806	-0.222026	-5.75565	-5.73091	-5.74328	-5.1443	-4.44133	-4.79281	-2.96			13.0855	12.7902	13.8323	7.79295
TGGT1_223880	TGME49_223880	zinc finger, C3HC4 type (RING finger) domain-containing protein	nucleus - non-chromatin		0.14532	0.14537	0.35489	0.99092	0.250105	0.568145	0.600956	-1.04026	-1.14523	-1.79709	0.00971077	-5.89776	-5.87302	-5.88539	-4.85749	-4.72779	-4.79264	-2.25			5.84235	6.85926	5.31472	6.25676
TGGT1_294320	TGME49_294320	Oxysterol-binding protein			0.010359	0.44149	0.024735	0.19146	0.017547	0.316475	1.16486	2.3495	2.35055	1.98035	1.86852	-2.31836	-2.56584	-2.4421	-4.66786	-4.91638	-4.79212	0.88			1	1	1	1
TGGT1_265310	TGME49_265310	putative heat shock protein 40	nucleus - non-chromatin		0.096236	0.94539	0.18479	0.99092	0.140513	0.968155	-0.547713	-0.711903	-1.44509	-4.3793	-1.24433	-5.88216	-5.85742	-5.86979	-5.17025	-4.41233	-4.79129	-0.07			73.5785	76.5907	94.0321	72.4731
TGGT1_312350	TGME49_312350	putative IMPACT			0.41856	0.94539	0.10888	0.99092	0.26372	0.968155	-0.304341	-1.16197	-1.3476	-1.62317	-1.53109	-6.04709	-6.04474	-6.04591	-4.88512	-4.69714	-4.79113	-0.4			3.19564	2.75748	3.14141	3.43948
TGGT1_225098	TGME49_225098	hypothetical protein			0.022124	0.61668	0.17761	0.99092	0.099867	0.8038	0.215544	-0.710441	-0.693855	-1.74732	-1.11431	-5.50084	-5.4761	-5.48847	-4.7904	-4.78224	-4.78632	1.36			1	1	1	9.21967
TGGT1_256850	TGME49_256850	hypothetical protein			0.26615	0.61668	0.51003	0.99092	0.38809	0.8038	0.413269	-0.162293	-0.689323	-0.700035	0.0356928	-5.15778	-5.26635	-5.21206	-4.99548	-4.57703	-4.78626	0.33			1	1	1	1
TGGT1_301350	TGME49_301350	SNARE associated protein	PM - integral		0.028457	0.39398	0.093412	0.25344	0.0609345	0.32371	0.574579	0.545266	0.521768	-1.02435	0.382609	-4.2959	-4.20901	-4.25246	-4.84117	-4.73078	-4.78597	-0.31			1.75149	4.07119	4.56588	6.63691
TGGT1_269280	TGME49_269280	hypothetical protein			0.22402	0.61668	0.4547	0.99092	0.33936	0.8038	-0.265088	-1.11251	-1.44201	-4.09633	-0.972389	-6.0749	-6.05016	-6.06253	-4.96238	-4.60815	-4.78527	-0.04			1	1	1	1
TGGT1_269410	TGME49_269410	hypothetical protein			0.066197	0.94539	0.38067	0.99092	0.223434	0.968155	0.335512	-0.185717	-0.63467	-1.86656	-1.21265	-5.30764	-5.0829	-5.19527	-5.12193	-4.44823	-4.78508	-0.12			22.0107	19.6978	20.3812	24.9979
TGGT1_312130	TGME49_312130	hypothetical protein			0.15898	0.7438	0.047042	0.46177	0.103011	0.602785	0.428861	-0.0969579	-0.494602	-2.37002	0.187937	-5.0583	-5.09927	-5.07878	-4.96134	-4.60466	-4.783	-0.8			4.90321	3.17524	4.333	4.24293
TGGT1_410170		putative cytochrome protein B			0.23773	0.49383	0.24341	0.57811	0.24057	0.53597	0.609809	0.790669	0.0818815	-0.565228	0.631187	-3.92024	-4.7724	-4.34632	-4.71091	-4.85429	-4.7826	-0.75
TGGT1_250870	TGME49_250870	DHHC zinc finger domain-containing protein	micronemes		0.0077644	0.99922	0.00016324	0.99998	0.00396382	0.9996	2.29778	3.00429	3.16701	3.57887	2.94331	-1.73587	-1.65591	-1.69589	-4.74016	-4.82291	-4.78154	1.55			66.7585	47.816	45.6888	48.7434
TGGT1_262410	TGME49_262410	WD domain, G-beta repeat-containing protein			0.27992	0.83323	0.26322	0.53657	0.27157	0.6849	0.196627	0.374617	-0.147108	-1.22862	-0.794829	-4.82882	-4.50647	-4.66764	-5.20343	-4.35936	-4.7814	0.18			5.3	7.74283	6.02132	5.71952
TGGT1_309860	TGME49_309860	hypothetical protein			0.34678	0.83323	0.15638	0.33587	0.25158	0.58455	0.280591	0.906002	0.850791	-0.0705491	0.609765	-3.68163	-4.12407	-3.90285	-4.58763	-4.97486	-4.78125	0.71			2.2399	2.14416	3.79634	3.01694
TGGT1_291040	TGME49_291040	lactate dehydrogenase LDH2			0.28656	0.61668	0.1714	0.99092	0.22898	0.8038	0.0359572	0.00010855	-0.374183	-0.577299	0.00488137	-4.50439	-5.43164	-4.96802	-4.5045	-5.05746	-4.78098	0.49			1	1	1	1
TGGT1_267090	TGME49_267090	hypothetical protein	mitochondrion - soluble		0.061794	0.83323	0.033023	0.57475	0.0474085	0.70399	1.2879	1.94899	2.00185	2.22128	1.616	-2.47847	-3.12817	-2.80332	-4.42746	-5.13002	-4.77874	-0.65			4.83991	7.72392	6.92708	5.41611
TGGT1_238380	TGME49_238380	hypothetical protein	apical 1		0.008302	0.21439	0.021791	0.21122	0.0150465	0.212805	0.526328	1.15849	1.28571	0.712155	0.338925	-3.05685	-4.04212	-3.54949	-4.21534	-5.32783	-4.77158	0.66			31.4553	31.1941	26.1607	36.0265
TGGT1_273350	TGME49_273350	molybdopterin converting factor, subunit 2 protein			0.26615	0.83323	0.075649	0.99092	0.170899	0.912075	0.47001	0.561768	0.59666	0.618632	0.366625	-4.22537	-4.15905	-4.19221	-4.78714	-4.75571	-4.77143	0.38			17.313	19.623	17.2279	26.9577
TGGT1_310810	TGME49_310810	apyrase			0.17353	0.61668	0.15089	0.99092	0.16221	0.8038	0.300062	-0.268868	0.0233869	0.0260907	-0.0740499	-4.89119	-4.89685	-4.89402	-4.62232	-4.92024	-4.77128	0.51			12.8221	10.4159	13.4019	10.4601
TGGT1_210450	TGME49_210450	hypothetical protein			0.14755	0.20081	0.12193	0.15542	0.13474	0.178115	-0.00317778	0.69945	0.644918	-0.764834	0.549249	-4.06859	-4.12729	-4.09794	-4.76804	-4.77221	-4.77012	-0.15			5.63156	6.3867	2.05862	2.77959
TGGT1_254360	TGME49_254360	hypothetical protein			0.26615	0.61668	0.4547	0.99092	0.360425	0.8038	-0.206381	-0.714292	-1.70845	-1.83677	-0.874111	-5.99302	-5.96829	-5.98065	-5.27873	-4.25984	-4.76928	0.06			1	1	1	1
TGGT1_229280	TGME49_229280	hypothetical protein			0.31219	0.61668	0.31438	0.58334	0.313285	0.60001	0.277802	1.04013	0.782942	-1.58808	0.0707095	-3.65818	-4.05478	-3.85648	-4.6983	-4.83772	-4.76801	-0.55			19.0407	21.0591	14.0232	19.0662
TGGT1_210482	TGME49_210482	hypothetical protein			0.046695	0.111	0.26779	0.1047	0.157242	0.10785	0.201034	1.02616	0.79411	-1.20234	0.195903	-4.09896	-3.61281	-3.85589	-5.12512	-4.40693	-4.76602	0.13			1.01324	1	1	4.97593
TGGT1_363480		hypothetical protein			0.063931	0.94539	0.081749	0.99092	0.07284	0.968155	0.197724	0.783614	0.830577	0.487723	0.0106326	-3.93025	-3.98562	-3.95794	-4.71387	-4.8162	-4.76503	0.67
TGGT1_249935	TGME49_249935	hypothetical protein			0.041639	0.53831	0.28679	0.46152	0.164214	0.499915	0.221348	0.329018	-0.0459454	-2.04099	-0.240088	-4.63771	-4.60551	-4.62161	-4.96672	-4.55957	-4.76315	-0.25			45.9301	50.6952	69.3664	70.8991
TGGT1_270130	TGME49_270130	hypothetical protein			0.17396	0.61668	0.21277	0.56815	0.193365	0.592415	0.884816	1.52757	1.71727	1.97014	1.05441	-3.42871	-2.85132	-3.14002	-4.95627	-4.56859	-4.76243	0.81			14.3157	23.5001	32.2718	30.0446
TGGT1_462970	TGME49_200295	hypothetical protein			0.015331	0.59641	0.017054	0.24274	0.0161925	0.419575	1.07147	1.61518	1.49119	1.55616	1.33897	-2.85907	-3.55848	-3.20877	-4.47425	-5.04966	-4.76196	1.48			2.64448	1.13569	1.08017	2.70861
TGGT1_220450	TGME49_220450	ribonuclease HI protein	nucleus - chromatin		0.15426	0.84179	0.16251	0.62169	0.158385	0.73174	0.593273	1.14728	0.972876	0.348864	0.265496	-3.62926	-3.76949	-3.69937	-4.77654	-4.74236	-4.75945	-0.97			1.74981	2.91473	3.67285	2.96753
TGGT1_319670	TGME49_319670	hypothetical protein			0.25289	0.61668	0.084311	0.34493	0.1686	0.480805	1.44796	1.89022	2.10828	2.34951	1.99479	-2.42279	-3.08992	-2.75636	-4.31301	-5.1982	-4.75561	0.67			18.4644	17.8212	18.9085	10.7793
TGGT1_311760	TGME49_311760	hypothetical protein			0.012882	0.86683	0.0085824	0.60021	0.0107322	0.73352	1.53891	2.41756	2.65617	2.08142	1.57206	-2.18072	-2.25658	-2.21865	-4.59827	-4.91275	-4.75551	0.79			12.4243	12.1465	10.5867	14.7535
TGGT1_226260	TGME49_226260	hypothetical protein			0.49188	0.98741	0.032979	0.99092	0.262429	0.989165	2.41909	1.66322	2.05053	3.26934	2.77564	-2.5849	-3.20842	-2.89666	-4.24812	-5.25895	-4.75353	1.49			82.1045	68.5574	67.3592	64.0788
TGGT1_272730	TGME49_272730	hypothetical protein			0.44188	0.61668	0.024944	0.58385	0.233412	0.600265	0.363953	0.272464	-0.48326	-1.13849	0.286343	-4.7547	-4.96215	-4.85842	-5.02716	-4.47889	-4.75302	0.13			2.44481	1	1	1.49855
TGGT1_249460	TGME49_249460	WD domain, G-beta repeat-containing protein			0.37706	0.61668	0.27406	0.99092	0.32556	0.8038	0.0990916	-0.253337	-0.301844	-1.36068	-0.901415	-5.04213	-5.0174	-5.02977	-4.7888	-4.71555	-4.75217	-0.91			2.65363	1.41415	1.5215	1.94454
TGGT1_275798	TGME49_275798	putative microneme protein			0.36278	0.35398	0.0032993	0.33587	0.18304	0.344925	1.49392	1.57714	1.56878	1.51056	1.53033	-2.82307	-3.53098	-3.17703	-4.40022	-5.09976	-4.74999	1.09			1	1	1	1
TGGT1_318210	TGME49_318210	hypothetical protein	nucleolus		0.16215	0.61668	0.15089	0.44319	0.15652	0.529935	0.668486	1.14593	1.06431	0.3535	0.396841	-3.31685	-3.97108	-3.64396	-4.46278	-5.03538	-4.74908	0.64			3.52647	4.68667	6.60176	5.3172
TGGT1_290960	TGME49_290960	pyruvate phosphate dikinase, pep/pyruvate binding domain-containing protein	nucleolus		0.22892	0.73518	0.3356	0.5507	0.28226	0.64294	-0.149641	-0.36959	-0.379104	-3.00103	-1.00642	-5.06008	-5.18273	-5.1214	-4.69049	-4.80363	-4.74706	-0.91			6.71151	5.2103	4.98633	5.36201
TGGT1_247240	TGME49_247240	ubiquitin carboxyl-terminal hydrolase, family 1 protein			0.015795	0.76472	0.013449	0.43157	0.014622	0.598145	1.07512	1.65832	1.77492	1.59447	1.44746	-2.90081	-3.1571	-3.02895	-4.55913	-4.93202	-4.74557	0.85			33.3463	34.4345	39.1157	31.1043
TGGT1_281930	TGME49_281930	SAG-related sequence SRS39	PM - peripheral 1		0.13838	0.94539	0.092259	0.99092	0.115319	0.968155	0.898063	1.86603	2.05686	1.80308	0.861667	-2.45238	-3.1103	-2.78134	-4.31841	-5.16716	-4.74279	0.09			7.50122	6.00723	5.45475	4.02218
TGGT1_264075	TGME49_264075	hypothetical protein			0.00075914	0.3557	0.0010116	0.2751	0.00088537	0.3154	1.3735	2.51364	2.44844	2.23526	2.03419	-2.28117	-2.23851	-2.25984	-4.79481	-4.68695	-4.74088	1.1			10.0323	3.36768	1.79132	1
TGGT1_257040	TGME49_257040	TB2/DP1, HVA22 family protein	ER		0.036824	0.28494	0.025052	0.20992	0.030938	0.24743	1.10182	2.16554	2.40407	1.35874	0.835872	-2.11368	-2.7979	-2.45579	-4.27922	-5.20197	-4.74059	1.65			118.136	117.846	153.117	124.072
TGGT1_264680	TGME49_264680	hypothetical protein			0.46208	0.94539	0.028926	0.99092	0.245503	0.968155	0.974505	1.08202	0.92754	1.28063	0.23055	-3.75028	-3.72101	-3.73564	-4.8323	-4.64855	-4.74042	0.06			16.7825	12.604	11.195	23.0996
TGGT1_267270	TGME49_267270	putative divalent metal transporter			0.087602	0.35398	0.084214	0.47602	0.085908	0.415	1.23105	1.71806	1.7394	1.90166	1.66797	-2.98286	-3.0342	-3.00853	-4.70092	-4.7736	-4.73726	0.49			8.45809	7.2341	6.27774	9.82195
TGGT1_286720	TGME49_286720	heat shock protein HSP28	mitochondrion - soluble		0.0027568	0.74091	0.001207	0.44339	0.0019819	0.59215	1.23925	2.34673	2.22612	2.24692	1.57338	-2.1542	-2.74084	-2.44752	-4.50093	-4.96696	-4.73395	1.1			55.2086	57.18	70.2099	56.484
TGGT1_249170	TGME49_249170	Ras family protein	Golgi		0.08215	0.88092	0.11138	0.64384	0.096765	0.76238	0.00473737	0.788346	-0.150474	-2.12078	-0.979895	-4.40219	-4.42449	-4.41334	-5.19054	-4.27402	-4.73228	-0.79			5.28379	3.61873	3.61838	2.44367
TGGT1_238505	TGME49_238505	hypothetical protein			0.02388	0.15701	0.026415	0.0079513	0.0251475	0.0824807	0.833698	1.81785	1.82142	0.99055	1.05847	-2.8958	-2.92855	-2.91218	-4.71365	-4.74997	-4.73181	0.88			1	1	1	1
TGGT1_243360	TGME49_243360	hypothetical protein			0.027082	0.60974	0.0046623	0.61022	0.0158721	0.60998	1.07583	1.96935	2.06104	1.96272	1.35857	-2.61899	-2.81171	-2.71535	-4.58834	-4.87275	-4.73054	0.86			1	1	1	1
TGGT1_320550	TGME49_320550	hypothetical protein			0.51273	0.94539	0.3609	0.99092	0.436815	0.968155	0.0543293	-0.505688	-1.08571	-1.72528	-0.725251	-5.34581	-5.70245	-5.52413	-4.84012	-4.61673	-4.72843	-0.42			6.64821	5.4781	5.8938	8.48307
TGGT1_213280	TGME49_213280	SAG-related sequence SRS25	PM - peripheral 1		0.11019	0.83323	0.10888	0.57162	0.109535	0.702425	0.845258	1.83494	1.77819	1.82855	0.959359	-2.89263	-2.94681	-2.91972	-4.72757	-4.725	-4.72628	2.11			926.259	735.785	826.786	622.088
TGGT1_284620	TGME49_284620	hypothetical protein			0.48995	0.61668	0.2716	0.55425	0.380775	0.585465	0.130877	0.656387	0.772885	0.119029	0.487519	-3.81715	-4.20463	-4.01089	-4.47353	-4.97752	-4.72553	-1.02			6.39673	3.94416	4.09174	4.18843
TGGT1_215580	TGME49_215580	hypothetical protein			0.096236	0.83323	0.1822	0.99092	0.139218	0.912075	0.641277	0.579	0.88168	1.0032	0.643186	-4.05763	-3.9142	-3.98592	-4.63663	-4.79588	-4.71626	1.59			1	1	1	1
TGGT1_225400	TGME49_225400	hypothetical protein			0.50253	0.14537	0.26201	0.99092	0.38227	0.568145	0.527894	-0.741357	-0.600433	-1.3547	-0.770808	-5.30395	-5.46568	-5.38481	-4.56259	-4.86525	-4.71392	-0.53			1	1	1	1
TGGT1_235140	TGME49_235140	hypothetical protein	dense granules		0.0031148	0.26762	0.013995	0.16351	0.0085549	0.215565	1.23615	2.1854	2.23223	2.15211	1.85664	-2.42577	-2.58234	-2.50406	-4.61116	-4.81458	-4.71287	1.41			223.918	178.014	190.12	143.688
TGGT1_225955	TGME49_225955	hypothetical protein			0.26615	0.61668	0.033995	0.99092	0.150072	0.8038	1.38009	0.976229	1.08737	1.25831	1.2389	-3.57578	-3.78426	-3.68002	-4.55201	-4.87163	-4.71182	0.97			1	1	1	1
TGGT1_273510	TGME49_273510	hypothetical protein			0.15954	0.83323	0.21277	0.53043	0.186155	0.68183	0.207278	0.265821	0.519152	-1.087	-0.721741	-4.33261	-4.30424	-4.31842	-4.59843	-4.82339	-4.71091	0.34			1	1	1	1
TGGT1_313270	TGME49_313270	hypothetical protein	nucleus - chromatin		0.17841	0.35398	0.22457	0.99092	0.20149	0.67245	-0.33741	-0.479679	-1.44163	-3.33964	-1.67971	-5.68341	-5.65867	-5.67104	-5.20373	-4.21704	-4.71039	-3.31			10.2543	8.43287	7.51465	8.14151
TGGT1_207140	TGME49_207140	SAG-related sequence SRS49B	PM - peripheral 1		0.12367	0.87226	0.015255	0.99092	0.0694625	0.93159	0.398109	1.27497	1.20947	0.762724	0.632477	-3.04479	-3.8904	-3.46759	-4.31976	-5.09987	-4.70982	0.28			2.9638	4.28571	6.77203	14.2029
TGGT1_226050	TGME49_226050	hypothetical protein			0.24832	0.616	0.16251	0.29814	0.205415	0.45707	0.379319	0.432974	0.40691	-1.34436	0.301498	-4.11034	-4.4678	-4.28907	-4.54331	-4.87471	-4.70901	0.13			17.968	14.6015	14.6477	16.2666
TGGT1_210390	TGME49_210390	WD domain, G-beta repeat-containing protein			0.40065	0.61668	0.11339	0.99092	0.25702	0.8038	0.353358	-0.280379	-1.35113	-2.44918	-0.779346	-5.24398	-5.79681	-5.52039	-4.9636	-4.44568	-4.70464	-1.56			10.068	12.4957	12.0962	12.2353
TGGT1_273980	TGME49_273980	hypothetical protein	outlier		0.017946	0.51736	0.016595	0.33002	0.0172705	0.42369	1.33631	1.58356	1.58418	1.7179	1.32487	-2.8533	-3.38772	-3.12051	-4.43686	-4.9719	-4.70438	0.86			7.47261	6.65208	6.22438	8.45556
TGGT1_254365	TGME49_254365	phosphatidate cytidylyltransferase	Golgi		0.034576	0.21968	0.0029692	0.18257	0.0187726	0.201125	0.197802	0.745438	1.03014	0.902449	0.481917	-3.61611	-4.01688	-3.8165	-4.36155	-5.04702	-4.70428	0.08			77.3577	79.609	121.994	89.8938
TGGT1_248560	TGME49_248560	hypothetical protein			0.23188	0.60521	0.36846	0.66148	0.30017	0.633345	0.543637	-0.0974942	0.146113	0.496279	0.565613	-4.61764	-4.7399	-4.67877	-4.52014	-4.88601	-4.70308	0.26			1	1	2.19841	1
TGGT1_218510	TGME49_218510	hypothetical protein			0.027082	0.80801	0.011386	0.51605	0.019234	0.66203	2.11082	2.60913	2.7502	2.9639	2.54117	-2.2108	-1.83367	-2.02224	-4.81993	-4.58387	-4.7019	1.34			1	1	1	1
TGGT1_237015	TGME49_237015	hypothetical protein	dense granules		0.0034802	0.77892	0.012499	0.52808	0.0079896	0.6535	1.98521	2.49004	2.61416	2.75671	2.65226	-1.56211	-2.73515	-2.14863	-4.05215	-5.34932	-4.70073	2.4			532.483	455.498	533.482	427.115
TGGT1_242080	TGME49_242080	hypothetical protein	Golgi		0.053734	0.83323	0.077933	0.99092	0.0658335	0.912075	-0.123084	-0.924971	-0.681838	-3.59099	-0.983954	-5.5136	-5.48886	-5.50123	-4.58863	-4.80702	-4.69783	-0.98			22.3025	22.6874	23.9756	33.1964
TGGT1_315465	TGME49_315465	hypothetical protein			0.054471	0.35398	0.15954	0.99092	0.107005	0.67245	0.360056	-0.751639	-0.317688	-0.690024	-0.257069	-5.24457	-5.21983	-5.2322	-4.49293	-4.90215	-4.69754	0.15			1.85963	1.78541	1	1.82176
TGGT1_240570	TGME49_240570	hypothetical protein	IMC		0.074741	0.50422	0.10274	0.50806	0.0887405	0.50614	0.6218	1.04114	1.00785	0.840824	0.858128	-3.5351	-3.81016	-3.67263	-4.57624	-4.81801	-4.69713	-0.02			27.4314	21.2661	15.6082	26.2712
TGGT1_259030	TGME49_259030	hypothetical protein			0.088207	0.40208	0.045022	0.12249	0.0666145	0.262285	0.94131	1.94323	1.89511	1.43455	1.26039	-2.72767	-2.8268	-2.77723	-4.6709	-4.72191	-4.69641	0.53			1	1	1	1
TGGT1_307015	TGME49_307015	hypothetical protein			0.013098	0.037516	0.034734	0.035234	0.023916	0.036375	1.34118	1.65462	1.71523	1.7678	1.68351	-3.14886	-2.87234	-3.0106	-4.80348	-4.58756	-4.69552	1.34			1	1	1	1.83597
TGGT1_201130	TGME49_201130	rhoptry kinase family protein ROP33	dense granules		0.031994	0.57002	0.048867	0.65894	0.0404305	0.61448	1.03185	1.92192	2.08021	1.75368	1.20759	-2.46203	-2.92386	-2.69294	-4.38395	-5.00406	-4.69401	-0.18			27.1676	30.6688	32.2933	25.6524
TGGT1_316410	TGME49_316410	hypothetical protein			0.043289	0.71273	0.0028041	0.42593	0.0230465	0.56933	1.39504	2.25024	2.30105	2.4657	1.81663	-2.0011	-2.83258	-2.41684	-4.25134	-5.13363	-4.69248	0.73			1	1	1	1.47427
TGGT1_297160	TGME49_297160	hypothetical protein	mitochondrion - membranes		0.26615	0.61668	0.28889	0.99092	0.27752	0.8038	0.614912	0.924579	0.319861	0.37352	0.314249	-3.83658	-4.30121	-4.06889	-4.76116	-4.62107	-4.69112	0.1			3.80724	5.99075	5.28147	9.88411
TGGT1_271315	TGME49_271315	hypothetical protein			0.34973	0.83323	0.17684	0.99092	0.263285	0.912075	0.460801	-0.600617	-1.44012	-1.4146	-0.611759	-5.68749	-5.718	-5.70275	-5.08687	-4.27789	-4.68238	1.47			1	1	1	1
TGGT1_320760	TGME49_320760	hypothetical protein	Golgi		0.032304	0.83323	0.30568	0.99092	0.168992	0.912075	0.660733	0.403525	0.360562	0.0491328	0.270097	-4.31136	-4.28662	-4.29899	-4.71488	-4.64718	-4.68103	0.56			19.5129	18.0694	24.8507	16.6426
TGGT1_312690	TGME49_312690	hypothetical protein			0.12075	0.61668	0.14912	0.49242	0.134935	0.55455	0.851675	1.06563	1.10074	0.637111	0.874378	-3.57335	-3.62059	-3.59697	-4.63898	-4.72132	-4.68015	0.51			1.46995	1	1	1
TGGT1_286040	TGME49_286040	hypothetical protein			0.099509	0.74496	0.12322	0.44563	0.111365	0.595295	1.63132	2.76079	2.55218	2.1061	2.27479	-1.78596	-2.261	-2.02348	-4.54675	-4.81317	-4.67996	0.7			1	1	1	1
TGGT1_265030	TGME49_265030	hypothetical protein			0.018889	0.76436	0.0024837	0.46101	0.0106864	0.612685	1.2486	2.2892	2.36109	2.76711	1.54798	-2.08569	-2.62235	-2.35402	-4.3749	-4.98344	-4.67917	1.66			6.58737	7.89316	7.97401	6.37954
TGGT1_248400	TGME49_248400	putative glyoxalase I	cytosol		0.36886	0.83323	0.30042	0.5507	0.33464	0.691965	1.93441	2.97155	2.81606	2.67224	2.36212	-1.91219	-1.65348	-1.78284	-4.88374	-4.46954	-4.67664	0.76			44.7324	47.0403	56.9789	39.7557
TGGT1_305070	TGME49_305070	hypothetical protein	cytosol		0.10002	0.83973	0.013449	0.50023	0.0567345	0.66998	-0.173458	-0.0559177	-0.810986	-1.50758	-0.705872	-5.10155	-5.11642	-5.10898	-5.04563	-4.30543	-4.67553	-0.84			14.6095	21.597	22.2185	28.4088
TGGT1_294570	TGME49_294570	rhodanese family domain-containing protein			0.44302	0.61668	0.23118	0.51214	0.3371	0.56441	0.671269	-0.104673	0.14942	-0.310815	0.230594	-4.73066	-4.57534	-4.653	-4.62599	-4.72476	-4.67537	-0.36			1	1	1	1
TGGT1_249550	TGME49_249550	hypothetical protein	nucleolus		0.030806	0.61668	0.12147	0.45332	0.076138	0.535	1.29087	1.6785	1.43778	1.84957	1.63769	-3.10553	-3.12626	-3.11589	-4.78403	-4.56403	-4.67403	0.62			5.19779	5.68649	5.57858	5.10673
TGGT1_281560	TGME49_281560	hypothetical protein			0.15426	0.49547	0.045116	0.35128	0.099688	0.423375	1.38036	2.00031	1.82902	1.53152	1.50981	-2.60092	-2.91449	-2.75771	-4.60123	-4.74351	-4.67237	0.93			1	1	1	1
TGGT1_304490	TGME49_304490	hypothetical protein	micronemes		0.046855	0.50602	0.080019	0.29873	0.063437	0.402375	0.923818	1.47551	1.70517	2.13008	1.21128	-3.11059	-3.0508	-3.08069	-4.5861	-4.75596	-4.67103	1.49			24.1262	28.1506	20.6592	21.4518
TGGT1_310680	TGME49_310680	aminotransferase, class I/II superfamily protein			0.1554	0.97973	0.11888	0.99092	0.13714	0.985325	0.475252	0.681813	0.614754	-1.35837	-0.416867	-3.98255	-4.06099	-4.02177	-4.66436	-4.67575	-4.67005	0.66			1	1	1	1
TGGT1_221930	TGME49_221930	hypothetical protein			0.17424	0.61668	0.13591	0.46146	0.155075	0.53907	1.20887	0.903672	1.06665	1.54079	1.27638	-3.35737	-4.01087	-3.68412	-4.26104	-5.07752	-4.66928	0.29			1	1	1	1
TGGT1_285920	TGME49_285920	hypothetical protein			0.086338	0.72886	0.10989	0.45033	0.098114	0.589595	1.23796	2.17427	2.2686	2.16664	1.81784	-2.19752	-2.69653	-2.44703	-4.37179	-4.96513	-4.66846	1.21			1.22879	1	1	1
TGGT1_242900	TGME49_242900	Toxoplasma gondii family A protein			0.0074561	0.74871	0.16251	0.47432	0.084983	0.611515	0.658699	0.911704	0.605025	0.537343	0.422742	-3.93853	-3.8808	-3.90967	-4.85024	-4.48583	-4.66803	0.96			1	1	1	1
TGGT1_214330	TGME49_214330	DnaJ domain-containing protein			0.21017	0.82747	0.10703	0.57787	0.1586	0.70267	1.46091	1.86859	2.12396	1.99087	1.886	-2.5175	-2.82417	-2.67083	-4.38609	-4.94813	-4.66711	1.5			11.9715	11.5645	11.543	12.3601
TGGT1_313848	TGME49_313848	hypothetical protein			0.24048	0.61668	0.22884	0.46489	0.23466	0.540785	0.58077	0.0869696	0.0587637	0.0710921	0.148509	-4.47229	-4.71576	-4.59403	-4.55926	-4.77453	-4.6669	-0.58			1.6931	1.76568	1.93837	3.05305
TGGT1_266500	TGME49_266500	hypothetical protein			0.30978	0.49263	0.097976	0.59958	0.203878	0.546105	0.0777871	0.731385	0.99809	0.821501	-0.0254808	-3.47597	-4.1217	-3.79884	-4.20735	-5.11979	-4.66357	0.89			1	1	1	1
TGGT1_212970	TGME49_212970	protein kinase (incomplete catalytic triad)			0.49812	0.61668	0.12732	0.99092	0.31272	0.8038	0.459624	0.973912	0.908802	0.991684	0.373546	-3.35568	-4.08862	-3.72215	-4.32959	-4.99742	-4.6635	-0.09			1	1	1	3.09527
TGGT1_244120	TGME49_244120	hypothetical protein			0.34451	0.35398	0.35936	0.99092	0.351935	0.67245	0.108296	-0.695658	-1.06047	-1.22386	-0.946701	-5.55065	-5.52591	-5.53828	-4.85499	-4.46545	-4.66022	-0.72			3.56921	3.23806	2.30036	2.48412
TGGT1_217660	TGME49_217660	Tctex-1 family protein			0.02938	0.43601	0.01346	0.23174	0.02142	0.333875	1.78375	2.6114	2.88802	2.76214	2.20315	-1.80909	-2.01165	-1.91037	-4.4205	-4.89967	-4.66008	2.51			48.0229	32.586	37.7734	37.2014
TGGT1_209500	TGME49_209500	hypothetical protein	nucleus - chromatin		0.15954	0.83323	0.014209	0.64672	0.0868745	0.739975	3.49606	2.6864	2.8942	3.44986	4.04377	-1.12496	-2.61103	-1.868	-3.81136	-5.50524	-4.6583	0.12			5.96267	6.08482	4.30163	4.65444
TGGT1_203990	TGME49_203990	rhoptry protein ROP12	rhoptries 1		0.16893	0.61668	0.062671	0.62867	0.115801	0.622675	0.873789	1.51052	1.51381	1.54969	0.930153	-2.99012	-3.30019	-3.14516	-4.50064	-4.814	-4.65732	1.63			72.6129	68.5637	96.684	85.8714
TGGT1_204395	TGME49_204395	hypothetical protein			0.21439	0.61668	0.23716	0.50143	0.225775	0.559055	0.827586	0.199783	-0.644997	-1.12379	0.898601	-4.8274	-4.93015	-4.87878	-5.02719	-4.28515	-4.65617	0.35			4.46878	1.37243	1.45103	1.97282
TGGT1_312470	TGME49_312470	hypothetical protein	mitochondrion - membranes		0.59692	0.94539	0.17438	0.99092	0.38565	0.968155	0.688052	-0.242662	-0.417277	-0.83033	-0.0624157	-4.48413	-5.48656	-4.98534	-4.24146	-5.06928	-4.65537	1.07			35.5364	41.9021	42.4093	43.2387
TGGT1_209250	TGME49_209250	hypothetical protein	nucleolus		0.19849	0.83323	0.10298	0.99092	0.150735	0.912075	1.96417	2.53266	2.6555	2.78655	2.16365	-1.79472	-2.32444	-2.05958	-4.32738	-4.97994	-4.65366	-0.51			27.9032	29.6251	26.098	35.5817
TGGT1_207130	TGME49_207130	SAG-related sequence SRS49A			0.095336	0.50792	0.034979	0.14741	0.0651575	0.327665	0.517868	0.304176	0.291428	-0.255402	0.0634876	-4.32199	-4.38522	-4.35361	-4.62617	-4.67665	-4.65141	0.44			1	1.80167	2.0618	6.03779
TGGT1_320410	TGME49_320410	hypothetical protein			0.17512	0.83323	0.20375	0.99092	0.189435	0.912075	0.0107698	0.343819	0.172516	0.168244	-0.244868	-4.4284	-4.35677	-4.39259	-4.77222	-4.52929	-4.65075	0.56			1	1	1	1
TGGT1_293540	TGME49_293540	hypothetical protein	apical 2		0.053734	0.83323	0.068349	0.6367	0.0610415	0.734965	0.385622	1.04957	0.67185	0.381244	-0.363446	-3.80363	-3.77226	-3.78795	-4.8532	-4.44411	-4.64866	-0.02			7.65743	9.7323	8.87053	9.41893
TGGT1_227780	TGME49_227780	hypothetical protein	PM - integral		0.17424	0.35398	0.24825	0.99092	0.211245	0.67245	-0.332667	-0.216278	-1.02303	-3.86815	-2.04908	-5.27978	-5.25504	-5.26741	-5.0635	-4.23201	-4.64776	-1.38			5.07201	3.88966	2.85812	3.37622
TGGT1_240390	TGME49_240390	calcium-dependent protein kinase			0.073232	0.83323	0.18479	0.99092	0.129011	0.912075	0.401314	0.185368	0.149116	-0.41107	-0.311243	-4.37735	-4.58301	-4.48018	-4.56271	-4.73212	-4.64742	-1.76			1	1	1	1
TGGT1_212280	TGME49_212280	hypothetical protein			0.35506	0.83323	0.11138	0.99092	0.23322	0.912075	0.690565	-0.159901	-0.442902	-0.53795	0.137889	-4.57639	-5.31764	-4.94702	-4.41649	-4.87474	-4.64561	0.69			7.29287	3.40982	3.87389	2.33453
TGGT1_205590	TGME49_205590	hypothetical protein			0.46709	0.83323	0.40286	0.99092	0.434975	0.912075	0.758856	-0.244774	-1.07948	-0.658373	0.496839	-5.07125	-5.5413	-5.30628	-4.82648	-4.46182	-4.64415	-0.46			1	1	1	1
TGGT1_266950	TGME49_266950	putative protein kinase	ER 2		0.091306	0.83173	0.05541	0.54209	0.073358	0.68691	0.391695	0.910144	1.13406	0.530956	0.168706	-3.31807	-3.9254	-3.62174	-4.22821	-5.05947	-4.64384	-0.52			33.293	32.0184	37.3892	35.9133
TGGT1_272280	TGME49_272280	putative PP2C			0.44188	0.83323	0.61918	0.67259	0.53053	0.75291	0.196909	-1.00164	-1.39732	-2.70717	-0.882468	-5.87059	-5.81545	-5.84302	-4.86894	-4.41812	-4.64353	-0.55			1	1	1	1
TGGT1_366510		hypothetical protein			0.48218	0.94539	0.15263	0.99092	0.317405	0.968155	0.328026	0.860483	0.944848	1.20148	0.338456	-3.48071	-3.99887	-3.73979	-4.3412	-4.94372	-4.64246	0.78
TGGT1_262750	TGME49_262750	putative histone lysine methyltransferase, SET	nucleus - chromatin		0.27992	0.94539	0.096813	0.99092	0.188366	0.968155	0.0368712	-0.779249	-0.331648	-2.51727	-0.102321	-5.19539	-5.19862	-5.19701	-4.41615	-4.86697	-4.64156	-2.87			5.83505	9.13754	8.09204	5.71066
TGGT1_320525	TGME49_320525	hypothetical protein			0.26399	0.61492	0.33592	0.53205	0.299955	0.573485	0.762329	0.190822	-0.419066	-0.666285	-0.0515891	-4.68881	-4.82211	-4.75546	-4.87963	-4.40305	-4.64134	0.96			7.39562	10.7316	11.0676	14.2492
TGGT1_226515	TGME49_226515	hypothetical protein			0.0094319	0.5316	0.029727	0.33265	0.0195794	0.432125	1.35956	2.14759	2.13765	2.52585	1.92773	-2.4884	-2.50328	-2.49584	-4.63599	-4.64093	-4.63846	1.06			1.93989	1	1	1.34018
TGGT1_268590	TGME49_268590	rhomboid protease ROM4	PM - integral		0.06707	0.24623	0.021582	0.16408	0.044326	0.205155	2.88703	2.52967	2.74087	1.83603	3.53548	-1.56518	-2.43763	-2.0014	-4.09485	-5.1785	-4.63667	-1.46			85.2679	57.9086	53.7228	63.2465
TGGT1_240560	TGME49_240560	MAPEG family protein	endomembrane vesicles		0.027805	0.64307	0.02023	0.29074	0.0240175	0.466905	1.63052	2.44159	2.42321	2.83123	1.95648	-1.67951	-2.72882	-2.20416	-4.1211	-5.15203	-4.63657	0.12			35.7325	39.6282	31.0903	56.8407
TGGT1_301330	TGME49_301330	hypothetical protein			0.044129	0.78002	0.16251	0.99092	0.103319	0.88547	-0.0184656	-0.606897	-0.844459	-1.83171	-0.790297	-4.84625	-5.87777	-5.36201	-4.23935	-5.03331	-4.63633	1.42			15.2984	7.2734	6.18539	6.71775
TGGT1_264000	TGME49_264000	aldehyde dehydrogenase	PM - peripheral 2		0.27992	0.53831	0.040113	0.66249	0.160017	0.6004	1.43459	0.591211	0.233563	0.608334	0.96886	-3.6557	-4.79169	-4.22369	-4.24691	-5.02526	-4.63608	-0.63			15.8384	13.6647	19.228	13.1827
TGGT1_234600	TGME49_234600	hypothetical protein			0.03182	0.61668	0.099529	0.53187	0.0656745	0.574275	0.72822	1.08546	0.62241	-0.917163	0.543691	-3.73623	-3.82428	-3.78025	-4.82168	-4.44669	-4.63419	-2.04			1.23825	3.19997	2.54726	4.71947
TGGT1_233790	TGME49_233790	putative serine/threonine protein kinase AktR			0.043669	0.94539	0.076296	0.99092	0.0599825	0.968155	0.658311	0.959748	0.843855	0.315726	0.812096	-3.43307	-4.02765	-3.73036	-4.39282	-4.87151	-4.63217	0.76			6.84859	4.09701	6.34131	6.28942
TGGT1_249260	TGME49_249260	putative cell-cycle-associated protein kinase CDK	nucleolus		0.23147	0.94539	0.56452	0.99092	0.397995	0.968155	0.105477	0.521214	-0.562309	-1.46214	-0.00178249	-4.59574	-4.70665	-4.65119	-5.11696	-4.14434	-4.63065	-1.01			6.85081	7.92167	7.32814	7.48868
TGGT1_240620	TGME49_240620	hypothetical protein			0.12367	0.83323	0.24825	0.99092	0.18596	0.912075	0.312965	0.3096	-0.38078	-0.526008	0.00999633	-4.67747	-4.65273	-4.6651	-4.98707	-4.27195	-4.62951	1.17			1	1	1	1
TGGT1_298620	TGME49_298620	hypothetical protein			0.31639	0.94539	0.52902	0.99092	0.422705	0.968155	0.396639	0.557155	-1.0325	-1.14663	-0.248144	-4.83321	-4.89729	-4.86525	-5.39037	-3.86479	-4.62758	-1.21			52.56	42.842	46.1988	20.7244
TGGT1_312930	TGME49_312930	putative cystathione gamma lyase			0.33127	0.61668	0.31136	0.5892	0.321315	0.60294	0.714012	0.450596	0.591132	-0.135918	0.775669	-4.23638	-3.97687	-4.10663	-4.68698	-4.568	-4.62749	2			1	1	1	1
TGGT1_223700	TGME49_223700	F5/8 type C domain-containing protein			0.59476	0.35398	0.31668	0.99092	0.45572	0.67245	-0.105408	-0.716043	-0.632352	-0.712109	-0.817347	-5.29842	-5.30409	-5.30126	-4.58238	-4.67174	-4.62706	-0.32			1	1	1	1
TGGT1_265520	TGME49_265520	hypothetical protein	cytosol		0.032967	0.56407	0.053133	0.58667	0.04305	0.57537	0.691	1.33338	1.40128	1.56091	0.76347	-3.2133	-3.30532	-3.25931	-4.54668	-4.7066	-4.62664	0.85			51.8153	53.5665	46.4344	45.6962
TGGT1_248610	TGME49_248610	hypothetical protein			0.26615	0.67809	0.24825	0.99092	0.2572	0.834505	0.0773257	-0.337496	-0.156807	-1.03899	-0.837751	-4.46343	-5.28192	-4.87268	-4.12594	-5.12511	-4.62553	-0.75			10.7107	10.0609	9.15246	12.1495
TGGT1_217920	TGME49_217920	hypothetical protein			0.30015	0.61668	0.1457	0.52682	0.222925	0.57175	0.849535	0.81798	0.604473	0.317428	0.498065	-3.66894	-4.15825	-3.9136	-4.48692	-4.76272	-4.62482	0.75			1	1	1	1
TGGT1_258520	TGME49_258520	WD domain, G-beta repeat-containing protein			0.12505	0.83323	0.32047	0.99092	0.22276	0.912075	0.550344	-0.291414	-1.3403	-1.66132	-0.193978	-5.45231	-5.42757	-5.43994	-5.16089	-4.08727	-4.62408	0.63			1	1	1	1
TGGT1_246763	TGME49_246763	hypothetical protein			0.12351	0.35398	0.033659	0.39394	0.0785845	0.37396	1.07311	1.84319	1.97308	1.27591	1.1756	-2.55346	-2.87587	-2.71467	-4.39665	-4.84895	-4.6228	0.84			1	1	1	1
TGGT1_277685	TGME49_277685	hypothetical protein			0.002525	0.44848	0.0021476	0.23215	0.0023363	0.340315	1.63636	2.18286	2.30824	2.43648	1.9929	-1.67794	-3.07124	-2.37459	-3.8608	-5.37948	-4.62014	1.96			19.3725	19.9548	6.49543	45.0582
TGGT1_218192	TGME49_218192	hypothetical protein			0.12367	0.82794	0.080419	0.55445	0.102045	0.691195	0.986985	1.09655	1.03235	1.11283	0.876118	-3.43804	-3.67261	-3.55532	-4.53459	-4.70496	-4.61978	-0.45			1	1	1.60239	1.06997
TGGT1_209095	TGME49_209095	hypothetical protein			0.3712	0.87702	0.39766	0.99092	0.38443	0.93397	1.06159	1.55202	1.39469	1.11638	0.86129	-2.62223	-3.66807	-3.14515	-4.17424	-5.06276	-4.6185	0.08			6.36847	4.55395	4.32502	9.59408
TGGT1_315220	TGME49_315220	rhoptry protein ROP14	rhoptries 2		0.30218	0.61668	0.21792	0.40961	0.26005	0.513145	0.616522	0.299316	0.466539	0.478843	0.273425	-4.0071	-4.46268	-4.23489	-4.30642	-4.92922	-4.61782	-0.78			29.1968	34.1904	41.4761	25.3675
TGGT1_311335	TGME49_311335	dual specificity phosphatase, catalytic domain-containing protein			0.0022568	0.34071	0.0010213	0.25079	0.00163905	0.29575	2.0516	2.82431	3.00425	3.27983	2.50581	-1.47808	-1.92872	-1.7034	-4.30239	-4.93297	-4.61768	1.61			31.5193	21.6313	24.0501	28.3285
TGGT1_238970	TGME49_238970	hypothetical protein			0.013098	0.46655	0.01888	0.38765	0.015989	0.4271	0.746426	1.31042	0.773532	0.183806	0.869521	-3.61756	-3.52843	-3.57299	-4.92797	-4.30196	-4.61497	-0.88			1	1	1	1
TGGT1_220420	TGME49_220420	3'5'-cyclic nucleotide phosphodiesterase domain-containing protein			0.034192	0.85776	0.069369	0.23204	0.0517805	0.5449	0.123672	1.00946	0.931793	0.411328	0.241815	-4.2207	-3.06751	-3.64411	-5.23016	-3.99931	-4.61474	1.23			3.49902	1.17297	1.87092	1.92128
TGGT1_290240	TGME49_290240	hypothetical protein	ER		0.27992	0.83323	0.10888	0.99092	0.1944	0.912075	-0.0538381	-0.481623	-0.847421	-0.596745	-0.00589401	-5.276	-5.28166	-5.27883	-4.79437	-4.43424	-4.61431	-0.4			18.3966	17.5157	17.98	18.0097
TGGT1_295105	TGME49_295105	putative rhoptry protein			0.073623	0.96442	0.1718	0.84773	0.122712	0.906075	0.22673	-0.783641	-1.97352	-2.42352	-0.591352	-5.9857	-5.99896	-5.99233	-5.20205	-4.02543	-4.61374	-2.12			461.022	456.954	645.394	469.874
TGGT1_226680	TGME49_226680	hypothetical protein	nucleus - chromatin		0.36912	0.61668	0.37665	0.99092	0.372885	0.8038	0.238305	-1.37985	-1.24975	-2.62272	-0.700079	-5.93672	-5.91198	-5.92435	-4.55686	-4.66223	-4.60955	-0.24			11.7799	11.2107	11.3373	14.5875
TGGT1_202410	TGME49_202410	hypothetical protein			0.24489	0.35398	0.41514	0.99092	0.330015	0.67245	-0.0643968	0.539284	0.291565	-0.391459	-0.391286	-4.0496	-4.33558	-4.19259	-4.58888	-4.62714	-4.60801	-2.92			2.9816	3.78499	3.40375	3.87989
TGGT1_244870B	TGME49_244870	putative quinone oxidoreductase	nucleolus		0.062414	0.83323	0.048867	0.43649	0.0556405	0.63486	0.260422	0.324036	0.133218	-0.762384	-0.481281	-4.3783	-4.37981	-4.37905	-4.70234	-4.51303	-4.60768	0.35			31.9721	20.6044	21.2187	24.6482
TGGT1_238130	TGME49_238130	hypothetical protein	IMC		0.13056	0.14537	0.144	0.99092	0.13728	0.568145	0.509744	0.15583	0.386599	-0.321979	0.250112	-4.26283	-4.40858	-4.3357	-4.41866	-4.79518	-4.60692	-0.47			8.58692	12.4096	13.1219	14.4441
TGGT1_293560	TGME49_293560	hypothetical protein			0.072321	0.34296	0.066913	0.22846	0.069617	0.28571	0.97705	1.12942	1.26745	1.37054	0.891353	-2.8806	-3.9322	-3.4064	-4.01002	-5.19965	-4.60484	0.54			1	1	1	4.96661
TGGT1_314055	TGME49_314055	putative splicing factor			0.0071357	0.98741	0.24825	0.99092	0.127693	0.989165	0.325157	-0.761656	-1.74987	-1.58568	-0.964372	-5.8708	-5.84606	-5.85843	-5.10914	-4.09619	-4.60267	0.55			1	1	1	1
TGGT1_201650	TGME49_201650	hypothetical protein			0.43077	0.35398	0.24825	0.99092	0.33951	0.67245	-0.351782	-0.784661	-1.56538	-2.15897	-1.50232	-5.7899	-5.76516	-5.77753	-5.00523	-4.19977	-4.6025	-1.02			1	1	1	1
TGGT1_237835	TGME49_237835	hypothetical protein			0.19586	0.61668	0.24825	0.64014	0.222055	0.62841	0.197612	-0.879061	-1.05015	-2.47701	-0.423564	-5.69443	-5.43929	-5.56686	-4.81537	-4.38914	-4.60226	0.66			6.3103	1	1	1
TGGT1_202255	TGME49_202255	hypothetical protein			0.26615	0.78816	0.30439	0.32524	0.28527	0.5567	0.64657	-0.0184095	-0.239412	-1.06543	0.18375	-5.13785	-4.32107	-4.72946	-5.11944	-4.08166	-4.60055	0.34			5.62806	3.99362	4.58923	2.82343
TGGT1_267150	TGME49_267150	SAG-related sequence SRS38C	ER 2		0.00093148	0.81387	0.0017701	0.49777	0.00135079	0.65582	1.15574	2.14799	2.10628	2.02794	1.47564	-2.38396	-2.55606	-2.47001	-4.53195	-4.66234	-4.59714	1.41			1	1	1	1
TGGT1_297350	TGME49_297350	hypothetical protein			0.26615	0.5258	0.024673	0.6236	0.145411	0.5747	0.895713	1.05491	1.37951	1.24657	0.926838	-2.57632	-4.17926	-3.37779	-3.63123	-5.55877	-4.595	1.94			1	1	1	1
TGGT1_219175	TGME49_219175	hypothetical protein			0.0044013	0.75573	0.018196	0.46375	0.0112987	0.60974	0.758584	1.38764	1.22886	1.04964	0.461647	-2.96568	-3.60307	-3.28438	-4.35332	-4.83193	-4.59263	1.04			16.8065	22.609	13.6888	20.9756
TGGT1_278530	TGME49_278530	putative multiprotein bridging factor type 1 family transcriptional co-activator	nucleus - chromatin		0.22402	0.56851	0.08491	0.5343	0.154465	0.551405	0.425858	1.16515	1.24227	-0.160253	0.33252	-3.16357	-3.61406	-3.38881	-4.32872	-4.85633	-4.59252	1.07			325.613	380.178	425.514	386.375
TGGT1_301130	TGME49_301130	hypothetical protein	Golgi		0.58169	0.83323	0.39419	0.99092	0.48794	0.912075	0.376157	0.240369	0.092982	-1.16841	-0.271608	-4.34118	-4.50666	-4.42392	-4.58155	-4.59964	-4.59059	-1.44			22.5734	29.1972	24.5664	27.1002
TGGT1_246485	TGME49_246485	hypothetical protein			0.049207	0.50049	0.10725	0.24598	0.0782285	0.373235	0.67069	1.10741	1.13014	0.701192	0.525002	-3.31078	-3.63254	-3.47166	-4.41819	-4.76268	-4.59043	0.97			84.6968	68.2052	35.0658	68.3217
TGGT1_364130		hypothetical protein			0.034576	0.43986	0.057756	0.29784	0.046166	0.36885	0.0918774	0.999386	0.510087	-1.3351	0.0246385	-3.68075	-3.98294	-3.83184	-4.68013	-4.49303	-4.58658	0.44
TGGT1_230460	TGME49_230460	Dpy-30 motif protein			0.44188	0.94539	0.43748	0.99092	0.43968	0.968155	0.0519668	-0.547243	-0.815698	-2.6267	-0.777914	-5.27861	-5.25387	-5.26624	-4.73137	-4.43817	-4.58477	-0.35			1	1	1	1
TGGT1_243350	TGME49_243350	gamma-glutamyl hydrolase	endomembrane vesicles		0.010908	0.83323	0.032059	0.63578	0.0214835	0.734505	1.21443	1.90841	1.61771	1.81583	1.46149	-2.89296	-2.74863	-2.8208	-4.80137	-4.36634	-4.58385	0.45			36.9088	32.3019	26.5353	32.8903
TGGT1_234590	TGME49_234590	hypothetical protein			0.26615	0.61668	0.12089	0.40676	0.19352	0.51172	0.2116	-0.384162	-0.228154	-0.279218	-0.643995	-4.57121	-5.20443	-4.88782	-4.18705	-4.97627	-4.58166	-0.14			1.53498	1.99207	1	2.99921
TGGT1_273360	TGME49_273360	ABC transporter transmembrane region domain-containing protein	Golgi		0.26248	0.35398	0.31904	0.99092	0.29076	0.67245	0.226174	-0.377519	-0.340347	-0.978127	-1.0118	-4.95141	-4.92667	-4.93904	-4.57389	-4.58633	-4.58011	-0.17			6.42273	9.01487	10.2335	7.6089
TGGT1_262860	TGME49_262860	putative ADP-ribosylation factor family protein 1			0.0084306	0.51046	0.025899	0.29592	0.0171648	0.40319	0.206054	0.849633	0.998561	0.540622	0.164414	-3.55653	-3.75532	-3.65593	-4.40617	-4.75388	-4.58002	-0.52			15.2932	24.6488	23.9416	25.1633
TGGT1_314080	TGME49_314080	hypothetical protein	apical 1		0.14224	0.86035	0.020537	0.61718	0.0813885	0.738765	2.1011	2.26955	2.38217	3.07964	2.36356	-1.96683	-2.54088	-2.25386	-4.23638	-4.92305	-4.57972	2.05			166.533	148.237	155.023	144.712
TGGT1_288550	TGME49_288550	hypothetical protein	nucleolus		0.051487	0.61668	0.14037	0.54652	0.0959285	0.5816	0.292646	0.419895	0.37762	-0.791026	0.0927937	-4.20821	-4.14967	-4.17894	-4.6281	-4.52729	-4.5777	-0.05			23.4163	23.4978	22.8489	18.892
TGGT1_261750	TGME49_261750	rhoptry neck protein RON10	rhoptries 2		0.020411	0.14537	0.12307	0.99092	0.0717405	0.568145	0.545729	-0.921816	-1.06915	-1.11973	-0.673534	-5.58468	-5.55994	-5.57231	-4.66286	-4.49079	-4.57683	0.52			25.0212	22.7666	27.1253	23.2519
TGGT1_209190	TGME49_209190	ABC transporter transmembrane region domain-containing protein	mitochondrion - soluble		0.052324	0.14302	0.13586	0.35018	0.094092	0.2466	1.20017	1.65322	1.07296	0.448505	1.39319	-2.64561	-3.78173	-3.21367	-4.29884	-4.8547	-4.57677	0.82			14.1045	12.3688	13.6467	12.5119
TGGT1_249150	TGME49_249150	PAN domain-containing protein			0.45011	0.61668	0.23862	0.99092	0.344365	0.8038	0.430058	-0.383648	-0.583022	-1.32959	-0.544024	-4.99233	-5.12689	-5.05961	-4.60868	-4.54387	-4.57628	-2.04			1	1	1	1
TGGT1_280435	TGME49_280435	hypothetical protein			0.16628	0.097844	0.072553	0.21668	0.119417	0.157262	0.993178	1.09177	0.789933	1.08724	0.734987	-3.12342	-4.14586	-3.63464	-4.21519	-4.93579	-4.57549	1.33			1	1	1	1
TGGT1_313340	TGME49_313340	hypothetical protein			0.27992	0.98741	0.44839	0.99092	0.364155	0.989165	0.370914	-0.424152	-1.31579	-2.52085	-0.364754	-5.45749	-5.43275	-5.44512	-5.03333	-4.11696	-4.57515	-0.18			19.4822	18.2674	16.2628	14.163
TGGT1_220560	TGME49_220560	hypothetical protein			0.21692	0.8281	0.21584	0.52943	0.21638	0.678765	0.1926	0.655357	0.53667	0.924704	0.257647	-3.98779	-3.97017	-3.97898	-4.64315	-4.50684	-4.57499	-0.85			1	1	1	1
TGGT1_239270	TGME49_239270	hypothetical protein			0.012798	0.79055	0.0176	0.54247	0.015199	0.66651	0.0584665	0.81641	0.420026	-0.634433	-0.0448746	-3.93784	-3.97479	-3.95631	-4.75425	-4.39481	-4.57453	1.54			39.3371	36.1754	36.2826	45.2771
TGGT1_233925	TGME49_233925	hypothetical protein			0.18355	0.55724	0.16228	0.61883	0.172915	0.588035	1.0686	2.15275	2.30489	2.19324	1.51008	-2.36453	-2.32381	-2.34417	-4.51728	-4.62871	-4.57299	1.53			24.1384	16.8236	16.8059	9.51998
TGGT1_264600	TGME49_264600	hypothetical protein	rhoptries 2		0.090659	0.24237	0.026404	0.17791	0.0585315	0.21014	1.31918	1.88305	1.94349	1.85736	1.59819	-2.3074	-3.0118	-2.6596	-4.19045	-4.95529	-4.57287	0.95			36.5233	38.3354	50.8902	44.2014
TGGT1_299220	TGME49_299220	hypothetical protein			0.47662	0.61668	0.045369	0.99092	0.260995	0.8038	0.628959	-0.575554	-0.393766	-1.38965	0.204575	-4.8694	-5.24217	-5.05579	-4.29385	-4.8484	-4.57113	-0.6			1	1	1	1
TGGT1_226110	TGME49_226110	Copper-exporting ATPase			0.39638	0.61668	0.54377	0.99092	0.470075	0.8038	0.55393	-0.351686	-1.0599	-0.896176	-0.591386	-5.22529	-5.31755	-5.27142	-4.87361	-4.25764	-4.56562	-0.98			1	1	1	1
TGGT1_232440	TGME49_232440	Brf1p family coiled coil protein	nucleus - chromatin		0.3712	0.61668	0.41332	0.99092	0.39226	0.8038	0.228043	-0.221654	-0.336132	-1.5415	-0.668052	-4.85584	-4.8311	-4.84347	-4.63418	-4.49497	-4.56457	0.34			102.346	114.132	146.673	115.735
TGGT1_224810	TGME49_224810	hypothetical protein			0.33755	0.35398	0.25506	0.99092	0.296305	0.67245	0.603147	-0.143529	-0.300104	-0.268313	0.0161345	-4.6443	-4.92566	-4.78498	-4.50077	-4.62556	-4.56316	-1.79			1	1	1	1
TGGT1_309910	TGME49_309910	hypothetical protein	ER		0.27992	0.83323	0.16251	0.99092	0.221215	0.912075	-0.0757459	-0.335922	-0.828353	-2.42112	-0.59017	-5.14113	-5.14679	-5.14396	-4.80521	-4.31844	-4.56182	-0.5			10.0069	8.48308	6.42122	5.97175
TGGT1_271030	TGME49_271030	AP2 domain transcription factor AP2VIII-6			0.085784	0.43351	0.16764	0.3396	0.126712	0.386555	0.429207	0.705325	0.86586	-0.808488	0.763159	-3.77884	-3.77292	-3.77588	-4.48416	-4.63878	-4.56147	0.06			17.4051	12.4685	12.5564	12.0028
TGGT1_278290	TGME49_278290	Toxoplasma gondii family A protein			0.46987	0.61668	0.42582	0.54401	0.447845	0.580345	0.64504	0.477835	0.834244	0.590791	0.666325	-3.98953	-3.82093	-3.90523	-4.46736	-4.65517	-4.56127	0.64			1	1	1	1
TGGT1_225290	TGME49_225290	GDA1/CD39 (nucleoside phosphatase) family protein			0.10002	0.99804	0.098824	0.99092	0.099422	0.99448	0.25632	0.811475	0.556675	-0.467513	-0.456535	-3.89351	-3.86064	-3.87708	-4.70499	-4.41732	-4.56115	0.81			1	1	1.16802	5.68938
TGGT1_320490	TGME49_320490	N-acyl-phosphatidylethanolamine-hydrolyzing phospholipase D family protein-GRA66	dense granules		0.051873	0.83323	0.30677	0.99092	0.179321	0.912075	0.213389	0.447879	-0.250901	-0.975449	-0.668223	-4.47428	-4.44954	-4.46191	-4.92216	-4.19864	-4.5604	0.13			67.5959	70.8041	58.7799	77.453
TGGT1_247720	TGME49_247720	hypothetical protein			0.37551	0.35398	0.59221	0.99092	0.48386	0.67245	0.637383	0.291291	-1.17279	-1.75475	0.238526	-4.96252	-5.03969	-5.0011	-5.25381	-3.8669	-4.56035	-1.14			15.4554	22.1014	14.0889	12.9532
TGGT1_362670		hypothetical protein			0.17024	0.4889	0.22457	0.35513	0.197405	0.422015	0.0943776	0.314534	-0.237099	-2.18479	-0.408268	-4.50335	-4.53915	-4.52125	-4.81788	-4.30205	-4.55997	-1.8
TGGT1_245440	TGME49_245440	hypothetical protein			0.32675	0.61668	0.32902	0.57955	0.327885	0.598115	1.99101	2.88764	2.64604	2.11536	2.45486	-1.59862	-1.98607	-1.79235	-4.48626	-4.63212	-4.55919	0.62			1.61375	1	1	1
TGGT1_210255	TGME49_210255	hypothetical protein			0.21017	0.83323	0.3609	0.99092	0.285535	0.912075	0.112841	-0.843691	-2.07345	-2.45874	-0.941292	-5.77266	-6.25961	-6.01613	-4.92896	-4.18617	-4.55756	-2.27			110.766	120.137	158.215	135.025
TGGT1_253670	TGME49_253670	hypothetical protein			0.46074	0.83323	0.38067	0.53657	0.420705	0.6849	-0.214968	-1.15423	-1.15134	-2.23314	-0.360248	-5.80133	-5.61512	-5.70823	-4.64711	-4.46379	-4.55545	0.83			1	1	1	1
TGGT1_202830	TGME49_202830	putative Elicitor-responsive protein	cytosol		0.02853	0.69895	0.0011439	0.44103	0.0148369	0.56999	1.7861	2.41872	2.83821	3.36599	2.3865	-1.65962	-2.19282	-1.92622	-4.07835	-5.03104	-4.55469	1.79			229.722	185.516	239.61	185.515
TGGT1_362200		hypothetical protein			0.21373	0.61668	0.18479	0.57281	0.19926	0.594745	0.429369	0.824088	0.47936	1.00108	0.774701	-3.84318	-3.95719	-3.90019	-4.66727	-4.43655	-4.55191	1.13
TGGT1_309865	TGME49_309865	hypothetical protein			0.029545	0.83323	0.0097936	0.59782	0.0196693	0.715525	0.702081	1.72663	1.88693	1.57562	1.17536	-2.79622	-2.69259	-2.7444	-4.52285	-4.57952	-4.55118	2.85			1	4.81362	5.94275	3.39313
TGGT1_244400	TGME49_244400	hypothetical protein			0.32809	0.80884	0.43648	0.61288	0.382285	0.71086	0.247896	-0.456771	-0.46166	-1.97506	-0.554168	-5.0528	-4.96676	-5.00978	-4.59603	-4.5051	-4.55057	0.78			6.60118	5.4402	9.60726	8.55093
TGGT1_236920	TGME49_236920	hypothetical protein	19S proteasome		0.3712	0.94539	0.54608	0.67259	0.45864	0.80899	-0.147371	-0.516128	-1.82953	-3.6245	-1.29054	-5.83351	-5.60877	-5.72114	-5.31738	-3.77924	-4.54831	-1.16			72.5042	76.5679	83.8707	78.2314
TGGT1_228140	TGME49_228140	hypothetical protein			0.3621	0.83323	0.26322	0.99092	0.31266	0.912075	-0.262804	-1.25923	-1.47173	-3.23957	-0.709177	-5.69082	-6.13273	-5.91178	-4.43159	-4.66101	-4.5463	-0.36			1	1.08502	2.38059	4.80165
TGGT1_240770	TGME49_240770	cytochrome b5 family heme/steroid binding domain-containing protein			0.1787	0.94539	0.52662	0.99092	0.35266	0.968155	0.957516	0.862678	0.614744	0.415672	0.959199	-4.04577	-3.56529	-3.80553	-4.90844	-4.18004	-4.54424	-0.08			1.11606	2.65568	2.47565	1.80163
TGGT1_277230	TGME49_277230	hypothetical protein	outlier		0.15091	0.2422	0.023548	0.28611	0.087229	0.264155	1.23192	2.14723	2.10015	2.17189	1.94804	-2.07746	-2.75965	-2.41855	-4.22469	-4.85979	-4.54224	1.67			20.6323	18.4672	7.15941	13.7509
TGGT1_301180	TGME49_301180	SAG-related sequence SRS19F	PM - peripheral 1		0.44188	0.61668	0.39761	0.99092	0.419745	0.8038	0.0284825	-0.81812	-0.678333	-1.59227	-1.19005	-5.29847	-5.28189	-5.29018	-4.48035	-4.60355	-4.54195	1.62			1	3.27918	7.16563	14.6561
TGGT1_294840	TGME49_294840	zinc finger (CCCH type) motif-containing protein			0.18395	0.35398	0.40788	0.59809	0.295915	0.476035	0.463731	1.31504	0.85529	0.306191	0.192989	-3.47341	-3.43974	-3.45658	-4.78845	-4.29503	-4.54174	0.69			8.77036	8.67656	7.33395	6.51704
TGGT1_249390	TGME49_249390	glutamate/leucine/phenylalanine/valine dehydrogenase family protein	cytosol		0.02938	0.34211	0.011393	0.28288	0.0203865	0.312495	1.48977	2.53647	2.57454	2.18419	1.93344	-2.14715	-1.82421	-1.98568	-4.68362	-4.39875	-4.54118	1			98.8102	80.4563	84.2981	72.3488
TGGT1_258618	TGME49_258618	hypothetical protein			0.048401	0.8809	0.065288	0.47055	0.0568445	0.675725	0.499887	1.14438	0.605789	-0.314013	0.243204	-3.72493	-3.60665	-3.66579	-4.8693	-4.21244	-4.54087	0.97			1	1	1	1
TGGT1_248225	TGME49_248225	putative PF2 arrest specific protein 8/11			0.25679	0.61668	0.21131	0.65743	0.23405	0.637055	1.08845	1.38748	0.569251	0.719599	1.07858	-3.51585	-3.60896	-3.5624	-4.90332	-4.17821	-4.54077	-0.91			1	1	1	1
TGGT1_232950	TGME49_232950	hypothetical protein			0.52716	0.83323	0.24033	0.55967	0.383745	0.69645	0.933056	0.62567	0.0669679	0.319547	0.771692	-3.79322	-4.58574	-4.18948	-4.41889	-4.65271	-4.5358	1.14			1.16992	1	1	1
TGGT1_310640	TGME49_310640	phosphorylase family protein	cytosol		0.054692	0.8463	0.059942	0.5544	0.057317	0.70035	0.84064	1.82317	1.88422	1.72339	1.13153	-2.68162	-2.68195	-2.68178	-4.50479	-4.56617	-4.53548	1.76			274.751	273.725	317.501	255.23
TGGT1_232630	TGME49_232630	hypothetical protein			0.048598	0.56609	0.081749	0.33587	0.0651735	0.45098	1.71177	1.88081	2.25313	2.84547	2.27226	-2.49981	-2.43529	-2.46755	-4.38062	-4.68842	-4.53452	2.49			115.308	115.927	137.086	134.818
TGGT1_203340	TGME49_203340	metallo-beta-lactamase domain-containing protein			0.42063	0.61668	0.17554	0.99092	0.298085	0.8038	1.23361	-0.56695	-1.37868	-1.58102	0.413181	-5.40373	-5.60939	-5.50656	-4.83678	-4.23071	-4.53374	-0.46			1	1	1	1
TGGT1_224620	TGME49_224620	hypothetical protein	micronemes		0.028642	0.82152	0.024672	0.33923	0.026657	0.580375	1.14177	1.97855	2.02643	2.00879	1.26409	-2.54686	-2.51331	-2.53009	-4.52541	-4.53974	-4.53258	1.02			41.3916	21.7806	26.1254	21.2741
TGGT1_280420	TGME49_280420	HEAT repeat-containing protein			0.085284	0.83323	0.08491	0.99092	0.085097	0.912075	0.320904	-0.207435	-0.240047	-1.98444	-0.837583	-4.77787	-4.73322	-4.75555	-4.57043	-4.49318	-4.53181	-0.42			1	1	1	1
TGGT1_279410	TGME49_279410	hypothetical protein	nucleus - non-chromatin		0.095336	0.26159	0.13744	0.35661	0.116388	0.3091	0.953912	1.51523	0.929871	1.42897	1.45807	-2.95865	-3.65822	-3.30844	-4.47388	-4.58809	-4.53098	1.4			61.8931	62.0536	82.4423	83.8523
TGGT1_290910	TGME49_290910	hypothetical protein	nucleolus		0.5745	0.61668	0.087734	0.99092	0.331117	0.8038	1.11524	1.12639	1.14978	1.39072	1.1064	-3.03073	-3.75336	-3.39204	-4.15711	-4.90314	-4.53013	-1.39			4.84746	5.21663	5.35287	5.53069
TGGT1_290150	TGME49_290150	hypothetical protein			0.092446	0.54	0.095309	0.32414	0.0938775	0.43207	0.744824	1.13463	1.14891	0.0457844	0.950519	-3.45563	-3.32073	-3.38818	-4.59026	-4.46963	-4.52995	-0.07			59.7356	39.6115	41.9108	49.2073
TGGT1_275450	TGME49_275450	hypothetical protein			0.17245	0.61668	0.10274	0.4816	0.137595	0.54914	-0.0726256	0.582244	0.464171	-1.71501	-0.677369	-4.01048	-4.00138	-4.00593	-4.59273	-4.46555	-4.52914	0.37			24.7281	18.4122	15.8449	17.916
TGGT1_300230	TGME49_300230	putative nuclease			0.32192	0.35398	0.21839	0.99092	0.270155	0.67245	0.020303	-0.250406	-0.516658	-0.981838	-0.313111	-4.82226	-5.00281	-4.91253	-4.57185	-4.48615	-4.529	-1.9			1.71293	1.09208	1.90698	1.65298
TGGT1_215210	TGME49_215210	hypothetical protein			0.22255	0.83323	0.00089628	0.57613	0.111723	0.70468	1.81487	1.9044	1.96145	1.93838	2.18504	-2.04661	-3.13938	-2.593	-3.95101	-5.10083	-4.52592	0.49			18.9942	14.9311	11.9555	14.4726
TGGT1_217420	TGME49_217420	hypothetical protein			0.21996	0.88804	0.06149	0.99092	0.140725	0.93948	0.319401	0.171978	-0.0931183	-0.00526373	0.124442	-4.31532	-4.65562	-4.48547	-4.48729	-4.5625	-4.5249	0.55			1	1	2.05965	1
TGGT1_249580	TGME49_249580	hypothetical protein	PM - integral		0.2874	0.83323	0.30568	0.662	0.29654	0.747615	0.926947	1.59958	1.77577	1.61325	0.835192	-2.71228	-2.96129	-2.83678	-4.31186	-4.73706	-4.52446	0.47			22.6024	19.7061	20.2941	19.8493
TGGT1_205290	TGME49_205290	serine/threonine specific protein phosphatase			0.10674	0.14537	0.14528	0.57944	0.12601	0.362405	0.15981	0.853398	0.400656	-0.0598204	-0.0721532	-3.8028	-3.99073	-3.89676	-4.6562	-4.39138	-4.52379	0.69			18.0151	19.1349	14.4904	22.8406
TGGT1_305840	TGME49_305840	Nicotinate-nucleotide adenylyltransferase			0.080573	0.54322	0.10953	0.35602	0.0950515	0.44962	-0.0281156	0.635157	0.40501	-0.475208	-0.423444	-3.87325	-4.13316	-4.00321	-4.50841	-4.53817	-4.52329	0.53			3.33702	6.66497	10.8421	7.19399
TGGT1_231815	TGME49_231815	hypothetical protein			0.033504	0.65296	0.038915	0.30644	0.0362095	0.4797	0.643372	0.656327	0.726221	0.290668	0.684993	-3.6407	-4.02195	-3.83133	-4.29703	-4.74817	-4.5226	-0.02			1	1.44839	1	1.27231
TGGT1_307603	TGME49_307603	adenylate kinase			0.52716	0.92468	0.51877	0.99092	0.522965	0.9578	0.0579044	-0.38516	-0.558497	-0.222554	-0.500439	-4.92464	-5.06138	-4.99301	-4.53948	-4.50288	-4.52118	-0.3			1	1	1	1
TGGT1_243482	TGME49_243482	putative dynein heavy chain			0.15954	0.79708	0.34227	0.57725	0.250905	0.687165	0.139816	0.710123	0.501286	0.0539598	0.0997039	-3.76896	-4.06056	-3.91476	-4.47909	-4.56184	-4.52046	0.34			1	1	1	1
TGGT1_312590	TGME49_312590	hypothetical protein			0.52716	0.83323	0.53345	0.99092	0.530305	0.912075	0.0763007	-0.851561	-1.40268	-2.15138	-0.630971	-5.6569	-5.63216	-5.64453	-4.80534	-4.22948	-4.51741	-3.76			7.50997	6.52223	6.26075	5.74273
TGGT1_280430	TGME49_280430	hypothetical protein			0.22402	0.94539	0.29294	0.5984	0.25848	0.771895	0.699005	0.520366	0.223913	0.101054	0.00567229	-4.05745	-4.23271	-4.14508	-4.57782	-4.45663	-4.51722	0.54			1	1	1	1
TGGT1_318240	TGME49_318240	Tubulin-tyrosine ligase family protein			0.01063	0.84032	0.060851	0.62013	0.0357405	0.730225	0.683296	1.7841	1.69949	1.73125	0.9772	-2.78784	-2.75573	-2.77178	-4.57193	-4.45522	-4.51358	-0.17			1	1	1	1
TGGT1_272020	TGME49_272020	hypothetical protein			0.20408	0.60919	0.10888	0.55592	0.15648	0.582555	0.532946	0.700061	-0.0165017	-1.85502	0.128434	-3.8421	-4.50126	-4.17168	-4.54216	-4.48476	-4.51346	0.37			1	1	1	1
TGGT1_281610	TGME49_281610	hypothetical protein	nucleolus		0.077386	0.99804	0.29294	0.99092	0.185163	0.99448	0.568563	0.0474086	-0.651969	-1.6751	0.0401259	-4.43427	-5.18732	-4.8108	-4.48168	-4.53536	-4.50852	-0.15			8.06965	7.34172	5.66825	5.04533
TGGT1_315123	TGME49_315123	hypothetical protein			0.33767	0.35398	0.30086	0.99092	0.319265	0.67245	-0.0335652	-1.08713	-1.28513	-0.601195	-0.369013	-5.60977	-5.77511	-5.69244	-4.52265	-4.48998	-4.50631	0.41			1	1	1	1.45187
TGGT1_315730	TGME49_315730	apical membrane antigen 1 protein			0.24318	0.42738	0.13019	0.29404	0.186685	0.36071	1.18001	1.8925	1.70215	0.851889	1.01813	-2.18765	-3.22997	-2.70881	-4.08015	-4.93212	-4.50613	0.89			1	1	1	1.11151
TGGT1_216470	TGME49_216470	hypothetical protein			0.26615	0.61668	0.28679	0.47721	0.27647	0.546945	0.476804	-0.015319	-0.320596	-1.3212	-0.183503	-4.52793	-4.82019	-4.67406	-4.51261	-4.49959	-4.5061	-0.67			9.44439	8.39661	7.72619	6.83616
TGGT1_219240	TGME49_219240	Peptidyl-tRNA hydrolase PTH2 domain-containing protein			0.030955	0.38873	0.016255	0.34699	0.023605	0.36786	0.328486	0.478675	0.476119	0.141358	0.635621	-3.78958	-4.26228	-4.02593	-4.26825	-4.7384	-4.50333	1.31			69.6703	49.2912	62.165	59.2176
TGGT1_316200	TGME49_316200	phosphoglycerate mutase family protein	ER		0.51091	0.35398	0.27373	0.99092	0.39232	0.67245	0.323463	0.174655	-0.207877	-1.48412	-0.0457629	-4.47848	-4.5569	-4.51769	-4.65313	-4.34902	-4.50108	-1.84			15.7023	20.2567	16.1108	14.3229
TGGT1_228440	TGME49_228440	hypothetical protein			0.51181	0.61668	0.27345	0.99092	0.39263	0.8038	0.454529	-0.111905	-0.187934	-0.0739048	0.4092	-4.69831	-4.59787	-4.64809	-4.5864	-4.40993	-4.49817	0.67			1	1	1	1
TGGT1_203010	TGME49_203010	aurora kinase			0.066197	0.86485	0.13295	0.99092	0.0995735	0.927885	-0.0971786	-1.67364	-2.53735	-5.42468	-1.39264	-5.96254	-7.24395	-6.60325	-4.2889	-4.7066	-4.49775	-1.3			3.51311	4.31027	3.60463	4.35583
TGGT1_250905	TGME49_250905	hypothetical protein			0.012374	0.35398	0.067227	0.99092	0.0398005	0.67245	0.502818	-0.710587	-0.940433	-0.993761	-0.14666	-4.9313	-5.71118	-5.32124	-4.22071	-4.77075	-4.49573	0.04			1	1	1	1
TGGT1_250030	TGME49_250030	hypothetical protein			0.43098	0.61668	0.428	0.64532	0.42949	0.631	0.539474	0.266116	-0.0985275	0.258578	0.229316	-4.25682	-4.56622	-4.41152	-4.52294	-4.4677	-4.49532	0			4.93761	2.79569	3.44534	3.29597
TGGT1_254070	TGME49_254070	hypothetical protein	rhoptries 2		0.41324	0.78002	0.46284	0.5507	0.43804	0.66536	-0.183092	-0.751843	-1.32796	-1.13674	-1.01579	-5.47444	-5.59278	-5.53361	-4.72259	-4.26482	-4.49371	-1.03			35.4931	29.9581	51.5152	52.6588
TGGT1_201400	TGME49_201400	Sin3-associated polypeptide SAP18	nucleus - non-chromatin		0.11763	0.61668	0.12602	0.49943	0.121825	0.558055	-0.142499	0.649039	0.3818	-2.48065	0.129474	-3.93423	-4.02152	-3.97787	-4.58327	-4.40332	-4.49329	-1.52			16.3498	17.0106	15.2983	14.6081
TGGT1_215520	TGME49_215520	hypothetical protein			0.19582	0.84424	0.08491	0.22709	0.140365	0.535665	1.26941	1.63362	1.45474	1.73775	1.67566	-2.9493	-2.94747	-2.94839	-4.58292	-4.40221	-4.49257	0.61			30.8701	34.385	45.0696	35.2274
TGGT1_261990	TGME49_261990	zinc finger, C3HC4 type (RING finger) domain-containing protein			0.2525	0.35398	0.14878	0.56076	0.20064	0.45737	0.668929	1.10423	1.17038	1.04908	1.24743	-3.21486	-3.49365	-3.35426	-4.31909	-4.66404	-4.49156	-1.3			5.03024	6.95761	6.14395	6.51253
TGGT1_205390	TGME49_205390	hypothetical protein	IMC		0.20886	0.35398	0.13958	0.99092	0.17422	0.67245	0.266455	0.246332	0.275693	-0.0437579	-0.943449	-4.02473	-4.43453	-4.22963	-4.27106	-4.71022	-4.49064	0.97			18.6293	17.7519	18.2399	17.3746
TGGT1_215050	TGME49_215050	hypothetical protein			0.2981	0.61668	0.41514	0.99092	0.35662	0.8038	0.31823	-0.435685	-0.318594	-0.856034	-1.01913	-4.82468	-4.90914	-4.86691	-4.38899	-4.59055	-4.48977	0.23			7.34409	9.1007	9.77078	8.24923
TGGT1_313000	TGME49_313000	Toxoplasma gondii family D protein			0.058479	0.35992	0.011376	0.22917	0.0349275	0.294545	0.669531	1.82307	1.92247	1.94313	0.821964	-2.32264	-2.90976	-2.6162	-4.14571	-4.83223	-4.48897	0.65			1	1	1	1
TGGT1_244390	TGME49_244390	coatomer epsilon subunit protein	cytosol		0.053734	0.86805	0.31668	0.55895	0.185207	0.7135	-0.0457836	0.468728	-0.807128	-2.42045	-0.673833	-4.70579	-4.60689	-4.65634	-5.17452	-3.79976	-4.48714	-0.92			61.1077	61.0674	66.9279	56.833
TGGT1_223025	TGME49_223025	hypothetical protein			0.20326	0.76172	0.12499	0.49491	0.164125	0.628315	0.753372	0.621517	0.14752	0.33639	0.278973	-3.90693	-4.29303	-4.09998	-4.52844	-4.44055	-4.4845	0.22			1	1	1	1
TGGT1_254680	TGME49_254680	hypothetical protein			0.15426	0.98741	0.11994	0.99092	0.1371	0.989165	0.843178	1.82833	1.80005	1.81743	1.14804	-2.563	-2.77467	-2.66884	-4.39133	-4.57472	-4.48303	1.64			1	1	1	1
TGGT1_273530	TGME49_273530	flagellar associated protein			0.17841	0.61668	0.24525	0.61723	0.21183	0.616955	1.28215	1.61485	1.62897	1.58932	1.43371	-2.93798	-2.77719	-2.85758	-4.55283	-4.40616	-4.47949	-0.02			6.33627	4.88093	5.00546	6.64974
TGGT1_318275	TGME49_318275	peptidyl-prolyl cis-trans isomerase, FKBP-type domain-containing protein	apicoplast		0.034576	0.59688	0.032182	0.25344	0.033379	0.42516	0.646659	0.5935	0.569082	-0.250578	0.139968	-3.89351	-3.90251	-3.89801	-4.48701	-4.47159	-4.4793	0.46			1	1.43255	1	2.34961
TGGT1_270920	TGME49_270920	rhoptry kinase family protein ROP32	dense granules		0.32192	0.52795	0.26032	0.37712	0.29112	0.452535	0.273053	0.529081	0.0682012	-0.486572	-0.0723938	-4.02121	-4.34011	-4.18066	-4.55029	-4.40831	-4.4793	0.39			18.2949	14.5632	13.9265	13.4538
TGGT1_321490	TGME49_321490	SAG-related sequence SRS12A			0.077386	0.80815	0.056187	0.30923	0.0667865	0.55869	1.0148	1.91389	1.7725	1.52018	1.29781	-2.8487	-2.42305	-2.63588	-4.76259	-4.19555	-4.47907	1			1	1	1	1
TGGT1_219222	TGME49_219222	hypothetical protein			0.1188	0.24211	0.011348	0.3919	0.065074	0.317005	0.989822	1.39207	1.34336	1.0714	0.837239	-2.3927	-3.82539	-3.10904	-3.78477	-5.16874	-4.47676	1.52			1	1	1	1
TGGT1_309410	TGME49_309410	AP2 domain transcription factor AP2XI-1			0.20589	0.35398	0.27406	0.60033	0.239975	0.477155	0.550199	1.05997	1.17472	1.25913	0.783938	-3.27049	-3.44752	-3.35901	-4.33046	-4.62225	-4.47635	0.55			10.4806	12.3862	9.57404	9.9137
TGGT1_218215	TGME49_218215	hypothetical protein			0.012487	0.040009	0.091844	0.67007	0.0521655	0.35504	0.866595	1.44395	1.45476	1.47629	0.960864	-2.68129	-3.36605	-3.02367	-4.12524	-4.82081	-4.47303	0.37			1	1	1	1
TGGT1_252395	TGME49_252395	hypothetical protein			0.11776	0.35398	0.11476	0.46172	0.11626	0.40785	1.14627	1.75379	1.96543	1.86157	1.80628	-2.48522	-2.74141	-2.61332	-4.23901	-4.70684	-4.47293	-0.27			1	1	1	1
TGGT1_224490	TGME49_224490	polyprenyl synthetase superfamily protein	mitochondrion - soluble		0.12051	0.14537	0.35346	0.56083	0.236985	0.3531	1.06184	1.30989	1.43884	1.30937	1.22107	-2.84437	-3.35095	-3.09766	-4.15426	-4.78978	-4.47202	-0.87			1.9036	3.99591	5.81561	5.92263
TGGT1_268580	TGME49_268580	hypothetical protein	nucleus - chromatin		0.24832	0.61668	0.28679	0.99092	0.267555	0.8038	0.0324218	-0.396337	-1.2953	-4.71195	-2.02319	-5.32902	-5.30428	-5.31665	-4.93268	-4.00898	-4.47083	-0.98			22.4767	20.9278	22.3805	24.2917
TGGT1_258400	TGME49_258400	PA14 domain-containing protein			0.23073	0.61668	0.18307	0.60279	0.2069	0.609735	1.55703	1.60367	1.47318	1.3994	1.48364	-2.7934	-3.06958	-2.93149	-4.39707	-4.54276	-4.46992	1.73			1	1	1	1
TGGT1_266290	TGME49_266290	hypothetical protein			0.35506	0.83323	0.48619	0.99092	0.420625	0.912075	-0.301057	-1.52672	-1.60516	-3.97163	-0.744764	-6.03295	-6.03861	-6.03578	-4.50622	-4.43344	-4.46983	-0.8			12.0039	8.18248	7.52666	11.2839
TGGT1_230900	TGME49_230900	hypothetical protein			0.23893	0.35398	0.53113	0.99092	0.38503	0.67245	0.852895	0.196015	-0.18692	-0.225757	0.518218	-4.50333	-4.42598	-4.46466	-4.69934	-4.23906	-4.4692	0.28			2.34149	1	1	1
TGGT1_234410	TGME49_234410	transporter, small conductance mechanosensitive ion channel (MscS) family protein	Golgi		0.2318	0.48856	0.28459	0.99092	0.258195	0.73974	0.720446	0.780609	0.807773	0.818407	0.626209	-3.24105	-4.10833	-3.67469	-4.02165	-4.91611	-4.46888	-0.99			6.44054	6.01828	4.18385	5.05614
TGGT1_261000	TGME49_261000	MutS domain V domain-containing protein	nucleus - chromatin		0.25765	0.61668	0.43014	0.38495	0.343895	0.500815	-0.0460285	0.683766	0.262665	-1.25642	0.0893628	-3.97242	-4.01857	-3.9955	-4.65619	-4.28124	-4.46871	-0.89			22.7322	18.8109	22.0575	19.66
TGGT1_360650		hypothetical protein			0.096236	0.85456	0.2246	0.99092	0.160418	0.92274	0.346391	0.716643	0.971084	0.895633	0.0581396	-3.57581	-3.6724	-3.6241	-4.29245	-4.64348	-4.46797	0.71
TGGT1_289350	TGME49_289350	ATP-binding cassette G family transporter ABCG84	Golgi		0.16305	0.14537	0.053599	0.44361	0.108325	0.29449	1.08246	1.50224	1.41485	1.07194	1.53731	-2.77263	-3.24618	-3.0094	-4.27487	-4.66103	-4.46795	0.35			27.753	18.4496	18.6747	4.50986
TGGT1_314550	TGME49_314550	hypothetical protein			0.21017	0.82826	0.11067	0.6029	0.16042	0.71558	0.454561	0.518579	1.10255	0.991966	0.227735	-3.58137	-3.73219	-3.65678	-4.09995	-4.83474	-4.46734	1.1			40.7102	28.1203	24.9104	23.5021
TGGT1_319620	TGME49_319620	hypothetical protein	Golgi		0.32425	0.61668	0.45896	0.99092	0.391605	0.8038	-0.0115348	-0.968466	-1.22291	-1.48446	-0.115622	-5.57436	-5.54962	-5.56199	-4.60589	-4.32671	-4.4663	-0.73			5.17639	6.42224	4.13235	5.30841
TGGT1_247015	TGME49_247015	hypothetical protein			0.53677	0.35398	0.51376	0.99092	0.525265	0.67245	0.242216	-0.485839	-0.712975	-0.767951	-0.101682	-5.0773	-5.05256	-5.06493	-4.59146	-4.33959	-4.46552	-2.37			7.91119	8.67145	7.93921	7.58042
TGGT1_213820	TGME49_213820	hypothetical protein			0.1395	0.35398	0.10343	0.60517	0.121465	0.479575	0.605093	0.648901	0.513142	-0.589176	0.956922	-3.54808	-4.21813	-3.88311	-4.19699	-4.73127	-4.46413	0.53			20.5372	18.9798	20.3245	15.2843
TGGT1_205600	TGME49_205600	zinc finger, C3HC4 type (RING finger) domain-containing protein	ER		0.096236	0.6112	0.063869	0.48441	0.0800525	0.547805	0.148648	0.321636	0.511319	0.0324395	-0.0565253	-3.80451	-4.28864	-4.04657	-4.12615	-4.79996	-4.46305	-0.36			9.19789	8.23898	6.86222	9.49531
TGGT1_222100	TGME49_222100	hypothetical protein	rhoptries 1		0.14842	0.35398	0.1594	0.39355	0.15391	0.373765	0.474456	1.62006	1.10587	0.468861	1.19579	-2.97434	-3.22255	-3.09845	-4.5944	-4.32842	-4.46141	0.35			13.4769	10.3447	12.4182	9.81961
TGGT1_270277	TGME49_270277	hypothetical protein			0.0054111	0.18964	0.002059	0.080289	0.00373505	0.134964	1.14471	1.94163	2.11235	1.80407	1.61825	-2.20983	-2.65744	-2.43363	-4.15145	-4.76979	-4.46062	2.15			1	1	1	1
TGGT1_295440	TGME49_295440	hypothetical protein			0.04751	0.40013	0.0065762	0.12913	0.0270431	0.26463	1.79301	1.82977	2.20402	2.46381	2.3005	-2.23677	-2.64678	-2.44177	-4.06653	-4.8508	-4.45867	1.68			8.67127	9.83746	10.6973	13.7868
TGGT1_309095	TGME49_309095	hypothetical protein			0.012422	0.60386	0.014632	0.33587	0.013527	0.469865	1.15894	2.04489	2.05838	2.04984	1.2088	-2.79772	-2.01609	-2.40691	-4.84261	-4.07447	-4.45854	0.34			1	1	1	1
TGGT1_277720	TGME49_277720	GDA1/CD39 (nucleoside phosphatase) family protein	rhoptries 1		0.24079	0.61668	0.0852	0.39424	0.162995	0.50546	1.32831	1.51322	1.2508	1.72948	1.30974	-2.72866	-3.42377	-3.07622	-4.24188	-4.67457	-4.45822	0.28			13.3646	12.0165	13.223	14.0876
TGGT1_272590	TGME49_272590	hypothetical protein			0.044129	0.75017	0.21488	0.49888	0.129504	0.624525	0.389226	0.63188	0.392919	-0.276405	-0.121115	-3.96558	-3.92375	-3.94467	-4.59746	-4.31667	-4.45707	1.26			1	1	1	1
TGGT1_249470	TGME49_249470	Rhoptry kinase family protein			0.35094	0.35398	0.29421	0.47459	0.322575	0.414285	0.378684	0.232116	0.19849	0.0968715	-0.297513	-4.12539	-4.35648	-4.24093	-4.35751	-4.55497	-4.45624	0.36			42.3323	34.074	41.8688	35.0801
TGGT1_409160		hypothetical protein			0.37065	0.35398	0.29505	0.56815	0.33285	0.461065	0.703242	0.622603	0.282742	-0.0955649	0.507657	-3.8402	-4.16091	-4.00056	-4.46281	-4.44365	-4.45323	-0.83
TGGT1_216060	TGME49_216060	hypothetical protein	Golgi		0.077386	0.35147	0.11477	0.087368	0.096078	0.219419	1.52473	1.69521	1.72287	1.55529	1.70977	-2.6195	-2.86353	-2.74152	-4.31471	-4.58641	-4.45056	0.12			24.354	29.5681	29.9789	28.4292
TGGT1_214190	TGME49_214190	SAG-related sequence SRS46	PM - peripheral 1		0.01387	0.80106	0.010442	0.49717	0.012156	0.649115	1.28662	1.78554	1.46985	2.04695	1.37239	-2.66537	-2.97904	-2.82221	-4.45091	-4.44889	-4.4499	0.42			6.26183	1.85316	1.63079	2.50594
TGGT1_289930	TGME49_289930	putative phosphoenolpyruvate carboxykinase			0.46709	0.61668	0.19941	0.55812	0.33325	0.5874	1.19705	1.61222	1.41641	1.34628	1.31407	-2.43967	-3.43053	-2.9351	-4.05189	-4.84694	-4.44942	0.79			1	1	1	1
TGGT1_263740	TGME49_263740	ABC transporter transmembrane region domain-containing protein	mitochondrion - soluble		0.21017	0.77131	0.43529	0.99092	0.32273	0.881115	0.105573	0.478138	-1.16194	-0.635231	-0.478742	-4.5076	-5.07473	-4.79116	-4.98573	-3.91279	-4.44926	0.3			5.89369	7.01361	7.09929	9.31939
TGGT1_216430	TGME49_216430	TBC domain-containing protein			0.12774	0.35398	0.084214	0.53172	0.105977	0.44285	0.904626	1.73919	1.01479	1.08853	0.809699	-3.01556	-3.1283	-3.07193	-4.75475	-4.1431	-4.44892	0.09			7.90249	7.26853	4.26033	6.80963
TGGT1_273610	TGME49_273610	hypothetical protein			0.23147	0.82313	0.62867	0.99092	0.43007	0.907025	0.225242	-0.472224	-2.13643	-3.03973	-0.77207	-5.58243	-5.92298	-5.75271	-5.11021	-3.78655	-4.44838	-1.91			2.09213	2.86561	3.27154	4.15203
TGGT1_229640	TGME49_229640	hypothetical protein	apical 1		0.067176	0.98741	0.023041	0.99092	0.0451085	0.989165	1.86438	2.45072	2.53245	2.75511	2.33928	-1.89308	-2.02028	-1.95668	-4.3438	-4.55272	-4.44826	-0.1			13.7215	11.4235	9.52128	15.6237
TGGT1_250680	TGME49_250680	TBC domain-containing kinase (incomplete catalytic triad)			0.39823	0.80884	0.12208	0.99092	0.260155	0.89988	-0.0912029	0.411589	-0.142915	-2.35351	-0.736792	-4.24213	-4.3825	-4.31232	-4.65372	-4.23959	-4.44665	-0.06			3.35587	2.52092	2.33024	3.03596
TGGT1_217380	TGME49_217380	hypothetical protein			0.0041125	0.27414	0.0015541	0.092424	0.0028333	0.183282	1.33849	2.04575	1.98114	2.33141	1.06101	-2.06434	-2.79382	-2.42908	-4.11009	-4.77497	-4.44253	-0.18			1	1	1	1
TGGT1_356120		putative kelch repeat protein			0.084237	0.41315	0.018307	0.14976	0.051272	0.281455	0.80563	1.44817	1.59575	1.48788	1.67588	-2.89933	-2.94027	-2.9198	-4.3475	-4.53602	-4.44176	1.29
TGGT1_201640	TGME49_201640	hypothetical protein			0.063931	0.83323	0.12089	0.6601	0.0924105	0.746665	1.06185	1.27335	1.39398	0.995348	0.56954	-2.97441	-3.24096	-3.10768	-4.24775	-4.63494	-4.44135	0.09			1	1	1	1
TGGT1_266260	TGME49_266260	hypothetical protein	mitochondrion - soluble		0.23471	0.14537	0.47527	0.4784	0.35499	0.311885	0.489911	-0.513148	-0.363257	-1.79597	0.125594	-4.78488	-4.96763	-4.87626	-4.27173	-4.60437	-4.43805	-2.47			25.2556	20.7532	23.3861	19.5104
TGGT1_231480	TGME49_231480	putative GCN1	nucleus - chromatin		0.10002	0.94539	0.24825	0.99092	0.174135	0.968155	-0.294409	-0.41771	-1.41685	-4.07189	-1.28416	-5.25149	-5.45715	-5.35432	-4.83378	-4.0403	-4.43704	-1.55			5.8058	8.16312	6.71251	5.64845
TGGT1_258420	TGME49_258420	hypothetical protein			0.041417	0.27054	0.08133	0.22254	0.0613735	0.24654	1.27569	1.51726	1.28742	1.25376	1.06633	-2.81433	-3.25187	-3.0331	-4.33159	-4.53929	-4.43544	0.15			2.06032	2.69558	2.95411	2.34229
TGGT1_263990	TGME49_263990	hypothetical protein	mitochondrion - membranes		0.064086	0.83323	0.35518	0.61598	0.209633	0.724605	0.181935	0.663546	0.116763	-1.17363	-0.119749	-4.02575	-4.06097	-4.04336	-4.6893	-4.17773	-4.43352	0.22			50.6733	75.9992	88.7052	72.0922
TGGT1_269175	TGME49_269175	hypothetical protein			0.20049	0.99763	0.32007	0.99092	0.26028	0.994275	0.310431	0.255143	0.0469289	-0.618083	-0.0337409	-4.27032	-4.29461	-4.28247	-4.52547	-4.34154	-4.4335	-1.14			10.6682	12.8176	15.4139	17.1861
TGGT1_226230	TGME49_226230	hypothetical protein			0.2145	0.64464	0.33447	0.41594	0.274485	0.53029	0.857174	0.797107	1.32994	-0.540812	0.998959	-3.32624	-3.40897	-3.36761	-4.12335	-4.73891	-4.43113	-2.36			2.10918	1	1	1
TGGT1_310320	TGME49_310320	calreticulin family protein	ER		0.047055	0.83323	0.28459	0.56537	0.165823	0.6993	0.0886139	0.528698	-0.761475	-1.02582	-0.431948	-4.60119	-4.49344	-4.54732	-5.12989	-3.73197	-4.43093	-0.08			17.2223	11.0034	15.0207	13.6897
TGGT1_237470	TGME49_237470	glycine cleavage T-protein (aminomethyl transferase) domain-containing protein	mitochondrion - soluble		0.046053	0.35398	0.17032	0.66544	0.108186	0.50971	1.081	1.79656	1.79078	1.54023	1.15581	-2.46543	-2.80616	-2.63579	-4.26198	-4.59694	-4.42946	-0.22			7.37203	11.173	11.3963	11.5681
TGGT1_316150	TGME49_316150	ULK kinase			0.26615	0.61668	0.29294	0.58109	0.279545	0.598885	0.211142	0.166461	0.330488	-0.0162408	0.164385	-4.11256	-4.24405	-4.1783	-4.27902	-4.57453	-4.42678	-0.35			4.08856	4.821	5.02595	4.04237
TGGT1_213340	TGME49_213340	GMC oxidoreductase			0.39465	0.35398	0.068968	0.6325	0.231809	0.49324	0.962256	1.71906	1.7905	1.9201	1.2548	-2.4986	-2.84343	-2.67101	-4.21766	-4.63393	-4.42579	0.37			1	1	1	1
TGGT1_210400	TGME49_210400	hypothetical protein			0.59062	0.83323	0.37024	0.99092	0.48043	0.912075	0.0498889	-0.361256	-0.373818	-0.403857	0.236464	-4.69708	-4.88626	-4.79167	-4.33582	-4.51245	-4.42413	-0.51			1	1	1	1
TGGT1_234570	TGME49_234570	sterol carrier protein-2 HAD-2SCP-2			0.24749	0.72658	0.096813	0.39376	0.172151	0.56017	0.491901	0.783326	0.660978	1.04216	0.231285	-3.26599	-4.12925	-3.69762	-4.04931	-4.79022	-4.41977	1.07			1.3336	1	1	1
TGGT1_316360	TGME49_316360	hypothetical protein	ER		0.054139	0.79768	0.029121	0.50933	0.04163	0.653505	2.17285	2.76793	2.82077	3.08932	2.5541	-1.22407	-2.0254	-1.62473	-3.99199	-4.84617	-4.41908	0.64			34.6494	32.5958	40.9785	31.7419
TGGT1_234220	TGME49_234220	hypothetical protein	Golgi		0.14048	0.88288	0.050532	0.5965	0.095506	0.73969	-0.145296	-0.0364881	-0.373962	-2.15133	-0.994061	-4.59101	-4.6523	-4.62166	-4.55453	-4.27833	-4.41643	-0.19			7.13489	8.95893	9.76951	8.9561
TGGT1_277530	TGME49_277530	DNA topoisomerase domain-containing protein			0.12367	0.94539	0.65033	0.99092	0.387	0.968155	-0.564038	-0.212723	-1.38147	-2.62343	-1.3586	-5.22486	-5.20013	-5.21249	-5.01214	-3.81866	-4.4154	-2.24			1	2.10404	1.48386	1.01484
TGGT1_222840	TGME49_222840	Ser/Thr phosphatase family protein	cytosol		0.56771	0.35398	0.44382	0.99092	0.505765	0.67245	0.859983	0.659796	0.0128791	-0.00830302	-0.122269	-3.87897	-4.27566	-4.07732	-4.53877	-4.28854	-4.41365	2.25			215.462	212.278	231.345	196.276
TGGT1_213720	TGME49_213720	hypothetical protein			0.06394	0.40293	0.031228	0.24513	0.047584	0.32403	0.980549	1.07831	1.00947	1.01752	0.832285	-3.34194	-3.39537	-3.36866	-4.42026	-4.40484	-4.41255	-0.34			1	1	1	1
TGGT1_462964		hypothetical protein			0.13822	0.3521	0.094241	0.12955	0.116231	0.240825	0.0150453	0.624306	0.862342	0.124799	0.189752	-3.62101	-3.71675	-3.66888	-4.24532	-4.57909	-4.41221	-0.22
TGGT1_203540	TGME49_203540	putative RNA binding protein	nucleus - chromatin		0.34604	0.83323	0.027706	0.48086	0.186873	0.657045	1.69657	1.61471	2.05637	2.616	1.94333	-2.09524	-3.05707	-2.57616	-3.70995	-5.11344	-4.41169	0.86			76.9579	52.6409	50.8446	45.6483
TGGT1_243930	TGME49_243930	hypothetical protein	micronemes		0.15078	0.55282	0.16764	0.63406	0.15921	0.59344	-0.127981	0.160461	0.00487795	-2.03606	-0.606299	-4.04015	-4.61474	-4.32744	-4.20061	-4.61961	-4.41011	0.25			102.627	83.5986	73.723	79.1395
TGGT1_207410	TGME49_207410	tetratricopeptide repeat-containing protein			0.096236	0.28956	0.23792	0.21109	0.167078	0.250325	0.698751	0.392416	0.653077	0.592307	0.784317	-3.84432	-3.92473	-3.88452	-4.23673	-4.57781	-4.40727	0.24			1	1	1	1
TGGT1_299800	TGME49_299800	hypothetical protein			0.61354	0.14537	0.55407	0.99092	0.583805	0.568145	0.964788	-0.277194	-0.57314	-0.695227	0.379868	-4.67107	-4.99372	-4.8324	-4.39388	-4.42058	-4.40723	0.24			1	1	1	1
TGGT1_263460	TGME49_263460	hypothetical protein			0.31425	0.83323	0.45134	0.99092	0.382795	0.912075	0.300818	-0.20257	-0.882794	-1.16214	-0.349575	-5.10417	-4.78754	-4.94585	-4.9016	-3.90475	-4.40317	-0.03			1	1.81871	1	4.91417
TGGT1_283450	TGME49_283450	Toxoplasma gondii family B protein			0.26615	0.83323	0.22856	0.99092	0.247355	0.912075	-0.158482	-0.385037	-0.255143	-2.22108	-0.722617	-4.79615	-4.64903	-4.72259	-4.41111	-4.39388	-4.4025	1.72			1.12605	1	1	5.52648
TGGT1_228380	TGME49_228380	hypothetical protein			0.12921	0.30495	0.1549	0.25977	0.142055	0.28236	0.688072	1.38099	1.07656	1.10919	0.88772	-3.07258	-3.27371	-3.17315	-4.45357	-4.35027	-4.40192	1.18			4.56894	4.71172	2.76183	3.78391
TGGT1_209470	TGME49_209470	hypothetical protein			0.15872	0.35398	0.12001	0.65998	0.139365	0.50698	1.0023	1.21219	1.32707	1.26694	0.584458	-3.12051	-3.14316	-3.13184	-4.3327	-4.47023	-4.40147	0.86			1	1	1	1
TGGT1_224600	TGME49_224600	GTP binding protein	nucleolus		0.12367	0.86503	0.08491	0.6219	0.10429	0.743465	-0.482386	-0.490706	-0.576509	-2.92012	-1.21374	-4.92656	-4.94223	-4.9344	-4.43585	-4.36572	-4.40079	-0.13			9.13395	8.77437	6.54229	9.5951
TGGT1_229660	TGME49_229660	hypothetical protein			0.029337	0.38757	0.12899	0.21504	0.0791635	0.301305	0.669519	1.43309	0.942977	-0.40946	-0.066734	-3.30585	-3.11758	-3.21172	-4.73894	-4.06056	-4.39975	-0.18			1	2.35488	4.5733	3.68349
TGGT1_311250	TGME49_311250	hypothetical protein			0.61417	0.61668	0.19378	0.64014	0.403975	0.62841	0.43968	-0.683371	-1.26138	-2.75437	0.157442	-5.25748	-5.48578	-5.37163	-4.57411	-4.2244	-4.39926	-2.04			3.78174	3.96351	4.45037	5.7835
TGGT1_231920	TGME49_231920	oxidoreductase, short chain dehydrogenase/reductase family protein	cytosol		0.53532	0.35398	0.13744	0.62216	0.33638	0.48807	0.673623	-0.0612239	-0.148805	0.351594	0.110886	-4.23106	-4.77669	-4.50388	-4.16984	-4.62789	-4.39886	0.4			18.7562	15.6139	23.3897	36.5244
TGGT1_288000	TGME49_288000	hypothetical protein	dense granules		0.21486	0.83323	0.10042	0.99092	0.15764	0.912075	1.04282	1.95538	1.59603	1.36705	1.02625	-2.54758	-2.69549	-2.62153	-4.50296	-4.29151	-4.39724	1.73			24.9707	22.1337	17.4393	15.0995
TGGT1_291330	TGME49_291330	RNA recognition motif-containing protein	nucleus - non-chromatin		0.0030129	0.21503	0.00059166	0.13706	0.00180228	0.176045	0.748417	1.76421	1.59426	1.86	1.40898	-2.65427	-2.7817	-2.71799	-4.41848	-4.37596	-4.39722	1.3			31.4583	29.0724	43.0208	32.1481
TGGT1_307980	TGME49_307980	putative GTP-binding protein lepA			0.37184	0.61668	0.31668	0.42557	0.34426	0.521125	0.579944	0.830145	0.631743	-0.328716	0.900284	-3.53211	-3.79743	-3.66477	-4.36226	-4.42917	-4.39571	0.28			6.1898	8.48141	8.03148	9.38669
TGGT1_225920	TGME49_225920	hypothetical protein			0.063931	0.72748	0.45419	0.5507	0.25906	0.63909	0.352785	0.0598522	-0.426404	-2.27825	-0.393593	-4.25578	-4.90072	-4.57825	-4.31563	-4.47432	-4.39497	-2.94			2.35645	1.83035	2.21434	2.84046
TGGT1_273860	TGME49_273860	hypothetical protein	rhoptries 1		0.3712	0.54037	0.068349	0.38301	0.219774	0.46169	0.553262	-0.401807	0.438167	-1.19168	0.139885	-4.34906	-4.40138	-4.37522	-3.94726	-4.83955	-4.3934	0.95			45.8818	55.8565	54.4653	58.0931
TGGT1_216940	TGME49_216940	hypothetical protein			0.24363	0.83323	0.49629	0.99092	0.36996	0.912075	0.734835	0.738724	0.0546445	-0.0441575	0.481474	-3.89007	-4.10133	-3.9957	-4.6288	-4.15597	-4.39238	0.91			1	1	1	1
TGGT1_275320	TGME49_275320	penicillin amidase			0.5257	0.61668	0.071089	0.99092	0.298394	0.8038	0.535676	-0.374162	-0.763925	-0.609981	0.209633	-4.89556	-5.02629	-4.96093	-4.5214	-4.26237	-4.39188	0.66			42.7446	31.8689	28.312	28.9951
TGGT1_263470	TGME49_263470	ubiquitin carboxyl-terminal hydrolase UCHL3	cytosol		0.15426	0.83323	0.14699	0.99092	0.150625	0.912075	-0.501829	-0.222158	-0.26001	-2.51712	-1.96882	-4.64423	-4.61949	-4.63186	-4.42207	-4.35948	-4.39078	-0.11			32.2943	23.812	29.017	28.1342
TGGT1_266270	TGME49_266270	short-chain-acyl-CoA dehydrogenase			0.2921	0.61668	0.42323	0.99092	0.357665	0.8038	0.349545	-0.310487	-1.64304	-2.1903	-0.474624	-5.26378	-5.46944	-5.36661	-4.95329	-3.8264	-4.38985	-0.8			1	1	1	1.60666
TGGT1_366380	TGME49_271570	toxoplasma gondii family D protein			0.010488	0.059319	0.05097	0.054279	0.030729	0.056799	0.869955	1.70979	1.31449	1.32278	1.40936	-2.6958	-3.05746	-2.87663	-4.40559	-4.37195	-4.38877	1.45			1	1	1	1
TGGT1_206695	TGME49_206695	hypothetical protein			0.060711	0.51703	0.20669	0.55802	0.1337	0.537525	0.973986	1.64286	1.73069	1.13582	0.955257	-2.61454	-2.7893	-2.70192	-4.2574	-4.52	-4.3887	-0.01			41.1844	60.7504	37.7127	83.8862
TGGT1_214760	TGME49_214760	erythronate-4-phosphate dehydrogenase domain-containing protein	cytosol		0.026229	0.84171	0.005939	0.6073	0.016084	0.724505	1.94735	2.77879	3.01348	3.28953	2.53359	-1.22513	-1.75907	-1.4921	-4.00392	-4.77255	-4.38823	1.01			10.4923	12.3148	9.46469	10.2555
TGGT1_275370	TGME49_275370	SAG-related sequence SRS47C	PM - peripheral 1		0.040367	0.28256	0.015217	0.06534	0.027792	0.17395	1.26643	1.89286	1.57646	1.19309	1.25011	-2.41134	-2.89209	-2.65171	-4.30419	-4.46855	-4.38637	1.77			7.03193	9.44111	6.81559	6.33913
TGGT1_289160	TGME49_289160	hypothetical protein			0.056496	0.23783	0.0092814	0.12148	0.0328887	0.179655	1.56614	1.71586	1.73657	2.09922	1.97864	-2.40648	-2.91216	-2.65932	-4.12234	-4.64872	-4.38553	1.46			1	1	1	1
TGGT1_297380	TGME49_297380	hypothetical protein			0.026691	0.66739	0.030699	0.39562	0.028695	0.531505	0.712722	0.99177	1.16766	1.00833	0.835928	-2.86443	-3.74681	-3.30562	-3.8562	-4.91447	-4.38534	0.04			1	1	1	1
TGGT1_290870	TGME49_290870	patched family protein	PM - peripheral 2		0.02938	0.5986	0.04194	0.38175	0.03566	0.490175	0.769547	1.96579	1.96079	1.7012	0.844516	-2.35499	-2.48717	-2.42108	-4.32079	-4.44796	-4.38438	1.83			23.332	21.2528	22.0133	19.7128
TGGT1_216053	TGME49_216053	hypothetical protein			0.17628	0.76951	0.1457	0.51948	0.16099	0.644495	0.614672	1.39015	1.11426	1.09834	0.926565	-3.11973	-3.14431	-3.13202	-4.50987	-4.25857	-4.38422	1.33			1	1	1	1
TGGT1_304750	TGME49_304750	zinc finger, C3HC4 type (RING finger) domain-containing protein			0.06661	0.72421	0.22335	0.43775	0.14498	0.58098	0.537205	1.29126	1.24111	0.46048	0.871743	-3.32478	-2.90938	-3.11708	-4.61604	-4.1505	-4.38327	0.33			7.35013	6.31937	5.76202	7.13551
TGGT1_204010	TGME49_204010	hypothetical protein			0.028308	0.81436	0.011596	0.53874	0.019952	0.67655	1.17455	2.06665	2.04343	2.01114	1.45556	-2.0441	-2.61133	-2.32772	-4.11076	-4.65476	-4.38276	1.86			1	2.63177	1.98203	2.60816
TGGT1_225413	TGME49_225413	hypothetical protein			0.044287	0.56484	0.034405	0.2001	0.039346	0.38247	1.19459	2.51013	2.32128	1.45281	1.53314	-1.92028	-2.00865	-1.96446	-4.43041	-4.32992	-4.38017	1.71			1	1	1	1
TGGT1_270010	TGME49_270010	hypothetical protein	nucleus - non-chromatin		0.095336	0.69045	0.085908	0.38384	0.090622	0.537145	-0.0451465	0.436025	0.136666	-1.62442	-0.403054	-4.23186	-3.95513	-4.09349	-4.66788	-4.0918	-4.37984	-0.22			28.1384	21.4105	18.0456	20.2763
TGGT1_320280	TGME49_320280	hypothetical protein			0.066197	0.83804	0.021139	0.61628	0.043668	0.72716	0.6899	0.673821	0.704834	0.738221	0.154255	-3.77206	-3.60869	-3.69037	-4.44588	-4.31352	-4.3797	0.56			1	1	1	1
TGGT1_281480	TGME49_281480	WD domain, G-beta repeat-containing protein			0.2351	0.61668	0.10718	0.57342	0.17114	0.59505	0.896636	1.48408	1.21649	1.25327	0.765823	-2.64811	-3.40906	-3.02859	-4.1322	-4.62555	-4.37888	0.53			7.93836	11.1975	10.1323	12.0235
TGGT1_236050	TGME49_236050	putative fructose-bisphosphate aldolase			0.27992	0.83323	0.66669	0.99092	0.473305	0.912075	0.573679	-0.266947	-0.0790783	-1.11114	0.202568	-4.56296	-4.53822	-4.55059	-4.29601	-4.45914	-4.37757	-0.35			29.9244	34.2267	32.038	39.2729
TGGT1_261018	TGME49_261018	kelch repeat-containing protein			0.33665	0.35398	0.22703	0.99092	0.28184	0.67245	0.070489	-0.822242	-1.04521	-2.1901	-0.420257	-5.12725	-5.48852	-5.30788	-4.305	-4.44331	-4.37416	-0.76			1	1	1	1
TGGT1_226440	TGME49_226440	SWI2/SNF2-containing protein RAD16	nucleus - chromatin		0.34395	0.55396	0.14728	0.22058	0.245615	0.38727	1.04186	0.74937	0.00381063	-0.373461	1.19808	-3.57044	-4.4152	-3.99282	-4.31981	-4.41901	-4.36941	-0.56			8.65877	7.29694	5.68498	5.4
TGGT1_290590	TGME49_290590	hypothetical protein			0.36214	0.35398	0.14915	0.66534	0.255645	0.50966	1.05573	1.1743	0.665836	0.648517	0.700548	-3.30081	-3.59626	-3.44853	-4.47511	-4.2621	-4.3686	1.23			1	1	1	1
TGGT1_232580	TGME49_232580	propionate-CoA ligase			0.52716	0.93643	0.30804	0.99092	0.4176	0.963675	1.556	1.62219	1.70902	1.06225	1.44172	-2.55273	-2.8401	-2.69641	-4.17492	-4.54913	-4.36202	1.24			1	1	1	1
TGGT1_235670	TGME49_235670	hypothetical protein	nucleus - chromatin		0.18355	0.44576	0.23343	0.21631	0.20849	0.331035	0.447425	0.447723	0.366557	-0.96104	0.791868	-4.07137	-3.83627	-3.95382	-4.51909	-4.20283	-4.36096	0.29			1.64714	3.72529	2.73633	2.17408
TGGT1_214260	TGME49_214260	putative alpha-glucan water dikinase 1	PM - peripheral 2		0.089936	0.33388	0.012533	0.1991	0.0512345	0.26649	1.22987	2.00805	2.04341	1.71299	1.37822	-1.76783	-2.89517	-2.3315	-3.77588	-4.93858	-4.35723	0.35			7.50104	6.87193	5.89783	7.51648
TGGT1_258350	TGME49_258350	hypothetical protein	PM - peripheral 2		0.30868	0.56598	0.19161	0.45946	0.250145	0.51272	0.417144	0.908737	0.409003	-0.934005	0.471944	-3.5309	-3.86438	-3.69764	-4.43964	-4.27338	-4.35651	0.33			7.94357	7.14367	5.22544	5.71964
TGGT1_214130	TGME49_214130	hypothetical protein			0.43271	0.14537	0.33304	0.99092	0.382875	0.568145	0.848267	0.399354	0.0289807	-0.80917	0.525504	-3.92867	-4.35572	-4.14219	-4.32803	-4.3847	-4.35636	-2.85			4.35301	4.20355	4.15727	4.44103
TGGT1_289970	TGME49_289970	hypothetical protein	PM - peripheral 2		0.062177	0.83323	0.020264	0.6019	0.0412205	0.717565	1.95165	2.67335	2.81171	3.17693	2.6109	-1.51052	-1.71708	-1.6138	-4.18387	-4.52879	-4.35633	2.08			128.531	124.495	115.686	133.996
TGGT1_244670	TGME49_244670	hypothetical protein	IMC		0.42487	0.14537	0.5238	0.60027	0.474335	0.37282	0.815103	0.669159	0.694137	-0.136162	0.630607	-3.71827	-3.62901	-3.67364	-4.38743	-4.32315	-4.35529	-0.22			30.9474	25.0835	31.2881	32.5589
TGGT1_235960	TGME49_235960	hypothetical protein			0.41564	0.44014	0.023129	0.3522	0.219385	0.39617	0.90769	1.1738	1.58232	0.148078	0.795289	-2.12153	-3.82845	-2.97499	-3.29534	-5.41077	-4.35305	0.25			8.24389	7.6894	10.3512	9.4917
TGGT1_273065	TGME49_273065	hypothetical protein			0.22892	0.57434	0.024377	0.4319	0.126648	0.50312	1.03035	0.956705	1.32899	0.77731	1.16643	-3.09559	-3.32437	-3.20998	-4.05229	-4.65337	-4.35283	1.69			1	1	1	1.90612
TGGT1_311740	TGME49_311740	hypothetical protein			0.35506	0.83323	0.45908	0.99092	0.40707	0.912075	0.124904	-0.120915	-0.253087	-0.84421	0.0601717	-4.71393	-4.36284	-4.53838	-4.59301	-4.10975	-4.35138	-1.88			1.57595	2.23448	1.54784	2.09436
TGGT1_226420	TGME49_226420	peptidase family M3 protein	dense granules		0.019247	0.46551	0.012587	0.087659	0.015917	0.276585	1.09182	2.08638	2.18858	2.12136	1.63651	-2.37259	-2.05414	-2.21337	-4.45897	-4.24272	-4.35085	1.15			33.2215	36.9728	34.0918	38.5941
TGGT1_231998	TGME49_231998	hypothetical protein			0.1205	0.83566	0.17133	0.5922	0.145915	0.71393	0.769371	1.36643	1.17182	1.51751	1.047	-2.72286	-3.43781	-3.08034	-4.0893	-4.60964	-4.34947	1.46			1	1	1	1
TGGT1_269950	TGME49_269950	hypothetical protein	dense granules		0.26615	0.98741	0.31591	0.99092	0.29103	0.989165	-0.360901	-0.77613	-1.42603	-5.05187	-1.24484	-4.99748	-5.90231	-5.44989	-4.22135	-4.47628	-4.34882	0.44			112.178	81.1838	91.5058	89.2746
TGGT1_215970	TGME49_215970	hypothetical protein			0.0062376	0.74007	0.043063	0.45143	0.0246503	0.59575	1.93798	2.80198	2.86707	2.71016	2.55496	-1.45172	-1.57584	-1.51378	-4.2537	-4.44291	-4.34831	1.91			185.447	127.183	127.819	140.108
TGGT1_258230	TGME49_258230	rhoptry kinase family protein ROP20	rhoptries 1		0.1266	0.61668	0.31535	0.99092	0.220975	0.8038	0.798101	0.136403	-0.214914	-0.663673	0.513748	-4.32863	-4.44541	-4.38702	-4.46503	-4.2305	-4.34777	0.98			7.03986	7.77912	8.49185	11.6437
TGGT1_268630	TGME49_268630	YagE family protein	PM - peripheral 2		0.20049	0.78446	0.28709	0.57933	0.24379	0.681895	0.417229	-0.37042	-0.823355	-0.119914	-0.606515	-4.79599	-5.09302	-4.9445	-4.42557	-4.26966	-4.34762	0.34			27.1334	19.6061	22.7266	18.7981
TGGT1_273140	TGME49_273140	radical SAM methylthiotransferase, MiaB/RimO family protein			0.67329	0.61668	0.086075	0.99092	0.379683	0.8038	0.351092	-0.00352047	-0.346833	-0.674309	0.320716	-4.34654	-4.69489	-4.52072	-4.34302	-4.34806	-4.34554	-0.23			8.94582	8.62503	10.3119	9.45781
TGGT1_289222	TGME49_289222	hypothetical protein			0.43221	0.35398	0.50316	0.99092	0.467685	0.67245	0.180484	-0.178993	-0.475545	-1.34859	-0.980191	-4.68446	-4.65972	-4.67209	-4.50547	-4.18417	-4.34482	-0.11			1	1	1	1
TGGT1_234300	TGME49_234300	hypothetical protein			0.54081	0.81797	0.020047	0.52178	0.280429	0.669875	1.079	0.588276	0.154501	0.0931144	1.04533	-3.5283	-4.41824	-3.97327	-4.11657	-4.57274	-4.34466	-0.33			2.5981	1.76531	1.46712	1.80537
TGGT1_251750	TGME49_251750	MORN repeat-containing protein			0.1903	0.61668	0.23035	0.49528	0.210325	0.55598	1.12713	2.14345	1.93819	2.06817	1.56341	-2.12794	-2.47769	-2.30282	-4.27139	-4.41588	-4.34364	0.8			1	1	1	1
TGGT1_362290		hypothetical protein			0.2363	0.30944	0.10577	0.17925	0.171035	0.244345	1.88039	2.23035	2.39733	2.61843	2.00691	-1.43341	-2.62444	-2.02893	-3.66376	-5.02177	-4.34276	1.85
TGGT1_217550	TGME49_217550	hypothetical protein	endomembrane vesicles		0.0052084	0.54823	0.0022908	0.55742	0.0037496	0.552825	2.07879	2.75553	2.94403	2.76439	2.47894	-0.764732	-2.21802	-1.49137	-3.52026	-5.16205	-4.34115	2.07			157.657	157.041	209.516	186.861
TGGT1_297505	TGME49_297505	hypothetical protein			0.22892	0.83323	0.61455	0.99092	0.421735	0.912075	0.297531	-0.249839	-1.55088	-1.29994	-0.47848	-5.25294	-5.2282	-5.24057	-5.0031	-3.67732	-4.34021	-0.12			1	12.8735	2.52051	10.36
TGGT1_260010	TGME49_260010	acetyltransferase, GNAT family protein	cytosol		0.51324	0.61668	0.5807	0.99092	0.54697	0.8038	-0.215211	-1.2423	-1.69456	-3.51409	-0.480672	-5.54713	-6.06979	-5.80846	-4.30483	-4.37523	-4.34003	-2.26			21.393	19.9428	20.3759	13.9675
TGGT1_283570	TGME49_283570	hypothetical protein			0.21017	0.83323	0.4455	0.99092	0.327835	0.912075	0.364502	-0.174024	-0.788848	-2.11136	-1.04914	-4.78855	-4.8533	-4.82093	-4.61453	-4.06446	-4.33949	0.51			2.33231	3.00768	2.5846	2.5958
TGGT1_280725	TGME49_280725	hypothetical protein			0.2523	0.35398	0.1457	0.61793	0.199	0.485955	0.820415	0.828559	0.912048	0.762489	0.401922	-3.46378	-3.4681	-3.46594	-4.29234	-4.38015	-4.33624	0.5			1	1	1	1
TGGT1_289140	TGME49_289140	putative ribosomal protein l22/l43	mitochondrion - soluble		0.15954	0.94539	0.63002	0.99092	0.39478	0.968155	0.456058	-0.612453	-1.34482	-1.62565	-0.490082	-5.30554	-5.32349	-5.31451	-4.69309	-3.97867	-4.33588	-1.9			15.961	20.3866	19.6842	16.9605
TGGT1_229910	TGME49_229910	EF hand domain-containing protein			0.071643	0.76225	0.068081	0.53298	0.069862	0.647615	0.847005	1.4259	1.22442	1.37767	1.06409	-2.99412	-3.02482	-3.00947	-4.42002	-4.24924	-4.33463	1.42			1	2.64934	4.17538	6.35613
TGGT1_201895	TGME49_201895	hypothetical protein			0.35767	0.88138	0.32067	0.60212	0.33917	0.74175	1.47635	2.12372	2.07961	2.00541	1.59863	-2.30045	-2.16512	-2.23279	-4.42418	-4.24474	-4.33446	1.14			1	1	1	1
TGGT1_238060	TGME49_238060	EF hand domain-containing protein			0.096236	0.94539	0.13918	0.99092	0.117708	0.968155	-0.102992	-0.742844	-1.1996	-1.86891	-0.973262	-5.51525	-5.09538	-5.30531	-4.7724	-3.89578	-4.33409	-0.06			1	1	1	1
TGGT1_285865	TGME49_285865	hypothetical protein			0.1111	0.94539	0.020741	0.99092	0.0659205	0.968155	1.79147	2.75993	2.92915	2.97917	2.29914	-1.37626	-1.59781	-1.48704	-4.13619	-4.52696	-4.33158	2.09			7.65594	1	6.71483	9.20542
TGGT1_246990	TGME49_246990	hypothetical protein	apical 2		0.16628	0.83323	0.10114	0.99092	0.13371	0.912075	-0.364753	-0.329763	-0.90604	-2.34045	-0.609031	-4.7093	-5.18813	-4.94872	-4.37954	-4.28209	-4.33081	-0.29			4.49064	9.72735	3.91793	9.25018
TGGT1_245995	TGME49_245995	hypothetical protein			0.0063274	0.25543	0.036148	0.1045	0.0212377	0.179965	1.00362	1.73364	1.40835	2.01246	1.19574	-2.61482	-2.90426	-2.75954	-4.34847	-4.31261	-4.33054	-0.12			1	1	1	1
TGGT1_262480	TGME49_262480	putative dynein light chain roadblock-type 2			0.098668	0.74119	0.0083955	0.4961	0.0535318	0.618645	0.667996	1.78329	1.79922	1.41334	0.790802	-1.98692	-3.08256	-2.53474	-3.77021	-4.88177	-4.32599	-1.01			68.3946	44.8608	47.2653	49.9793
TGGT1_237070	TGME49_237070	hypothetical protein			0.053063	0.56173	0.0085824	0.57826	0.0308227	0.569995	1.2668	1.66516	1.95813	2.13023	1.6966	-2.05869	-2.96877	-2.51373	-3.72385	-4.9269	-4.32537	0.46			1	1	1	1.21053
TGGT1_314840	TGME49_314840	ubiquitin carboxyl-terminal hydrolase			0.29342	0.61668	0.48619	0.99092	0.389805	0.8038	0.205274	0.215008	-1.05195	-0.991456	-0.134908	-4.95906	-4.52798	-4.74352	-5.17407	-3.47602	-4.32505	-0.71			3.55785	3.48262	2.76965	3.97863
TGGT1_269630	TGME49_269630	hypothetical protein			0.10002	0.75709	0.41332	0.5892	0.25667	0.673145	0.868415	0.861227	0.149877	-0.81085	0.343468	-3.72888	-3.90414	-3.81651	-4.59011	-4.05402	-4.32206	-0.74			3.60707	3.6469	3.87484	3.41795
TGGT1_220500	TGME49_220500	UBX domain-containing protein	cytosol		0.12578	0.55282	0.077933	0.65953	0.101857	0.606175	-0.242726	0.815392	0.880036	-1.91038	-0.62037	-3.51466	-3.43355	-3.47411	-4.33005	-4.31359	-4.32182	-0.44			72.0105	69.3094	70.4964	73.4991
TGGT1_242310	TGME49_242310	hypothetical protein			0.52716	0.94539	0.49629	0.99092	0.511725	0.968155	0.089258	-0.179782	-0.625257	-1.09204	-0.82248	-4.43533	-5.01148	-4.72341	-4.25555	-4.38622	-4.32089	-1.07			1	1	1	1
TGGT1_232030	TGME49_232030	hypothetical protein	IMC		0.024623	0.5952	0.040193	0.53107	0.032408	0.563135	1.11062	1.91425	2.00529	2.19848	1.73526	-1.766	-2.95229	-2.35914	-3.68025	-4.95757	-4.31891	1.13			225.747	247.933	206.329	249.272
TGGT1_216890	TGME49_216890	hypothetical protein	PM - peripheral 2		0.42617	0.14537	0.21488	0.99092	0.320525	0.568145	-0.197207	-1.19296	-0.933793	-2.76133	-1.34113	-5.37832	-5.38398	-5.38115	-4.18535	-4.45019	-4.31777	1.01			14.9244	9.76317	11.4013	11.2259
TGGT1_253560	TGME49_253560	hypothetical protein	nucleolus		0.25982	0.35398	0.19247	0.50961	0.226145	0.431795	0.238274	0.0140568	-0.311037	-0.88291	-0.26367	-4.72329	-4.20822	-4.46576	-4.73735	-3.89718	-4.31727	-0.9			4.55014	4.65321	2.93258	3.40645
TGGT1_256788	TGME49_256788	intraflagellar transport 52 (Protein NGD5 ) family protein			0.11453	0.5449	0.0037472	0.23153	0.0591386	0.388215	1.00262	1.49869	1.36777	1.52552	1.15876	-2.64988	-3.11778	-2.88383	-4.14857	-4.48555	-4.31706	0.08			1	1	1	1
TGGT1_250790	TGME49_250790	hypothetical protein	nucleolus		0.58034	0.83323	0.61028	0.99092	0.59531	0.912075	0.192886	-0.568233	-1.24763	-1.5847	-1.03332	-5.23701	-5.21227	-5.22464	-4.66878	-3.96464	-4.31671	-1.09			3.14243	6.5796	4.48896	4.53633
TGGT1_258910	TGME49_258910	hypothetical protein			0.06394	0.6112	0.065288	0.33587	0.064614	0.473535	0.459427	0.794995	0.57048	0.284173	0.599231	-3.7764	-3.49101	-3.63371	-4.5714	-4.06149	-4.31644	0.76			1	1	1	1
TGGT1_216965	TGME49_216965	leucine rich repeat-containing protein			0.059873	0.040009	0.020198	0.99092	0.0400355	0.515464	0.726453	-1.04958	-0.96227	-0.688762	0.233925	-5.25034	-5.39233	-5.32134	-4.20076	-4.43006	-4.31541	0.67			1.3286	1	1	1
TGGT1_288390	TGME49_288390	B3GNTL1 protein			0.21017	0.83323	0.50663	0.99092	0.3584	0.912075	0.0671625	0.014294	-0.811952	-0.700512	0.0934753	-4.72602	-4.70128	-4.71365	-4.74031	-3.88933	-4.31482	-1.93			3.6652	6.96203	5.5834	3.78777
TGGT1_211720	TGME49_211720	AP2 domain transcription factor AP2IV-5	nucleus - chromatin		0.25679	0.35398	0.12952	0.35763	0.193155	0.355805	0.746743	0.542337	-0.383464	-0.695935	0.442655	-4.27253	-4.19591	-4.23422	-4.81486	-3.81245	-4.31365	-1.29			18.908	20.7635	16.549	18.3628
TGGT1_315510	TGME49_315510	hypothetical protein	apical 1		0.5255	0.61668	0.53593	0.99092	0.530715	0.8038	-0.148336	0.349587	0.0339647	-1.29836	-1.07136	-4.20099	-4.0415	-4.12124	-4.55058	-4.07546	-4.31302	-0.05			15.1368	14.4388	10.7214	15.9941
TGGT1_290585	TGME49_290585	hypothetical protein			0.43035	0.83323	0.64242	0.63028	0.536385	0.731755	0.799714	0.816342	0.451778	-1.22444	0.108846	-4.09081	-3.2669	-3.67885	-4.90715	-3.71867	-4.31291	1.23			1	1	1	1
TGGT1_320730	TGME49_320730	putative homoserine O-acetyltransferase			0.43992	0.35398	0.12203	0.99092	0.280975	0.67245	0.784191	1.1736	1.35198	1.59694	0.743709	-3.09335	-3.0068	-3.05007	-4.26694	-4.35878	-4.31286	0.36			1	1	1	1
TGGT1_254950	TGME49_254950	RNA cap guanine-N2 methyltransferase			0.040367	0.65557	0.13295	0.39163	0.0866585	0.5236	0.000888612	0.925676	0.664607	-1.18098	-0.158617	-3.48699	-3.545	-3.51599	-4.41266	-4.2096	-4.31113	-0.11			7.65974	6.23572	5.13491	5.45226
TGGT1_266640	TGME49_266640	putative Acetyl-coenzyme A synthetase 2	cytosol		0.0058128	0.14537	7.9494e-05	0.088811	0.00294615	0.117091	2.11762	2.81053	2.96679	2.67835	2.75224	-1.34291	-1.50077	-1.42184	-4.15344	-4.46755	-4.3105	0.59			296.052	146.718	164.573	184.506
TGGT1_288280	TGME49_288280	hypothetical protein			0.21017	0.94539	0.6558	0.99092	0.432985	0.968155	0.00390531	-0.900443	-1.77923	-2.63486	-1.11144	-5.64951	-5.6501	-5.64981	-4.74907	-3.87087	-4.30997	-2.7			1.93466	2.03654	1.36645	1.60745
TGGT1_306520	TGME49_306520	putative tRNA pseudouridine synthase B			0.00092784	0.4343	0.00049456	0.25731	0.0007112	0.345805	1.45904	2.07892	2.21895	2.35095	1.72687	-1.73175	-2.58922	-2.16048	-3.81067	-4.80817	-4.30942	0.93			44.7336	49.7088	61.6341	40.739
TGGT1_216030A	TGME49_216030	hypothetical protein			0.27432	0.83323	0.37927	0.99092	0.326795	0.912075	0.440534	-0.695268	-1.04432	-1.5394	-0.387339	-5.19063	-5.16613	-5.17838	-4.49536	-4.12181	-4.30858	-0.67			3.03386	3.81805	1.76463	3.38653
TGGT1_214740	TGME49_214740	hypothetical protein	nucleolus		0.15954	0.83323	0.57056	0.99092	0.36505	0.912075	0.0391636	-0.40727	-1.43523	-2.82868	-1.02983	-5.20709	-5.24212	-5.22461	-4.79982	-3.80689	-4.30336	-1.04			5.19348	3.77056	3.59933	4.97238
TGGT1_258870A	TGME49_258870	hypothetical protein			0.004871	0.62023	0.053282	0.50778	0.0290765	0.564005	-0.200392	1.2097	0.567817	-1.7552	-0.444829	-3.28103	-3.54714	-3.41409	-4.49072	-4.11496	-4.30284	1.32			619.308	417.704	362.306	396.048
TGGT1_291970	TGME49_291970	hypothetical protein			0.027411	0.47015	0.055194	0.15331	0.0413025	0.31173	1.30145	2.06065	1.98576	2.20204	1.48553	-2.17935	-2.37688	-2.27811	-4.23999	-4.36264	-4.30132	0.95			1	1.80582	2.00244	6.79448
TGGT1_220340	TGME49_220340	hypothetical protein			0.55327	0.61668	0.19378	0.99092	0.373525	0.8038	0.513034	-0.460168	-0.278016	-0.644928	-0.427298	-4.51581	-4.82159	-4.6687	-4.05564	-4.54358	-4.29961	-1.25			1	1	1	1
TGGT1_228080	TGME49_228080	dihydrouridine synthase (dus) protein			0.12578	0.73328	0.091084	0.44755	0.108432	0.590415	-0.000739297	0.431546	0.362171	-1.85769	0.276657	-3.92139	-3.88257	-3.90198	-4.35293	-4.24474	-4.29884	0.26			10.1928	9.67099	9.38499	10.9512
TGGT1_285410	TGME49_285410	putative calmodulin-binding carboxy-terminal kinesin-like family protein			0.10002	0.98741	0.39594	0.99092	0.24798	0.989165	0.403508	0.508141	0.0611013	-0.77578	0.100683	-3.98466	-4.04293	-4.01379	-4.4928	-4.10403	-4.29842	-1.5			1	1	1	1
TGGT1_204320	TGME49_204320	hypothetical protein	dense granules		0.075239	0.67755	0.056187	0.43542	0.065713	0.556485	1.21269	0.839194	0.912678	0.462412	1.4814	-3.36289	-3.47709	-3.41999	-4.20208	-4.38977	-4.29593	0.84			30.6985	20.3819	22.4621	19.0467
TGGT1_312120	TGME49_312120	hypothetical protein			0.14989	0.62476	0.19808	0.36106	0.173985	0.49291	0.800972	1.04563	1.00412	0.569386	1.12885	-3.14064	-3.3963	-3.26847	-4.18627	-4.40042	-4.29334	0.51			5.74166	2.59538	1	1.87513
TGGT1_310200	TGME49_310200	hypothetical protein			0.16455	0.61668	0.17295	0.48986	0.16875	0.55327	0.650835	1.57093	1.64692	1.11615	0.934481	-2.71101	-2.65566	-2.68333	-4.28194	-4.30258	-4.29226	-0.84			5.07867	7.00706	8.5732	3.97152
TGGT1_223262	TGME49_223262	WD domain, G-beta repeat-containing protein			0.16944	0.35398	0.45824	0.99092	0.31384	0.67245	-0.114248	-0.46858	-1.47575	-2.13447	-1.02906	-5.27602	-5.25128	-5.26365	-4.80744	-3.77553	-4.29149	-0.41			1	3.36674	2.01716	2.81911
TGGT1_262890	TGME49_262890	hypothetical protein			0.30725	0.61668	0.54608	0.99092	0.426665	0.8038	0.0341193	-1.57636	-1.95954	-0.999317	-0.755976	-5.97505	-6.14359	-6.05932	-4.39869	-4.18405	-4.29137	0			3.20473	1.58807	1.40898	1.534
TGGT1_264178A	TGME49_264178	flagellar associated protein			0.037091	0.32816	0.044962	0.11111	0.0410265	0.219635	0.789725	1.28058	1.51012	0.977074	0.951949	-2.93879	-2.84986	-2.89433	-4.21937	-4.35998	-4.28968	0.71			1	1	1	1
TGGT1_320270	TGME49_320270	hypothetical protein			0.066197	0.58513	0.074892	0.60104	0.0705445	0.593085	1.36119	1.76839	1.84095	2.09434	1.87574	-2.28166	-2.68642	-2.48404	-4.05005	-4.52737	-4.28871	-0.61			1	1	1	1
TGGT1_274080	TGME49_274080	hypothetical protein			0.27325	0.61668	0.15158	0.67076	0.212415	0.64372	0.76119	1.51867	1.57364	1.31794	0.895174	-2.71072	-2.77011	-2.74042	-4.22939	-4.34375	-4.28657	1.89			1	1	1	1
TGGT1_224760	TGME49_224760	SAG-related sequence SRS40E			0.21404	0.60886	0.048773	0.31294	0.131407	0.4609	1.20704	1.98277	2.1148	2.34208	1.41674	-1.624	-2.8496	-2.2368	-3.60677	-4.9644	-4.28558	0.55			3.80196	1.44799	2.05415	2.72252
TGGT1_208810	TGME49_208810	hypothetical protein			0.45529	0.35398	0.53692	0.99092	0.496105	0.67245	0.713116	-0.868152	-1.22751	-0.664843	0.155788	-5.34495	-5.32021	-5.33258	-4.4768	-4.0927	-4.28475	-1.5			1	1	1	1
TGGT1_312105	TGME49_312105	hypothetical protein			0.43077	0.61668	0.50316	0.60341	0.466965	0.610045	0.722141	0.229785	0.204255	-0.859636	0.198113	-3.8856	-4.2455	-4.06555	-4.11539	-4.44975	-4.28257	1.42			1	1	1	1
[truncated: 6,539 more rows]

## Sheet: Differential_Expression_hits
				GENE EXPRESSION DATA (FPKM)						P values as calculated by MAGeCK algorithm using the raw reads						Phenotype scores of WT (RH) and RHΔgra17 at different passages (P)
[truncated: 156 more rows]

[truncated: 1 more sheets: Synthetic lethality_viab hits]
