# Supplementary material for: Genome-wide CRISPR screen identifies genes synthetically lethal with GRA17, a nutrient channel encoding gene in Toxoplasma
Source: PLoS Pathog. 2023 Jul 27;19(7):e1011543. doi: 10.1371/journal.ppat.1011543 (PMC10409377; doi:10.1371/journal.ppat.1011543)
Supplement: S2 Table — This table contains the results of the pathway enrichment analysis of 85 identified Toxoplasma genes that meet the criteria for potential synthetic lethality or sickness in combination with GRA17. Employing resources from ToxoDB, the table evaluates enrichment within both Metabolic pathways and Gene Ontologies. It highlights significantly overrepresented Gene Ontologies or Metabolic pathways. These enrichments provide insight into the broader biological functions and processes these genes may be involved in, and suggest potential interplay between these genes and GRA17. (XLSX) [file ppat.1011543.s002.xlsx]

## Sheet: TableS2_Pathway_Enrichm
ID	Name	Bgd count	Result count	Result gene list	Pct of bgd	Fold enrichment	Odds ratio	P-value	Benjamini	Bonferroni
GO:0030246	carbohydrate binding	15	3	TGGT1_225490,TGGT1_265450,TGGT1_314910,	20	16.62	21.57	0.000679653	0.0667657	0.09787
PWY-2722__PK__MetaCyc	trehalose degradation IV	4	2	TGME49_225490,TGME49_265450,	50	35.47	79.79	0.00110045	0.151128	0.453385
TREDEGLOW-PWY__PK__MetaCyc	trehalose degradation I (low osmolarity)	4	2	TGME49_225490,TGME49_265450,	50	35.47	79.79	0.00110045	0.151128	0.453385
PWY0-1182__PK__MetaCyc	trehalose degradation II (cytosolic)	4	2	TGME49_225490,TGME49_265450,	50	35.47	79.79	0.00110045	0.151128	0.453385
GO:2001070	starch binding	5	2	TGGT1_225490,TGGT1_314910,	40	33.24	56.62	0.00139095	0.0667657	0.200297
GO:0030247	polysaccharide binding	5	2	TGGT1_225490,TGGT1_314910,	40	33.24	56.62	0.00139095	0.0667657	0.200297
PWY-5661__PK__MetaCyc	GDP-glucose biosynthesis	7	2	TGME49_225490,TGME49_265450,	28.6	20.27	31.83	0.00375728	0.221143	1
PWY-621__PK__MetaCyc	sucrose degradation III (sucrose invertase)	7	2	TGME49_225490,TGME49_265450,	28.6	20.27	31.83	0.00375728	0.221143	1
PWY-2723__PK__MetaCyc	trehalose degradation V	7	2	TGME49_225490,TGME49_265450,	28.6	20.27	31.83	0.00375728	0.221143	1
GLUCOSE1PMETAB-PWY__PK__MetaCyc	glucose and glucose-1-phosphate degradation	7	2	TGME49_225490,TGME49_265450,	28.6	20.27	31.83	0.00375728	0.221143	1
PWY-7706__PK__MetaCyc	dapdiamides biosynthesis	27	3	TGME49_226370,TGME49_228290,TGME49_261022,	11.1	7.88	10.53	0.00547455	0.281939	1
GLYCOCAT-PWY__PK__MetaCyc	glycogen degradation I	10	2	TGME49_225490,TGME49_265450,	20	14.19	19.84	0.00785443	0.290396	1
UDPNACETYLGALSYN-PWY__PK__MetaCyc	UDP-<i>N</i>-acetyl-D-glucosamine biosynthesis II	10	2	TGME49_225490,TGME49_265450,	20	14.19	19.84	0.00785443	0.290396	1
PWY-5941__PK__MetaCyc	glycogen degradation II	10	2	TGME49_225490,TGME49_265450,	20	14.19	19.84	0.00785443	0.290396	1
PWY-6322__PK__MetaCyc	phosphinothricin tripeptide biosynthesis	63	4	TGME49_225490,TGME49_226370,TGME49_228290,TGME49_261022,	6.3	4.5	5.99	0.00948175	0.290396	1
PWY-7769__PK__MetaCyc	phosalacine biosynthesis	63	4	TGME49_225490,TGME49_226370,TGME49_228290,TGME49_261022,	6.3	4.5	5.99	0.00948175	0.290396	1
PWY-5514__PK__MetaCyc	UDP-<i>N</i>-acetyl-D-galactosamine biosynthesis II	12	2	TGME49_225490,TGME49_265450,	16.7	11.82	15.84	0.0113314	0.290396	1
GO:0019899	enzyme binding	14	2	TGGT1_266900,TGGT1_305820,	14.3	11.87	14.13	0.0118061	0.108301	1
PWY-6981__PK__MetaCyc	chitin biosynthesis	13	2	TGME49_225490,TGME49_265450,	15.4	10.91	14.39	0.0132818	0.290396	1
GO:0050661	NADP binding	15	2	TGGT1_246920,TGGT1_272410,	13.3	11.08	13.04	0.0135179	0.114504	1
GO:0008374	O-acyltransferase activity	17	2	TGGT1_226370,TGGT1_272420,	11.8	9.78	11.3	0.0172415	0.137932	1
PWY-7238__PK__MetaCyc	sucrose biosynthesis II	15	2	TGME49_225490,TGME49_265450,	13.3	9.46	12.15	0.0175874	0.345048	1
PWY-7930__PK__MetaCyc	pyoluteorin biosynthesis	16	2	TGME49_226370,TGME49_228290,	12.5	8.87	11.28	0.0199351	0.373331	1
PWY-7401__PK__MetaCyc	crotonate fermentation (to acetate and cyclohexane carboxylate)	20	2	TGME49_226370,TGME49_228290,	10	7.09	8.74	0.0305431	0.403322	1
PWY-7402__PK__MetaCyc	benzoate fermentation (to acetate and cyclohexane carboxylate)	20	2	TGME49_226370,TGME49_228290,	10	7.09	8.74	0.0305431	0.403322	1
ec00565__PK__KEGG	Ether lipid metabolism	54	3	TGME49_226370,TGME49_261022,TGME49_288740,	5.6	3.94	4.83	0.036728	0.403322	1
ec00564__PK__KEGG	Glycerophospholipid metabolism	95	4	TGME49_226370,TGME49_261022,TGME49_272420,TGME49_288740,	4.2	2.99	3.77	0.0383122	0.403322	1
GO:0052689	carboxylic ester hydrolase activity	28	2	TGGT1_228290,TGGT1_288740,	7.1	5.94	6.5	0.0440528	0.264317	1
P124-PWY__PK__MetaCyc	Bifidobacterium shunt	25	2	TGME49_225490,TGME49_265450,	8	5.67	6.81	0.0462882	0.403322	1
ec00521__PK__KEGG	Streptomycin biosynthesis	25	2	TGME49_225490,TGME49_265450,	8	5.67	6.81	0.0462882	0.403322	1
PWY-7385__PK__MetaCyc	1,3-propanediol biosynthesis (engineered)	25	2	TGME49_225490,TGME49_265450,	8	5.67	6.81	0.0462882	0.403322	1
GO:0050660	flavin adenine dinucleotide binding	30	2	TGGT1_246920,TGGT1_255890,	6.7	5.54	6.04	0.0499302	0.272949	1
PWY-5329__PK__MetaCyc	L-cysteine degradation III	1	1	TGME49_305910,	100	70.94	inf	0.0140969	0.290396	1
PWY-6421__PK__MetaCyc	arsenate detoxification III (mycothiol)	1	1	TGME49_246920,	100	70.94	inf	0.0140969	0.290396	1
PWY-4181__PK__MetaCyc	glutathione amide metabolism	1	1	TGME49_246920,	100	70.94	inf	0.0140969	0.290396	1
PWY1G-126__PK__MetaCyc	mycothiol oxidation	1	1	TGME49_246920,	100	70.94	inf	0.0140969	0.290396	1
ASPARAGINE-DEG1-PWY__PK__MetaCyc	L-asparagine degradation I	1	1	TGME49_288740,	100	70.94	inf	0.0140969	0.290396	1
PWY-8042__PK__MetaCyc	acylceramide biosynthesis	2	1	TGME49_228290,	50	35.47	74.53	0.0280074	0.397898	1
ASPASN-PWY__PK__MetaCyc	superpathway of L-aspartate and L-asparagine biosynthesis	2	1	TGME49_288740,	50	35.47	74.53	0.0280074	0.397898	1
PWY-6995__PK__MetaCyc	5-hydroxymethylfurfural degradation	2	1	TGME49_228290,	50	35.47	74.53	0.0280074	0.397898	1
PWY-6585__PK__MetaCyc	2-methylketone biosynthesis	2	1	TGME49_228290,	50	35.47	74.53	0.0280074	0.397898	1
PWY-981__PK__MetaCyc	salicylate biosynthesis II	2	1	TGME49_228290,	50	35.47	74.53	0.0280074	0.397898	1
ASPARAGINE-DEG1-PWY-1__PK__MetaCyc	L-asparagine degradation III (mammalian)	2	1	TGME49_288740,	50	35.47	74.53	0.0280074	0.397898	1
PWY-6917__PK__MetaCyc	vernolate biosynthesis III	2	1	TGME49_228290,	50	35.47	74.53	0.0280074	0.397898	1
THIOREDOX-PWY__PK__MetaCyc	thioredoxin pathway	3	1	TGME49_246920,	33.3	23.65	37.23	0.0417337	0.403322	1
PWY-7292__PK__MetaCyc	oleate &beta;-oxidation (thioesterase-dependent, yeast)	3	1	TGME49_228290,	33.3	23.65	37.23	0.0417337	0.403322	1
PWY-6997__PK__MetaCyc	furfural degradation	3	1	TGME49_228290,	33.3	23.65	37.23	0.0417337	0.403322	1
GO:0003847	1-alkyl-2-acetylglycerophosphocholine esterase activity	1	1	TGGT1_288740,	100	83.1	inf	0.0120334	0.108301	1
GO:0004067	asparaginase activity	1	1	TGGT1_288740,	100	83.1	inf	0.0120334	0.108301	1
GO:0043998	H2A histone acetyltransferase activity	1	1	TGGT1_230060,	100	83.1	inf	0.0120334	0.108301	1
GO:0080031	methyl salicylate esterase activity	1	1	TGGT1_228290,	100	83.1	inf	0.0120334	0.108301	1
GO:0004396	hexokinase activity	1	1	TGGT1_265450,	100	83.1	inf	0.0120334	0.108301	1
GO:0004607	phosphatidylcholine-sterol O-acyltransferase activity	1	1	TGGT1_272420,	100	83.1	inf	0.0120334	0.108301	1
GO:0080030	methyl indole-3-acetate esterase activity	1	1	TGGT1_228290,	100	83.1	inf	0.0120334	0.108301	1
GO:0005536	glucose binding	1	1	TGGT1_265450,	100	83.1	inf	0.0120334	0.108301	1
GO:0008442	3-hydroxyisobutyrate dehydrogenase activity	1	1	TGGT1_272410,	100	83.1	inf	0.0120334	0.108301	1
GO:0010485	H4 histone acetyltransferase activity	1	1	TGGT1_230060,	100	83.1	inf	0.0120334	0.108301	1
GO:0080032	methyl jasmonate esterase activity	1	1	TGGT1_228290,	100	83.1	inf	0.0120334	0.108301	1
GO:0016656	monodehydroascorbate reductase (NADH) activity	1	1	TGGT1_255890,	100	83.1	inf	0.0120334	0.108301	1
GO:0004139	deoxyribose-phosphate aldolase activity	2	1	TGGT1_318750,	50	41.55	83.5	0.0239245	0.172257	1
GO:0044548	S100 protein binding	2	1	TGGT1_305820,	50	41.55	83.5	0.0239245	0.172257	1
GO:0000339	RNA cap binding	3	1	TGGT1_222290,	33.3	27.7	41.74	0.0356749	0.223356	1
GO:0004362	glutathione-disulfide reductase (NADPH) activity	3	1	TGGT1_246920,	33.3	27.7	41.74	0.0356749	0.223356	1
GO:0015038	glutathione disulfide oxidoreductase activity	3	1	TGGT1_246920,	33.3	27.7	41.74	0.0356749	0.223356	1
GO:0004715	non-membrane spanning protein tyrosine kinase activity	4	1	TGGT1_289320,	25	20.78	27.82	0.0472861	0.272368	1
