# Supplementary material for: Genome-wide CRISPR screen identifies genes synthetically lethal with GRA17, a nutrient channel encoding gene in Toxoplasma
Source: PLoS Pathog. 2023 Jul 27;19(7):e1011543. doi: 10.1371/journal.ppat.1011543 (PMC10409377; doi:10.1371/journal.ppat.1011543)
Supplement: S3 Table — This table lists the primers and antibodies used in our study. It includes the specific primers used for Illumina sequencing of the sgRNAs, which were amplified from the Toxoplasma parasite’s DNA. It also lists the oligonucleotides that were used to generate sgRNA constructs used to knockout specific Toxoplasma genes. In addition, the table lists other primers that were used in this study for various experimental procedures. Furthermore, it details the antibodies that were used. (XLSX) [file ppat.1011543.s003.xlsx]

## Sheet: Primers for illumina sequencing
Primer name	5'-Sequence-3'	BARCODE	Description
RP P7 Illumina adaptator -1	CAAGCAGAAGACGGCATACGAGATCGTGATgattttcaaatggcgacctgc	CGTGAT	Reverse primer to amplify the sgRNA from the sample genomic DNA
RP P7 Illumina adaptator -2	CAAGCAGAAGACGGCATACGAGATACATCGgattttcaaatggcgacctgc	ACATCG	Reverse primer to amplify the sgRNA from the sample genomic DNA
RP P7 Illumina adaptator -3	CAAGCAGAAGACGGCATACGAGATGCCTAAgattttcaaatggcgacctgc	GCCTAA	Reverse primer to amplify the sgRNA from the sample genomic DNA
RP P7 Illumina adaptator -4	CAAGCAGAAGACGGCATACGAGATTGGTCAgattttcaaatggcgacctgc	TGGTCA	Reverse primer to amplify the sgRNA from the sample genomic DNA
RP P7 Illumina adaptator -5	CAAGCAGAAGACGGCATACGAGATCACTGTgattttcaaatggcgacctgc	CACTGT	Reverse primer to amplify the sgRNA from the sample genomic DNA
RP P7 Illumina adaptator -6	CAAGCAGAAGACGGCATACGAGATATTGGCgattttcaaatggcgacctgc	ATTGGC	Reverse primer to amplify the sgRNA from the sample genomic DNA
RP P7 Illumina adaptator -7	CAAGCAGAAGACGGCATACGAGATGATCTGgattttcaaatggcgacctgc	GATCTG	Reverse primer to amplify the sgRNA from the sample genomic DNA
RP P7 Illumina adaptator -8	CAAGCAGAAGACGGCATACGAGATTCAAGTgattttcaaatggcgacctgc	TCAAGT	Reverse primer to amplify the sgRNA from the sample genomic DNA
RP P7 Illumina adaptator -9	CAAGCAGAAGACGGCATACGAGATCTGATCgattttcaaatggcgacctgc	CTGATC	Reverse primer to amplify the sgRNA from the sample genomic DNA
RP P7 Illumina adaptator -10	CAAGCAGAAGACGGCATACGAGATAAGCTAgattttcaaatggcgacctgc	AAGCTA	Reverse primer to amplify the sgRNA from the sample genomic DNA
RP P7 Illumina adaptator -12	CAAGCAGAAGACGGCATACGAGATGTAGCCgattttcaaatggcgacctgc	GTAGCC	Reverse primer to amplify the sgRNA from the sample genomic DNA
RP P7 Illumina adaptator -13	CAAGCAGAAGACGGCATACGAGATTACAAGgattttcaaatggcgacctgc	TACAAG	Reverse primer to amplify the sgRNA from the sample genomic DNA
RP P7 Illumina adaptator -14	CAAGCAGAAGACGGCATACGAGATTTGACTgattttcaaatggcgacctgc	TTGACT	Reverse primer to amplify the sgRNA from the sample genomic DNA
RP P7 Illumina adaptator -15	CAAGCAGAAGACGGCATACGAGATGGAACTgattttcaaatggcgacctgc	GGAACT	Reverse primer to amplify the sgRNA from the sample genomic DNA
RP P7 Illumina adaptator -16	CAAGCAGAAGACGGCATACGAGATTGACATgattttcaaatggcgacctgc	TGACAT	Reverse primer to amplify the sgRNA from the sample genomic DNA
RP P7 Illumina adaptator -17	CAAGCAGAAGACGGCATACGAGATGGACGGgattttcaaatggcgacctgc	GGACGG	Reverse primer to amplify the sgRNA from the sample genomic DNA
RP P7 Illumina adaptator -18	CAAGCAGAAGACGGCATACGAGATGCGGACgattttcaaatggcgacctgc	GCGGAC	Reverse primer to amplify the sgRNA from the sample genomic DNA
RP P7 Illumina adaptator -19	CAAGCAGAAGACGGCATACGAGATTTTCACgattttcaaatggcgacctgc	TTTCAC	Reverse primer to amplify the sgRNA from the sample genomic DNA
RP P7 Illumina adaptator -20	CAAGCAGAAGACGGCATACGAGATGGCCACgattttcaaatggcgacctgc	GGCCAC	Reverse primer to amplify the sgRNA from the sample genomic DNA
RP P7 Illumina adaptator -22	CAAGCAGAAGACGGCATACGAGATCGAAACgattttcaaatggcgacctgc	CGAAAC	Reverse primer to amplify the sgRNA from the sample genomic DNA
RP P7 Illumina adaptator -23	CAAGCAGAAGACGGCATACGAGATCGTACGgattttcaaatggcgacctgc	CGTACG	Reverse primer to amplify the sgRNA from the sample genomic DNA
RP P7 Illumina adaptator -25	CAAGCAGAAGACGGCATACGAGATCCACTCgattttcaaatggcgacctgc	CCACTC	Reverse primer to amplify the sgRNA from the sample genomic DNA
RP P7 Illumina adaptator -26	CAAGCAGAAGACGGCATACGAGATATCAGTgattttcaaatggcgacctgc	ATCAGT	Reverse primer to amplify the sgRNA from the sample genomic DNA
RP P7 Illumina adaptator -27	CAAGCAGAAGACGGCATACGAGATAGGAATgattttcaaatggcgacctgc	AGGAAT	Reverse primer to amplify the sgRNA from the sample genomic DNA
FP_P5 Illumina adaptator	AATGATACGGCGACCACCGAGATCTACACGAATGACACACAGGAACTACGCG		Forward primer to amplify the sgRNA from the sample genomic DNA
custom sequencing primer- P150CrisprIllumina	CGGTGCCACTTTTTCAAGTTGATAACGGACTAGCCTTATTTTAACTTGCTATTTCTAGCTCTAAAAC		Forward Illumina sequencing primer
custom indexing primer -P151 illuminaindex	GCGCGACAGAAAGCCCCTTCGAAGAGCGCACAGGGAGGAAGCAGGCCTCTGCAGGTCGCCATTTGAAAATC		Reverse Illumina sequencing primer

## Sheet: Oligos for sgRNA constructs
Primer Name	5'-Sequence-3' (sgRNA sequence are in Capital)	Gene	Description	Designed
272460_sgRNA1_F	AAGTTGCTGGAGTGAGTACCCGCGTg	TGGT1_272460	Forward oligo for gRNA #1	In this study
272460_sgRNA1_R	AAAACACGCGGGTACTCACTCCAGCca	TGGT1_272460	Reverse oligo for gRNA #1	In this study
272460_sgRNA2_F	AAGTTGTCCCACCCGAGCATGGGGTg	TGGT1_272460	Forward oligo for gRNA #2	In this study
272460_sgRNA2_R	AAAACACCCCATGCTCGGGTGGGACca	TGGT1_272460	Reverse oligo for gRNA #2	In this study
GRA17_sgRNA_F	AAGTTGCTCCGTGTTGCCCGTCCCCGG	TGGT1_222170	Forward oligo for gRNA #1	In this study
GRA17_sgRNA_R	AAAACCGGGGACGGGCAACACGGAGCA	TGGT1_222170	Reverse oligo for gRNA #1	In this study
GRA23_sgRNA1_F	AAG TTG TCG TCG GCG GAC ACG AAC GG	TGGT1_297880	Forward oligo for gRNA #1	In this study
GRA23_sgRNA1_R	AAA ACC GTT CGT GTC CGC CGA CGA CA	TGGT1_297880	Reverse oligo for gRNA #1	In this study
GRA23_sgRNA2_F	AAG TTG CTT GAC AAT GAG GGG GTA AG	TGGT1_297880	Forward oligo for gRNA #2	In this study
GRA23_sgRNA2_R	AAA ACTTAC CCC CTC ATT GTC AAG CA	TGGT1_297880	Reverse oligo for gRNA #2	In this study
CDPK1 _sgRNA1_F	AAG TTG AGT GAA GCA GAA GAC GGA CAG	TGGT1_301440	Forward oligo for gRNA #1	In this study
CDPK1 _sgRNA1_R	AAA ACT GTC CGT CTT CTG CTT CAC TCA	TGGT1_301440	Reverse oligo for gRNA #1	In this study
CDPK1 _sgRNA2_F	AAG TTG GTT CAG GTA CAA GGG ACA GG	TGGT1_301440	Forward oligo for gRNA #2	In this study
CDPK1 _sgRNA2_R	AAA ACC TGT CCC TTG TAC CTG AAC CA	TGGT1_301440	Reverse oligo for gRNA #2	In this study
223440_sgRNA1_F	AAG TTG AAA GGC GCA CAA CGG GCG AG	TGGT1_223440	Forward oligo for gRNA #1	In this study
223440_sgRNA1_R	AAA ACT CGC CCG TTG TGC GCC TTT CA	TGGT1_223440	Reverse oligo for gRNA #1	In this study
223440_sgRNA2_F	AAG TTG ACG GCG AAG CCA GCA GCG GG	TGGT1_223440	Forward oligo for gRNA #2	In this study
223440_sgRNA2_R	AAA ACC CGC TGC TGG CTT CGC CGT CA	TGGT1_223440	Reverse oligo for gRNA #2	In this study
ROP4_sgRNA1_F	AAG TTG CAC CTC CAA GAC GAA GGA GG	TGGT1_295125	Forward oligo for gRNA #1	In this study
ROP4_sgRNA1_R	AAA ACC TCC TTC GTC TTG GAG GTG CA	TGGT1_295125	Reverse oligo for gRNA #1	In this study
ROP4_sgRNA2_F	AAG TTG GGG AGA AAA CAC TGT CTC AGG	TGGT1_295125	Forward oligo for gRNA #2	In this study
ROP4_sgRNA2_R	AAA ACC TGA GAC AGT GTT TTC TCC CCA	TGGT1_295125	Reverse oligo for gRNA #2	In this study
MYR4_sgRNA1_F	AAG TTG CAG GAG CAC GAA GAG GCC GAG	TGGT1_211460	Forward oligo for gRNA #1	In this study
MYR4_sgRNA1_R	AAA ACT CGG CCT CTT CGT GCT CCT GCA	TGGT1_211460	Reverse oligo for gRNA #1	In this study
MYR4_sgRNA2_F	AAG TTG AAA GAG GGC ACT AGA AGA GGG	TGGT1_211460	Forward oligo for gRNA #2	In this study
MYR4_sgRNA2_R	AAA ACC CTC TTC TAG TGC CCT CTT TCA	TGGT1_211460	Reverse oligo for gRNA #2	In this study
249990_sgRNA1_F	AAGTTGCACCTGCTGGCCTTTCGGCg	TGGT1_249990	Forward oligo for gRNA #1	In this study
249990_sgRNA1_R	AAAACGCCGAAAGGCCAGCAGGTGCa	TGGT1_249990	Reverse oligo for gRNA #1	In this study
249990_sgRNA2_F	AAGTTTGGAATGTCGACGAGGCAG	TGGT1_249990	Forward oligo for gRNA #2	In this study
249990_sgRNA2_R	AAAACCTGCCTCGTCGACATTCCA	TGGT1_249990	Reverse oligo for gRNA #2	In this study
299000_sgRNA1_F	AAG TTG TGC GCG CCA CAC TGA CAT GGG	TGGT1_299000	Forward oligo for gRNA #1	In this study
299000_sgRNA1_R	AAA ACC CAT GTC AGT GTG GCG CGC ACA	TGGT1_299000	Reverse oligo for gRNA #1	In this study
299000_sgRNA2_F	AAG TTG AGG GCA ACC CCT CGG CGC AGG	TGGT1_299000	Forward oligo for gRNA #2	In this study
299000_sgRNA2_R	AAA ACC TGC GCC GAG GGG TTG CCC TCA	TGGT1_299000	Reverse oligo for gRNA #2	In this study
294990_sgRNA1_F	AAG TTG GAC TGC AGC CTC CAA CGC AG	TGGT1_294990	Forward oligo for gRNA #1	In this study
294990_sgRNA1_R	AAA ACT GCG TTG GAG GCTGCA GTC CA	TGGT1_294990	Reverse oligo for gRNA #1	In this study
294990_sgRNA2_F	AAG TTG ATG ACG GCT AGT GCC AGC GCG	TGGT1_294990	Forward oligo for gRNA #2	In this study
294990_sgRNA2_R	AAA ACG CGC TGG CAC TAG CCG TCA TCA	TGGT1_294990	Reverse oligo for gRNA #2	In this study
272695_sgRNA1_F	AAG TTG ACA ACT TGA ACG AGA AGC CGG	TGGT1_272695	Forward oligo for gRNA #1	In this study
272695_sgRNA1_R	AAA ACC GGC TTC TCG TTC AAG TTG TCA	TGGT1_272695	Reverse oligo for gRNA #1	In this study
272695_sgRNA2_F	AAG TTG GGA GCA GAA CAG GAA AGG AG	TGGT1_272695	Forward oligo for gRNA #2	In this study
272695_sgRNA2_R	AAA ACT CCT TTC CTG TTC TGC TCC CA	TGGT1_272695	Reverse oligo for gRNA #2	In this study
203560_sgRNA1_F	AAG TTG CAT CCG GCA GAA ACG CGG GG	TGGT1_203560	Forward oligo for gRNA #1	In this study
203560_sgRNA1_R	AAA ACGGGT GGC AGA TGG CGT GCA	TGGT1_203560	Reverse oligo for gRNA #1	In this study
203560_sgRNA2_F	AAG TTG CAC TCT GGG CTT CAT GGA GGG	TGGT1_203560	Forward oligo for gRNA #2	In this study
203560_sgRNA2_R	AAA ACC CTC CAT GAA GCC CAG AGT GCA	TGGT1_203560	Reverse oligo for gRNA #2	In this study
GRA5_sgRNA1_F	AAG TTG ATT CGA AAG GGG AAG AGC AGG	TGGT1_286450	Forward oligo for gRNA #1	In this study
GRA5_sgRNA1_R	AAA ACC TGC TCT TCC CCT TTC GAA TCA	TGGT1_286450	Reverse oligo for gRNA #1	In this study
GRA5_sgRNA2_F	AAG TTG GCG TGA CGT AGG GTC AGG CGG	TGGT1_286450	Forward oligo for gRNA #2	In this study
GRA5_sgRNA2_R	AAA ACC GCC TGA CCC TAC GTC ACGCCA	TGGT1_286450	Reverse oligo for gRNA #2	In this study
306040_sgRNA1_F	AAG TTG CAT CCG GCA GAA ACG CGG GG	TGGT1_306040	Forward oligo for gRNA #1	In this study
306040_sgRNA1_R	AAA ACC CCG CGT TTC TGC CGG ATG CA	TGGT1_306040	Reverse oligo for gRNA #1	In this study
306040_sgRNA2_F	AAG TTG TTC TCG CGC GAC AGA AGC GGG	TGGT1_306040	Forward oligo for gRNA #2	In this study
306040_sgRNA2_R	AAA ACC CGC TTC TGT CGC GCG AGA ACA	TGGT1_306040	Reverse oligo for gRNA #2	In this study
GRA45_sgRNA1_F	AAG TTG AAA TGA AGG GAA TCT CAT CTG	TGGT1_316250	Forward oligo for gRNA #1	In this study
GRA45_sgRNA1_R	AAA ACA GAT GAG ATT CCC TTC ATT TCA	TGGT1_316250	Reverse oligo for gRNA #1	In this study
GRA45_sgRNA2_F	AAG TTGGGT GGC TGC CTC GCG TTG GG	TGGT1_316250	Forward oligo for gRNA #2	In this study
GRA45_sgRNA2_R	AAA ACC CAA CGC GAG GCA GCC ACC CA	TGGT1_316250	Reverse oligo for gRNA #2	In this study

## Sheet: Primers 
Primer name	5'-Sequence-3'	Description	Designed
GRA72_KO_Conf_F	TCAACCGTGTTTCGGCACTG	Forward primer within 272460 locus to determine knockout, used as P1	In this study
GRA72_KO_Conf_R	CCGCACAGCAGCGACT	Reverse primer within 272460 locus to determine knockout, used as P2	In this study
GRA72_pLIC F	TAC TTC CAA TCC AAT TTA ATG CAG AGT GCA CTG GAA ACA	Forward primers to amplify a fragment of GRA72 sequence contains LIC sequences for pLIC-DHFR plasmid	In this study
GRA72_pLIC R	TCC TCC ACT TCC AAT TTT AGC CTC TTT ATC GGA GTC TAA TT	Reverse primers to amplify a fragment of GRA72 sequence contains LIC sequences for pLIC-DHFR plasmid	In this study
PSS013 F	CAAATGGCGACCTGCAGAGG	Forward PSS013 sequencing primer	In this study
DHFR R	ATAGTCCTGTCGGGTTTCGCCAC	Reverse primer within the repair template to confirm the insertion into the locus of the GOI, used as P3	In this study
GFP R	ATCCCAACGAAAAGAGAGACCAC	Reverse primer within the repair template to confirm the insertion into the locus of the GOI, used as P3	In this study
HPT R	TCA ATG GGT TTG GAC GCC AT	Reverse primer within the repair template to confirm the insertion into the locus of the GOI, used as P4	In this study
MYR4-F	TGT CTG CGG CTG TAG AAC ATG C	Forward primer within myr4 locus to determine knockout, used as P1	In this study
MYR4-R	CCC AGC ACA TTC GCT TGC AGA	Reverse primer within myr4 locus to determine knockout, used as P2	In this study
GRA45-F	TGCATCTTCCCAGACACGAC	Forward primer within GRA45 locus to determine knockout, used as P1	In this study
GRA45-R	CGTTGTCAGCAACAGTGAACATCC	Reverse primer within GRA45 locus to determine knockout, used as P2	In this study

## Sheet: Antibodies
Reagent type (species) or resource	Designation	Source or reference	Identifiers	Additional information
Antibody	Anti-HA (Rat)	Sigma–Aldrich	Cat#11867431001	(1:500)
Antibody	Anti-SAG1 (Mouse monoclonal)	Provided by Dr. John C. Boothroyd		(1:100)
Antibody	Anti-Mouse Alexa Fluor 488 (goat polyclonal)	Thermo Fisher	Cat#A11029	(1:3000)
Antibody	Anti-Mouse Alexa Fluor 594 (goat polyclonal)	Thermo Fisher	Cat#A11032	(1:3000)
Antibody	Anti-Rat Alexa Fluor 594 (goat polyclonal)	Thermo Fisher	Cat#A11007	(1:3000)
Antibody	Anti-Rabibit Alexa Fluor 488 (goat polyclonal)	Thermo Fisher	Cat#A11008/A11037	(1:3000)
Antibody	Anti-Rabibit Alexa Fluor 594 (goat polyclonal)	Thermo Fisher	Cat#A11037	(1:3000)
Antibody	Anti-V5 Mouse monoclonal)	Thermo Fisher	CAT#MA5-15253	(1:1000)
Antibody	Anti-GRA5 (Mouse monoclonal )	BioVision	Cat#A1299	(1:500)
