# Supplementary material for: Genome-wide CRISPR screen identifies genes synthetically lethal with GRA17, a nutrient channel encoding gene in Toxoplasma
Source: PLoS Pathog. 2023 Jul 27;19(7):e1011543. doi: 10.1371/journal.ppat.1011543 (PMC10409377; doi:10.1371/journal.ppat.1011543)
Supplement: S4 Table — This table contains the read counts for each unique sgRNA detected in wild-type and Δgra17 parasites at different passages. These data were subsequently used to calculate a phenotype score for each Toxoplasma gene in wild-type and Δgra17 parasites. (XLSX) [file ppat.1011543.s004.xlsx]

## Sheet: TableS4_sgRNA_RAW_READ_NR
FileName	Lib_S46	RH P1	RH P3	RH P4	RH P8	RHΔGRA17 P1	RHΔGRA17 P3	RHΔGRA17 P4	Convert 0 to 90% of lowest	Lib_S46	RH P1	RH P3	RH P4	RH P8	RHΔGRA17 P1	RHΔGRA17 P3	RHΔGRA17 P4	CONVERT TO FREQUENCIES	Lib_S46	RH P1	RH P3	RH P4	RH P8	RHΔGRA17 P1	RHΔGRA17 P3	RHΔGRA17 P4	CONVERT TO PHENOTYPES	RH P1	RH P3	RH P4	RH P8	RHΔGRA17 P1	RHΔGRA17 P3	RHΔGRA17 P4	PHENOTYPE RANKINGS	RH P1	RH P3	RH P4	RH P8	RHΔGRA17 P1	RHΔGRA17 P3	RHΔGRA17 P4
sgTGGT1_200010_1	159	603	1460	1588	2005	1084	2	0		159	603	1460	1588	2005	1084	2	0.9		2.07111e-05	9.85378e-05	0.000198052	0.000241919	0.000254687	0.000148062	2.58627e-07	1.18395e-07		2.25027	3.2574	3.54605	3.62025	2.83773	-6.32339	-7.45066		1	1	1	1	1	8	9
sgTGGT1_200010_10	103	303	548	486	552	455	1	0		103	303	548	486	552	455	1	0.9		1.34167e-05	4.9514e-05	7.43372e-05	7.40382e-05	7.01184e-05	6.2148e-05	1.29313e-07	1.18395e-07		1.88381	2.47006	2.46425	2.38577	2.21168	-6.69701	-6.82427		2	3	3	3	2	9	8
sgTGGT1_200010_2	437	1013	2859	2471	3286	1802	2275	1968		437	1013	2859	2471	3286	1802	2275	1968		5.69231e-05	0.000165537	0.000387829	0.000376437	0.000417408	0.000246133	0.000294188	0.00025889		1.54007	2.76833	2.72532	2.87437	2.11235	2.36965	2.18526		3	2	2	2	3	3	4
sgTGGT1_200010_3	281	591	1196	949	1152	1057	1391	1469		281	591	1196	949	1152	1057	1391	1469		3.66027e-05	9.65769e-05	0.00016224	0.000144573	0.000146334	0.000144374	0.000179875	0.000193247		1.39973	2.1481	1.98177	1.99924	1.97979	2.29697	2.40042		4	4	4	4	4	4	2
sgTGGT1_200010_4	74	43	2	0	0	193	969	885		74	43	2	0.9	0.9	193	969	885		9.63915e-06	7.02674e-06	2.71304e-07	1.37108e-07	1.14323e-07	2.63617e-05	0.000125305	0.000116422		-0.456049	-5.15093	-6.13552	-6.39771	1.45146	3.70039	3.59431		8	9	9	10	5	1	1
sgTGGT1_200010_5	140	71	2	0	4	215	742	704		140	71	2	0.9	4	215	742	704		1.82362e-05	1.16023e-05	2.71304e-07	1.37108e-07	5.08104e-07	2.93666e-05	9.59506e-05	9.26112e-05		-0.652397	-6.07075	-7.05535	-5.16554	0.68737	2.39548	2.34438		9	10	10	8	7	2	3
sgTGGT1_200010_6	59	23	7	6	0	13	10	0		59	23	7	6	0.9	13	10	0.9		7.68527e-06	3.75849e-06	9.49563e-07	9.14052e-07	1.14323e-07	1.77566e-06	1.29313e-06	1.18395e-07		-1.03194	-3.01676	-3.07175	-6.0709	-2.11374	-2.57122	-6.02042		10	8	8	9	10	6	7
sgTGGT1_200010_7	32	65	80	83	51	79	153	119		32	65	80	83	51	79	153	119		4.16828e-06	1.06218e-05	1.08521e-05	1.26444e-05	6.47833e-06	1.07905e-05	1.9785e-05	1.56544e-05		1.34951	1.38046	1.60097	0.636169	1.37224	2.24688	1.90905		5	5	5	5	6	5	5
sgTGGT1_200010_8	244	372	449	453	367	214	35	27		244	372	449	453	367	214	35	27		3.17831e-05	6.07895e-05	6.09077e-05	6.90109e-05	4.66186e-05	2.923e-05	4.52597e-06	3.55185e-06		0.935561	0.938362	1.11856	0.552643	-0.12081	-2.81196	-3.16162		6	6	6	6	8	7	6
sgTGGT1_200010_9	179	114	113	130	37	82	1	0		179	114	113	130	37	82	1	0.9		2.33163e-05	1.8629e-05	1.53287e-05	1.98045e-05	4.69996e-06	1.12003e-05	1.29313e-07	1.18395e-07		-0.323787	-0.605109	-0.235514	-2.31062	-1.0578	-7.49432	-7.62159		7	7	7	7	9	10	10
sgTGGT1_200270_1	66	45	3	0	0	35	254	237		66	45	3	0.9	0.9	35	254	237		8.59708e-06	7.35357e-06	4.06955e-07	1.37108e-07	1.14323e-07	4.78061e-06	3.28456e-05	3.11773e-05		-0.225402	-4.4009	-5.97046	-6.23265	-0.846651	1.93378	1.85858		5	8	8	8	6	3	3
sgTGGT1_200270_10	129	68	9	3	0	96	332	337		129	68	9	3	0.9	96	332	337		1.68034e-05	1.11121e-05	1.22087e-06	4.57026e-07	1.14323e-07	1.31125e-05	4.29321e-05	4.43323e-05		-0.596625	-3.78277	-5.20033	-7.19949	-0.357805	1.3533	1.39961		10	6	7	10	4	4	4
sgTGGT1_200270_2	59	50	14	3	0	7	0	0		59	50	14	3	0.9	7	0.9	0.9		7.68527e-06	8.17063e-06	1.89913e-06	4.57026e-07	1.14323e-07	9.56122e-07	1.16382e-07	1.18395e-07		0.0883523	-2.01676	-4.07175	-6.0709	-3.00683	-6.04515	-6.02042		4	4	5	7	8	9	7
sgTGGT1_200270_3	70	61	10	0	0	20	0	0		70	61	10	0.9	0.9	20	0.9	0.9		9.11811e-06	9.96817e-06	1.35652e-06	1.37108e-07	1.14323e-07	2.73178e-06	1.16382e-07	1.18395e-07		0.128593	-2.74883	-6.05535	-6.31754	-1.73889	-6.29179	-6.26706		3	5	9	9	7	10	9
sgTGGT1_200270_4	77	259	595	597	705	351	3	0		77	259	595	597	705	351	3	0.9		1.00299e-05	4.23239e-05	8.07128e-05	9.09482e-05	8.95534e-05	4.79427e-05	3.8794e-07	1.18395e-07		2.07716	3.00849	3.18073	3.15844	2.257	-4.69233	-6.40456		1	1	1	1	1	6	10
sgTGGT1_200270_5	97	59	1	1	36	150	419	353		97	59	1	1	36	150	419	353		1.26351e-05	9.64135e-06	1.35652e-07	1.52342e-07	4.57294e-06	2.04883e-05	5.41823e-05	4.64371e-05		-0.390131	-6.54138	-6.37398	-1.46624	0.697366	2.10039	1.87784		8	10	10	4	2	2	2
sgTGGT1_200270_6	29	18	0	0	0	2	0	0		29	18	0.9	0.9	0.9	2	0.9	0.9		3.7775e-06	2.94143e-06	1.22087e-07	1.37108e-07	1.14323e-07	2.73178e-07	1.16382e-07	1.18395e-07		-0.360917	-4.95146	-4.78405	-5.04624	-3.78952	-5.02049	-4.99575		7	9	6	6	10	7	6
sgTGGT1_200270_7	239	149	242	183	233	149	402	479		239	149	242	183	233	149	402	479		3.11318e-05	2.43485e-05	3.28277e-05	2.78786e-05	2.95971e-05	2.03517e-05	5.1984e-05	6.30124e-05		-0.354559	0.0765245	-0.159233	-0.0729367	-0.613238	0.739677	1.01725		6	3	3	3	5	5	5
sgTGGT1_200270_8	60	36	137	98	138	70	1	0		60	36	137	98	138	70	1	0.9		7.81553e-06	5.88285e-06	1.85843e-05	1.49295e-05	1.75296e-05	9.56122e-06	1.29313e-07	1.18395e-07		-0.409826	1.24967	0.933753	1.16538	0.290853	-5.9174	-6.04466		9	2	2	2	3	8	8
sgTGGT1_200270_9	13	16	0	0	0	0	65	66		13	16	0.9	0.9	0.9	0.9	65	66		1.69336e-06	2.6146e-06	1.22087e-07	1.37108e-07	1.14323e-07	1.2293e-07	8.40537e-06	8.6823e-06		0.626699	-3.79391	-3.62651	-3.8887	-3.78398	2.31142	2.35819		2	7	4	5	9	1	1
sgTGGT1_200280_1	76	51	0	0	0	20	0	0		76	51	0.9	0.9	0.9	20	0.9	0.9		9.89967e-06	8.33404e-06	1.22087e-07	1.37108e-07	1.14323e-07	2.73178e-06	1.16382e-07	1.18395e-07		-0.248363	-6.3414	-6.174	-6.43619	-1.85754	-6.41044	-6.3857		5	8	8	7	4	7	7
sgTGGT1_200280_10	50	39	0	0	0	0	0	0		50	39	0.9	0.9	0.9	0.9	0.9	0.9		6.51294e-06	6.37309e-06	1.22087e-07	1.37108e-07	1.14323e-07	1.2293e-07	1.16382e-07	1.18395e-07		-0.0313148	-5.73733	-5.56993	-5.83212	-5.7274	-5.80637	-5.78163		4	7	6	5	9	5	5
sgTGGT1_200280_2	207	428	754	786	909	676	92	102		207	428	754	786	909	676	92	102		2.69636e-05	6.99406e-05	0.000102281	0.000119741	0.000115467	9.23341e-05	1.18968e-05	1.34181e-05		1.37512	1.92346	2.15083	2.09839	1.77585	-1.18043	-1.00683		1	1	1	1	1	1	1
sgTGGT1_200280_3	83	24	0	5	0	43	0	0		83	24	0.9	5	0.9	43	0.9	0.9		1.08115e-05	3.9219e-06	1.22087e-07	7.6171e-07	1.14323e-07	5.87332e-06	1.16382e-07	1.18395e-07		-1.46294	-6.46851	-3.82718	-6.5633	-0.880315	-6.53755	-6.51281		9	9	3	8	3	8	8
sgTGGT1_200280_4	155	72	0	0	0	2	0	0		155	72	0.9	0.9	0.9	2	0.9	0.9		2.01901e-05	1.17657e-05	1.22087e-07	1.37108e-07	1.14323e-07	2.73178e-07	1.16382e-07	1.18395e-07		-0.77906	-7.3696	-7.20219	-7.46438	-6.20766	-7.43864	-7.4139		6	10	9	9	10	9	9
sgTGGT1_200280_5	44	46	7	0	0	0	0	0		44	46	7	0.9	0.9	0.9	0.9	0.9		5.73139e-06	7.51698e-06	9.49563e-07	1.37108e-07	1.14323e-07	1.2293e-07	1.16382e-07	1.18395e-07		0.391269	-2.59355	-5.3855	-5.64769	-5.54297	-5.62194	-5.5972		3	3	5	4	8	4	4
sgTGGT1_200280_6	41	3	0	0	0	48	0	0		41	3	0.9	0.9	0.9	48	0.9	0.9		5.34061e-06	4.90238e-07	1.22087e-07	1.37108e-07	1.14323e-07	6.55627e-06	1.16382e-07	1.18395e-07		-3.44545	-5.45103	-5.28362	-5.54581	0.295871	-5.52006	-5.49532		10	6	4	3	2	3	3
sgTGGT1_200280_7	72	22	10	0	0	12	0	0		72	22	10	0.9	0.9	12	0.9	0.9		9.37863e-06	3.59508e-06	1.35652e-06	1.37108e-07	1.14323e-07	1.63907e-06	1.16382e-07	1.18395e-07		-1.38335	-2.78947	-6.09599	-6.35818	-2.5165	-6.33244	-6.3077		8	4	7	6	6	6	6
sgTGGT1_200280_8	316	111	16	1	0	47	0	0		316	111	16	1	0.9	47	0.9	0.9		4.11618e-05	1.81388e-05	2.17043e-06	1.52342e-07	1.14323e-07	6.41968e-06	1.16382e-07	1.18395e-07		-1.18223	-4.24525	-8.07785	-8.49204	-2.68073	-8.46629	-8.44155		7	5	10	10	7	10	10
sgTGGT1_200280_9	26	34	38	18	0	5	0	0		26	34	38	18	0.9	5	0.9	0.9		3.38673e-06	5.55603e-06	5.15477e-06	2.74216e-06	1.14323e-07	6.82945e-07	1.16382e-07	1.18395e-07		0.714162	0.606016	-0.304581	-4.8887	-2.31005	-4.86295	-4.83821		2	2	2	2	5	2	2
sgTGGT1_200290_1	97	106	206	180	38	66	1	0		97	106	206	180	38	66	1	0.9		1.26351e-05	1.73217e-05	2.79443e-05	2.74216e-05	4.82699e-06	9.01487e-06	1.29313e-07	1.18395e-07		0.455147	1.14512	1.11787	-1.38824	-0.487059	-6.61042	-6.73769		7	6	6	6	6	9	8
sgTGGT1_200290_10	79	352	463	549	961	483	8	0		79	352	463	549	961	483	8	0.9		1.02904e-05	5.75212e-05	6.28068e-05	8.36358e-05	0.000122072	6.59724e-05	1.03451e-06	1.18395e-07		2.48279	2.60962	3.02282	3.56836	2.68056	-3.31429	-6.44155		1	1	1	1	2	4	7
sgTGGT1_200290_2	71	48	64	65	18	18	0	0		71	48	64	65	18	18	0.9	0.9		9.24837e-06	7.84381e-06	8.68172e-06	9.90223e-06	2.28647e-06	2.4586e-06	1.16382e-07	1.18395e-07		-0.237645	-0.0912191	0.0985545	-2.01608	-1.91136	-6.31226	-6.28752		8	7	7	7	9	8	6
sgTGGT1_200290_3	53	25	0	1	0	0	0	0		53	25	0.9	1	0.9	0.9	0.9	0.9		6.90371e-06	4.08532e-06	1.22087e-07	1.52342e-07	1.14323e-07	1.2293e-07	1.16382e-07	1.18395e-07		-0.756925	-5.8214	-5.50199	-5.91618	-5.81146	-5.89043	-5.86569		9	9	9	9	10	7	5
sgTGGT1_200290_4	385	505	1346	1280	1711	1005	559	487		385	505	1346	1280	1711	1005	559	487		5.01496e-05	8.25234e-05	0.000182587	0.000194998	0.000217342	0.000137272	7.22862e-05	6.40648e-05		0.718564	1.86428	1.95915	2.11565	1.45273	0.527482	0.353294		6	3	3	3	4	2	2
sgTGGT1_200290_5	172	351	554	511	579	1072	3958	3883		172	351	554	511	579	1072	3958	3883		2.24045e-05	5.73578e-05	7.51511e-05	7.78468e-05	7.35481e-05	0.000146423	0.000511823	0.000510809		1.3562	1.74601	1.79685	1.7149	2.70828	4.51378	4.51092		3	4	4	4	1	1	1
sgTGGT1_200290_6	105	45	0	0	0	27	0	0		105	45	0.9	0.9	0.9	27	0.9	0.9		1.36772e-05	7.35357e-06	1.22087e-07	1.37108e-07	1.14323e-07	3.6879e-06	1.16382e-07	1.18395e-07		-0.895253	-6.80772	-6.64031	-6.9025	-1.8909	-6.87676	-6.85202		10	10	10	10	8	10	9
sgTGGT1_200290_7	22	29	0	0	0	13	0	0		22	29	0.9	0.9	0.9	13	0.9	0.9		2.86569e-06	4.73897e-06	1.22087e-07	1.37108e-07	1.14323e-07	1.77566e-06	1.16382e-07	1.18395e-07		0.725689	-4.55291	-4.3855	-4.64769	-0.690532	-4.62194	-4.5972		5	8	8	8	7	5	4
sgTGGT1_200290_8	115	319	582	545	1004	552	132	115		115	319	582	545	1004	552	132	115		1.49798e-05	5.21286e-05	7.89494e-05	8.30264e-05	0.000127534	7.53971e-05	1.70694e-05	1.51282e-05		1.79906	2.39791	2.47056	3.0898	2.33149	0.188396	0.0142308		2	2	2	2	3	3	3
sgTGGT1_200290_9	107	191	263	234	287	188	3	0		107	191	263	234	287	188	3	0.9		1.39377e-05	3.12118e-05	3.56764e-05	3.5648e-05	3.64565e-05	2.56787e-05	3.8794e-07	1.18395e-07		1.1631	1.35598	1.35483	1.38718	0.881582	-5.16701	-6.87924		4	5	5	5	5	6	10
sgTGGT1_200295_1	181	151	313	165	442	179	155	128		181	151	313	165	442	179	155	128		2.35768e-05	2.46753e-05	4.2459e-05	2.51364e-05	5.61455e-05	2.44494e-05	2.00436e-05	1.68384e-05		0.065698	0.848701	0.0924101	1.2518	0.05243	-0.234229	-0.485615		5	3	4	2	6	4	4
sgTGGT1_200295_10	106	45	66	40	0	3	0	0		106	45	66	40	0.9	3	0.9	0.9		1.38074e-05	7.35357e-06	8.95302e-06	6.09368e-06	1.14323e-07	4.09767e-07	1.16382e-07	1.18395e-07		-0.908928	-0.624998	-1.18006	-6.91618	-5.0745	-6.89043	-6.86569		10	5	5	8	10	7	7
sgTGGT1_200295_2	72	63	43	14	29	183	153	101		72	63	43	14	29	183	153	101		9.37863e-06	1.0295e-05	5.83303e-06	2.13279e-06	3.68376e-06	2.49958e-05	1.9785e-05	1.32865e-05		0.134494	-0.685132	-2.13664	-1.3482	1.41423	1.07695	0.502517		4	6	7	5	2	3	3
sgTGGT1_200295_3	147	65	4	0	0	153	893	852		147	65	4	0.9	0.9	153	893	852		1.9148e-05	1.06218e-05	5.42607e-07	1.37108e-07	1.14323e-07	2.08981e-05	0.000115477	0.000112081		-0.850165	-5.14114	-7.12574	-7.38793	0.126176	2.59234	2.54927		9	10	10	9	5	2	2
sgTGGT1_200295_4	38	59	127	157	60	35	1	0		38	59	127	157	60	35	1	0.9		4.94983e-06	9.64135e-06	1.72278e-05	2.39177e-05	7.62156e-06	4.78061e-06	1.29313e-07	1.18395e-07		0.961855	1.79929	2.27263	0.622707	-0.0501844	-5.25844	-5.3857		2	2	1	4	7	5	5
sgTGGT1_200295_5	290	157	17	14	0	31	0	0		290	157	17	14	0.9	31	0.9	0.9		3.7775e-05	2.56558e-05	2.30608e-06	2.13279e-06	1.14323e-07	4.23426e-06	1.16382e-07	1.18395e-07		-0.558149	-4.03392	-4.14662	-8.36817	-3.15725	-8.34242	-8.31768		8	9	8	10	9	10	10
sgTGGT1_200295_6	48	30	9	10	3	156	1273	1336		48	30	9	10	3	156	1273	1336		6.25242e-06	4.90238e-06	1.22087e-06	1.52342e-06	3.81078e-07	2.13079e-05	0.000164616	0.000175751		-0.350933	-2.35651	-2.0371	-4.03626	1.7689	4.71855	4.81297		7	7	6	6	1	1	1
sgTGGT1_200295_7	151	201	187	236	243	212	0	0		151	201	187	236	243	212	0.9	0.9		1.96691e-05	3.28459e-05	2.53669e-05	3.59527e-05	3.08673e-05	2.89569e-05	1.16382e-07	1.18395e-07		0.739786	0.367018	0.870172	0.650152	0.557976	-7.40092	-7.37618		3	4	3	3	4	9	9
sgTGGT1_200295_8	54	38	5	0	0	11	0	0		54	38	5	0.9	0.9	11	0.9	0.9		7.03397e-06	6.20968e-06	6.78259e-07	1.37108e-07	1.14323e-07	1.50248e-06	1.16382e-07	1.18395e-07		-0.179821	-3.37443	-5.68096	-5.94315	-2.227	-5.9174	-5.89266		6	8	9	7	8	6	6
sgTGGT1_200295_9	131	313	457	452	699	309	1	0		131	313	457	452	699	309	1	0.9		1.70639e-05	5.11482e-05	6.19929e-05	6.88586e-05	8.87912e-05	4.2206e-05	1.29313e-07	1.18395e-07		1.58373	1.86116	2.01269	2.37947	1.3065	-7.04393	-7.1712		1	1	2	1	3	8	8
sgTGGT1_200300_1	83	64	115	55	90	46	0	0		83	64	115	55	90	46	0.9	0.9		1.08115e-05	1.04584e-05	1.56e-05	8.37881e-06	1.14323e-05	6.28309e-06	1.16382e-07	1.18395e-07		-0.0479003	0.528979	-0.367746	0.0805577	-0.783017	-6.53755	-6.51281		4	4	4	3	4	10	9
sgTGGT1_200300_10	29	9	0	0	0	3	0	0		29	9	0.9	0.9	0.9	3	0.9	0.9		3.7775e-06	1.47071e-06	1.22087e-07	1.37108e-07	1.14323e-07	4.09767e-07	1.16382e-07	1.18395e-07		-1.36092	-4.95146	-4.78405	-5.04624	-3.20456	-5.02049	-4.99575		8	8	8	8	8	5	5
sgTGGT1_200300_2	177	176	284	284	236	178	3	1		177	176	284	284	236	178	3	1		2.30558e-05	2.87606e-05	3.85251e-05	4.32651e-05	2.99781e-05	2.43128e-05	3.8794e-07	1.3155e-07		0.318965	0.74067	0.908075	0.378782	0.076588	-5.89315	-7.45337		3	3	2	2	2	8	10
sgTGGT1_200300_3	42	25	44	25	31	13	0	0		42	25	44	25	31	13	0.9	0.9		5.47087e-06	4.08532e-06	5.96868e-06	3.80855e-06	3.93781e-06	1.77566e-06	1.16382e-07	1.18395e-07		-0.421322	0.125642	-0.522527	-0.474377	-1.62342	-5.55483	-5.53009		5	5	5	4	6	7	7
sgTGGT1_200300_4	220	437	927	846	1176	704	251	255		220	437	927	846	1176	704	251	255		2.86569e-05	7.14113e-05	0.000125749	0.000128881	0.000149383	9.61586e-05	3.24577e-05	3.35452e-05		1.31727	2.13359	2.16909	2.38206	1.74653	0.179676	0.227224		1	1	1	1	1	1	1
sgTGGT1_200300_5	31	18	0	0	0	1	0	0		31	18	0.9	0.9	0.9	1	0.9	0.9		4.03802e-06	2.94143e-06	1.22087e-07	1.37108e-07	1.14323e-07	1.36589e-07	1.16382e-07	1.18395e-07		-0.457132	-5.04767	-4.88027	-5.14246	-4.88574	-5.11671	-5.09197		6	9	9	9	10	6	6
sgTGGT1_200300_6	16	17	26	16	4	5	0	0		16	17	26	16	4	5	0.9	0.9		2.08414e-06	2.77801e-06	3.52695e-06	2.43747e-06	5.08104e-07	6.82945e-07	1.16382e-07	1.18395e-07		0.414602	0.758968	0.225934	-2.03626	-1.60961	-4.16251	-4.13777		2	2	3	5	5	4	4
sgTGGT1_200300_7	15	3	0	0	0	0	0	0		15	3	0.9	0.9	0.9	0.9	0.9	0.9		1.95388e-06	4.90238e-07	1.22087e-07	1.37108e-07	1.14323e-07	1.2293e-07	1.16382e-07	1.18395e-07		-1.99479	-4.00037	-3.83296	-4.09515	-3.99043	-4.0694	-4.04466		10	7	7	7	9	3	3
sgTGGT1_200300_8	79	21	0	0	1	21	0	0		79	21	0.9	0.9	1	21	0.9	0.9		1.02904e-05	3.43167e-06	1.22087e-07	1.37108e-07	1.27026e-07	2.86837e-06	1.16382e-07	1.18395e-07		-1.58432	-6.39726	-6.22985	-6.34004	-1.843	-6.46629	-6.44155		9	10	10	10	7	9	8
sgTGGT1_200300_9	5	2	0	0	0	3	0	0		5	2	0.9	0.9	0.9	3	0.9	0.9		6.51294e-07	3.26825e-07	1.22087e-07	1.37108e-07	1.14323e-07	4.09767e-07	1.16382e-07	1.18395e-07		-0.994789	-2.4154	-2.248	-2.51019	-0.668505	-2.48444	-2.4597		7	6	6	6	3	2	2
sgTGGT1_200310_1	108	29	10	0	4	36	6	0		108	29	10	0.9	4	36	6	0.9		1.40679e-05	4.73897e-06	1.35652e-06	1.37108e-07	5.08104e-07	4.9172e-06	7.75881e-07	1.18395e-07		-1.56977	-3.37443	-6.68096	-4.79114	-1.5165	-4.18043	-6.89266		9	5	8	5	3	2	6
sgTGGT1_200310_10	164	86	2	2	0	4	0	0		164	86	2	2	0.9	4	0.9	0.9		2.13624e-05	1.40535e-05	2.71304e-07	3.04684e-07	1.14323e-07	5.46356e-07	1.16382e-07	1.18395e-07		-0.604148	-6.29902	-6.13162	-7.54581	-5.28909	-7.52006	-7.49532		4	7	6	10	10	10	10
sgTGGT1_200310_2	111	22	1	0	4	29	0	0		111	22	1	0.9	4	29	0.9	0.9		1.44587e-05	3.59508e-06	1.35652e-07	1.37108e-07	5.08104e-07	3.96108e-06	1.16382e-07	1.18395e-07		-2.00785	-6.73589	-6.72049	-4.83067	-1.86797	-6.95693	-6.93219		10	9	9	6	6	7	7
sgTGGT1_200310_3	49	37	189	135	24	45	0	0		49	37	189	135	24	45	0.9	0.9		6.38268e-06	6.04627e-06	2.56382e-05	2.05662e-05	3.04863e-06	6.1465e-06	1.16382e-07	1.18395e-07		-0.0781174	2.00606	1.68804	-1.066	-0.0543967	-5.77722	-5.75248		1	1	1	1	1	3	2
sgTGGT1_200310_4	98	43	131	48	9	46	41	15		98	43	131	48	9	46	41	15		1.27654e-05	7.02674e-06	1.77704e-05	7.31242e-06	1.14323e-06	6.28309e-06	5.30185e-06	1.97325e-06		-0.861306	0.477241	-0.803814	-3.48104	-1.02269	-1.26767	-2.69359		5	2	3	2	2	1	1
sgTGGT1_200310_5	83	32	0	0	0	12	0	0		83	32	0.9	0.9	0.9	12	0.9	0.9		1.08115e-05	5.2292e-06	1.22087e-07	1.37108e-07	1.14323e-07	1.63907e-06	1.16382e-07	1.18395e-07		-1.0479	-6.46851	-6.30111	-6.5633	-2.72162	-6.53755	-6.51281		7	8	7	7	8	6	5
sgTGGT1_200310_6	114	64	0	0	0	37	0	0		114	64	0.9	0.9	0.9	37	0.9	0.9		1.48495e-05	1.04584e-05	1.22087e-07	1.37108e-07	1.14323e-07	5.05379e-06	1.16382e-07	1.18395e-07		-0.505751	-6.92637	-6.75896	-7.02115	-1.55498	-6.9954	-6.97066		3	10	10	8	5	8	8
sgTGGT1_200310_7	74	42	97	71	4	18	0	0		74	42	97	71	4	18	0.9	0.9		9.63915e-06	6.86333e-06	1.31582e-05	1.08163e-05	5.08104e-07	2.4586e-06	1.16382e-07	1.18395e-07		-0.489997	0.448988	0.166228	-4.24571	-1.97107	-6.37196	-6.34723		2	3	2	4	7	5	4
sgTGGT1_200310_8	155	65	48	4	0	20	0	0		155	65	48	4	0.9	20	0.9	0.9		2.01901e-05	1.06218e-05	6.51129e-06	6.09368e-07	1.14323e-07	2.73178e-06	1.16382e-07	1.18395e-07		-0.926617	-1.63263	-5.05019	-7.46438	-2.88574	-7.43864	-7.4139		6	4	4	9	9	9	9
sgTGGT1_200310_9	60	23	0	0	4	20	0	0		60	23	0.9	0.9	4	20	0.9	0.9		7.81553e-06	3.75849e-06	1.22087e-07	1.37108e-07	5.08104e-07	2.73178e-06	1.16382e-07	1.18395e-07		-1.05619	-6.00037	-5.83296	-3.94315	-1.5165	-6.0694	-6.04466		8	6	5	3	3	4	3
sgTGGT1_200320_1	0	0	0	0	0	0	0	0		0.9	0.9	0.9	0.9	0.9	0.9	0.9	0.9		1.17233e-07	1.47071e-07	1.22087e-07	1.37108e-07	1.14323e-07	1.2293e-07	1.16382e-07	1.18395e-07		0.327139	0.0585281	0.225934	-0.036256	0.0684601	-0.0105079	0.0142308		1	1	1	1	1	1	1
sgTGGT1_200320_10	0	0	0	0	0	0	0	0		0.9	0.9	0.9	0.9	0.9	0.9	0.9	0.9		1.17233e-07	1.47071e-07	1.22087e-07	1.37108e-07	1.14323e-07	1.2293e-07	1.16382e-07	1.18395e-07		0.327139	0.0585281	0.225934	-0.036256	0.0684601	-0.0105079	0.0142308		1	1	1	1	1	1	1
sgTGGT1_200320_2	0	0	0	0	0	0	0	0		0.9	0.9	0.9	0.9	0.9	0.9	0.9	0.9		1.17233e-07	1.47071e-07	1.22087e-07	1.37108e-07	1.14323e-07	1.2293e-07	1.16382e-07	1.18395e-07		0.327139	0.0585281	0.225934	-0.036256	0.0684601	-0.0105079	0.0142308		1	1	1	1	1	1	1
sgTGGT1_200320_3	0	0	0	0	0	0	0	0		0.9	0.9	0.9	0.9	0.9	0.9	0.9	0.9		1.17233e-07	1.47071e-07	1.22087e-07	1.37108e-07	1.14323e-07	1.2293e-07	1.16382e-07	1.18395e-07		0.327139	0.0585281	0.225934	-0.036256	0.0684601	-0.0105079	0.0142308		1	1	1	1	1	1	1
sgTGGT1_200320_4	0	0	0	0	0	0	0	0		0.9	0.9	0.9	0.9	0.9	0.9	0.9	0.9		1.17233e-07	1.47071e-07	1.22087e-07	1.37108e-07	1.14323e-07	1.2293e-07	1.16382e-07	1.18395e-07		0.327139	0.0585281	0.225934	-0.036256	0.0684601	-0.0105079	0.0142308		1	1	1	1	1	1	1
sgTGGT1_200320_5	0	0	0	0	0	0	0	0		0.9	0.9	0.9	0.9	0.9	0.9	0.9	0.9		1.17233e-07	1.47071e-07	1.22087e-07	1.37108e-07	1.14323e-07	1.2293e-07	1.16382e-07	1.18395e-07		0.327139	0.0585281	0.225934	-0.036256	0.0684601	-0.0105079	0.0142308		1	1	1	1	1	1	1
sgTGGT1_200320_6	0	0	0	0	0	0	0	0		0.9	0.9	0.9	0.9	0.9	0.9	0.9	0.9		1.17233e-07	1.47071e-07	1.22087e-07	1.37108e-07	1.14323e-07	1.2293e-07	1.16382e-07	1.18395e-07		0.327139	0.0585281	0.225934	-0.036256	0.0684601	-0.0105079	0.0142308		1	1	1	1	1	1	1
sgTGGT1_200320_7	0	0	0	0	0	0	0	0		0.9	0.9	0.9	0.9	0.9	0.9	0.9	0.9		1.17233e-07	1.47071e-07	1.22087e-07	1.37108e-07	1.14323e-07	1.2293e-07	1.16382e-07	1.18395e-07		0.327139	0.0585281	0.225934	-0.036256	0.0684601	-0.0105079	0.0142308		1	1	1	1	1	1	1
sgTGGT1_200320_8	0	0	0	0	0	0	0	0		0.9	0.9	0.9	0.9	0.9	0.9	0.9	0.9		1.17233e-07	1.47071e-07	1.22087e-07	1.37108e-07	1.14323e-07	1.2293e-07	1.16382e-07	1.18395e-07		0.327139	0.0585281	0.225934	-0.036256	0.0684601	-0.0105079	0.0142308		1	1	1	1	1	1	1
sgTGGT1_200320_9	0	0	0	0	0	0	0	0		0.9	0.9	0.9	0.9	0.9	0.9	0.9	0.9		1.17233e-07	1.47071e-07	1.22087e-07	1.37108e-07	1.14323e-07	1.2293e-07	1.16382e-07	1.18395e-07		0.327139	0.0585281	0.225934	-0.036256	0.0684601	-0.0105079	0.0142308		1	1	1	1	1	1	1
sgTGGT1_200330_1	86	112	310	219	171	183	228	172		86	112	310	219	171	183	228	172		1.12023e-05	1.83022e-05	4.20521e-05	3.33629e-05	2.17215e-05	2.49958e-05	2.94835e-05	2.26266e-05		0.708229	1.90839	1.57446	0.955332	1.1579	1.39612	1.01423		4	3	4	4	3	3	3
sgTGGT1_200330_10	289	906	1380	1335	1980	2086	4590	4617		289	906	1380	1335	1980	2086	4590	4617		3.76448e-05	0.000148052	0.0001872	0.000203377	0.000251512	0.000284924	0.000593549	0.000607366		1.97558	2.31405	2.43363	2.7401	2.92006	3.97884	4.01205		2	2	2	2	2	1	1
sgTGGT1_200330_2	20	188	474	515	622	257	2	0		20	188	474	515	622	257	2	0.9		2.60518e-06	3.07216e-05	6.4299e-05	7.84562e-05	7.90102e-05	3.51034e-05	2.58627e-07	1.18395e-07		3.5598	4.62534	4.91243	4.92259	3.75216	-3.33244	-4.4597		1	1	1	1	1	4	5
sgTGGT1_200330_3	47	61	128	150	37	42	202	134		47	61	128	150	37	42	202	134		6.12216e-06	9.96817e-06	1.73634e-05	2.28513e-05	4.69996e-06	5.73673e-06	2.61213e-05	1.76277e-05		0.703288	1.50394	1.90016	-0.381391	-0.0938113	2.09311	1.52573		5	5	3	5	5	2	2
sgTGGT1_200330_4	15	14	0	0	0	0	0	0		15	14	0.9	0.9	0.9	0.9	0.9	0.9		1.95388e-06	2.28778e-06	1.22087e-07	1.37108e-07	1.14323e-07	1.2293e-07	1.16382e-07	1.18395e-07		0.227603	-4.00037	-3.83296	-4.09515	-3.99043	-4.0694	-4.04466		7	8	6	6	8	5	4
sgTGGT1_200330_5	105	55	15	0	0	6	0	0		105	55	15	0.9	0.9	6	0.9	0.9		1.36772e-05	8.98769e-06	2.03478e-06	1.37108e-07	1.14323e-07	8.19534e-07	1.16382e-07	1.18395e-07		-0.605747	-2.74883	-6.64031	-6.9025	-4.06082	-6.87676	-6.85202		9	7	9	10	9	9	9
sgTGGT1_200330_6	35	39	0	0	0	0	0	0		35	39	0.9	0.9	0.9	0.9	0.9	0.9		4.55906e-06	6.37309e-06	1.22087e-07	1.37108e-07	1.14323e-07	1.2293e-07	1.16382e-07	1.18395e-07		0.483258	-5.22276	-5.05535	-5.31754	-5.21283	-5.29179	-5.26706		6	10	8	9	10	7	7
sgTGGT1_200330_7	92	131	303	199	257	111	0	0		92	131	303	199	257	111	0.9	0.9		1.19838e-05	2.14071e-05	4.11025e-05	3.03161e-05	3.26457e-05	1.51614e-05	1.16382e-07	1.18395e-07		0.837	1.77814	1.339	1.44581	0.339314	-6.68607	-6.66133		3	4	5	3	4	8	8
sgTGGT1_200330_8	30	20	16	0	0	11	0	0		30	20	16	0.9	0.9	11	0.9	0.9		3.90776e-06	3.26825e-06	2.17043e-06	1.37108e-07	1.14323e-07	1.50248e-06	1.16382e-07	1.18395e-07		-0.257823	-0.848363	-4.83296	-5.09515	-1.379	-5.0694	-5.04466		8	6	7	8	6	6	6
sgTGGT1_200330_9	127	50	4	0	5	14	0	0		127	50	4	0.9	5	14	0.9	0.9		1.65429e-05	8.17063e-06	5.42607e-07	1.37108e-07	6.3513e-07	1.91224e-06	1.16382e-07	1.18395e-07		-1.01769	-4.93016	-6.91475	-4.70301	-3.11287	-7.1512	-7.12646		10	9	10	7	7	10	10
sgTGGT1_200340_1	4	2	0	0	0	0	0	0		4	2	0.9	0.9	0.9	0.9	0.9	0.9		5.21035e-07	3.26825e-07	1.22087e-07	1.37108e-07	1.14323e-07	1.2293e-07	1.16382e-07	1.18395e-07		-0.672861	-2.09348	-1.92607	-2.18826	-2.08354	-2.16251	-2.13777		10	8	8	8	9	2	2
sgTGGT1_200340_10	72	113	187	240	135	289	761	720		72	113	187	240	135	289	761	720		9.37863e-06	1.84656e-05	2.53669e-05	3.65621e-05	1.71485e-05	3.94742e-05	9.84075e-05	9.4716e-05		0.977393	1.4355	1.9629	0.870635	2.07346	3.39132	3.33616		3	4	3	4	2	1	1
sgTGGT1_200340_2	28	40	52	56	13	46	0	0		28	40	52	56	13	46	0.9	0.9		3.64725e-06	6.53651e-06	7.05389e-06	8.53115e-06	1.65134e-06	6.28309e-06	1.16382e-07	1.18395e-07		0.841712	0.951613	1.22593	-1.14317	0.784667	-4.96987	-4.94513		4	6	5	7	4	3	3
sgTGGT1_200340_3	191	146	219	169	235	169	1	0		191	146	219	169	235	169	1	0.9		2.48794e-05	2.38582e-05	2.97077e-05	2.57458e-05	2.98511e-05	2.30835e-05	1.29313e-07	1.18395e-07		-0.0604651	0.255886	0.0493844	0.262832	-0.108089	-7.58794	-7.7152		6	7	7	6	5	10	10
sgTGGT1_200340_4	185	490	1082	1186	1058	704	3	0		185	490	1082	1186	1058	704	3	0.9		2.40979e-05	8.00722e-05	0.000146775	0.000180678	0.000134394	9.61586e-05	3.8794e-07	1.18395e-07		1.7324	2.60663	2.90644	2.47949	1.99651	-5.95693	-7.66915		2	2	2	2	3	6	9
sgTGGT1_200340_5	56	32	8	0	0	18	0	0		56	32	8	0.9	0.9	18	0.9	0.9		7.29449e-06	5.2292e-06	1.08521e-06	1.37108e-07	1.14323e-07	2.4586e-06	1.16382e-07	1.18395e-07		-0.480216	-2.74883	-5.73342	-5.99561	-1.56897	-5.96987	-5.94513		9	9	10	10	8	7	6
sgTGGT1_200340_6	40	25	0	0	0	1	0	0		40	25	0.9	0.9	0.9	1	0.9	0.9		5.21035e-06	4.08532e-06	1.22087e-07	1.37108e-07	1.14323e-07	1.36589e-07	1.16382e-07	1.18395e-07		-0.350933	-5.4154	-5.248	-5.51019	-5.25347	-5.48444	-5.4597		8	10	9	9	10	4	4
sgTGGT1_200340_7	58	247	445	485	488	346	1	1		58	247	445	485	488	346	1	1		7.55501e-06	4.03629e-05	6.03651e-05	7.38859e-05	6.19887e-05	4.72598e-05	1.29313e-07	1.3155e-07		2.41753	2.99821	3.28979	3.0365	2.64511	-5.86849	-5.84375		1	1	1	1	1	5	5
sgTGGT1_200340_8	66	74	178	140	159	49	1	0		66	74	178	140	159	49	1	0.9		8.59708e-06	1.20925e-05	2.4146e-05	2.13279e-05	2.01971e-05	6.69286e-06	1.29313e-07	1.18395e-07		0.492198	1.48987	1.31082	1.23223	-0.361224	-6.0549	-6.18217		5	3	4	3	6	8	7
sgTGGT1_200340_9	104	69	241	182	129	71	0	0		104	69	241	182	129	71	0.9	0.9		1.35469e-05	1.12755e-05	3.26921e-05	2.77263e-05	1.63864e-05	9.69781e-06	1.16382e-07	1.18395e-07		-0.264776	1.27098	1.03329	0.274532	-0.482233	-6.86295	-6.83821		7	5	6	5	7	9	8
sgTGGT1_200350_1	71	66	4	0	0	35	0	0		71	66	4	0.9	0.9	35	0.9	0.9		9.24837e-06	1.07852e-05	5.42607e-07	1.37108e-07	1.14323e-07	4.78061e-06	1.16382e-07	1.18395e-07		0.221786	-4.09122	-6.07582	-6.33801	-0.952004	-6.31226	-6.28752		8	10	10	10	8	10	10
sgTGGT1_200350_10	119	301	598	452	567	496	171	131		119	301	598	452	567	496	171	131		1.55008e-05	4.91872e-05	8.11198e-05	6.88586e-05	7.20238e-05	6.77481e-05	2.21126e-05	1.7233e-05		1.66594	2.38771	2.15129	2.21613	2.12784	0.512527	0.152836		4	4	5	5	4	2	2
sgTGGT1_200350_2	1	0	0	0	0	0	0	0		1	0.9	0.9	0.9	0.9	0.9	0.9	0.9		1.30259e-07	1.47071e-07	1.22087e-07	1.37108e-07	1.14323e-07	1.2293e-07	1.16382e-07	1.18395e-07		0.175136	-0.093475	0.0739307	-0.188259	-0.083543	-0.162511	-0.137772		9	8	7	7	7	3	3
sgTGGT1_200350_3	37	145	192	203	389	188	1	1		37	145	192	203	389	188	1	1		4.81957e-06	2.36948e-05	2.60451e-05	3.09254e-05	4.94131e-05	2.56787e-05	1.29313e-07	1.3155e-07		2.29759	2.43404	2.68182	3.35792	2.4136	-5.21996	-5.19522		2	3	3	2	2	6	6
sgTGGT1_200350_4	27	253	536	359	546	389	0	0		27	253	536	359	546	389	0.9	0.9		3.51699e-06	4.13434e-05	7.27094e-05	5.46908e-05	6.93562e-05	5.31331e-05	1.16382e-07	1.18395e-07		3.55525	4.36973	3.95889	4.30161	3.9172	-4.9174	-4.89266		1	1	1	1	1	5	5
sgTGGT1_200350_5	34	41	10	0	0	0	0	0		34	41	10	0.9	0.9	0.9	0.9	0.9		4.4288e-06	6.69992e-06	1.35652e-06	1.37108e-07	1.14323e-07	1.2293e-07	1.16382e-07	1.18395e-07		0.597228	-1.70701	-5.01353	-5.27572	-5.17101	-5.24997	-5.22524		7	9	9	9	10	8	7
sgTGGT1_200350_6	264	346	845	808	673	485	7	4		264	346	845	808	673	485	7	4		3.43883e-05	5.65408e-05	0.000114626	0.000123092	8.54885e-05	6.62456e-05	9.05194e-07	5.262e-07		0.717373	1.73694	1.83975	1.31381	0.945907	-5.24755	-6.03016		6	6	6	6	6	7	8
sgTGGT1_200350_7	128	392	1058	998	1178	613	102	54		128	392	1058	998	1178	613	102	54		1.66731e-05	6.40578e-05	0.00014352	0.000152037	0.000149637	8.3729e-05	1.319e-05	7.1037e-06		1.94185	3.10565	3.18883	3.16587	2.3282	-0.338083	-1.23088		3	2	2	3	3	4	4
sgTGGT1_200350_8	89	148	391	349	494	193	187	511		89	148	391	349	494	193	187	511		1.1593e-05	2.41851e-05	5.30399e-05	5.31674e-05	6.27509e-05	2.63617e-05	2.41816e-05	6.7222e-05		1.06086	2.19382	2.19728	2.43638	1.18518	1.06065	2.53568		5	5	4	4	5	1	1
sgTGGT1_200350_9	64	46	67	53	15	2	0	0		64	46	67	53	15	2	0.9	0.9		8.33656e-06	7.51698e-06	9.08867e-06	8.07413e-06	1.90539e-06	2.73178e-07	1.16382e-07	1.18395e-07		-0.149299	0.124617	-0.0461457	-2.12937	-4.93154	-6.16251	-6.13777		10	7	8	8	9	9	9
sgTGGT1_200360_1	59	216	617	494	664	306	3	0		59	216	617	494	664	306	3	0.9		7.68527e-06	3.52971e-05	8.36972e-05	7.5257e-05	8.43453e-05	4.17962e-05	3.8794e-07	1.18395e-07		2.19938	3.44501	3.29166	3.45614	2.4432	-4.30819	-6.02042		5	3	4	4	5	6	8
sgTGGT1_200360_10	49	201	400	323	367	203	1	0		49	201	400	323	367	203	1	0.9		6.38268e-06	3.28459e-05	5.42607e-05	4.92065e-05	4.66186e-05	2.77276e-05	1.29313e-07	1.18395e-07		2.36348	3.08767	2.94661	2.86867	2.11909	-5.62522	-5.75248		3	5	5	5	6	8	6
sgTGGT1_200360_2	46	46	0	0	0	417	5082	5122		46	46	0.9	0.9	0.9	417	5082	5122		5.9919e-06	7.51698e-06	1.22087e-07	1.37108e-07	1.14323e-07	5.69576e-05	0.000657171	0.000673799		0.327139	-5.61704	-5.44963	-5.71182	3.2488	6.77711	6.81316		7	10	10	10	3	1	1
sgTGGT1_200360_3	42	14	9	0	0	33	42	18		42	14	9	0.9	0.9	33	42	18		5.47087e-06	2.28778e-06	1.22087e-06	1.37108e-07	1.14323e-07	4.50743e-06	5.43117e-06	2.3679e-06		-1.25782	-2.16386	-5.31839	-5.58058	-0.279463	-0.0105079	-1.20816		10	9	9	9	8	3	3
sgTGGT1_200360_4	34	133	344	311	480	220	2	0		34	133	344	311	480	220	2	0.9		4.4288e-06	2.17339e-05	4.66642e-05	4.73784e-05	6.09725e-05	3.00496e-05	2.58627e-07	1.18395e-07		2.29496	3.39733	3.41924	3.78317	2.76236	-4.09797	-5.22524		4	4	3	3	4	5	5
sgTGGT1_200360_5	26	21	18	9	0	15	0	0		26	21	18	9	0.9	15	0.9	0.9		3.38673e-06	3.43167e-06	2.44173e-06	1.37108e-06	1.14323e-07	2.04883e-06	1.16382e-07	1.18395e-07		0.0190168	-0.471987	-1.30458	-4.8887	-0.725089	-4.86295	-4.83821		8	8	8	8	9	7	4
sgTGGT1_200360_6	63	763	1171	1201	1821	1244	6	0		63	763	1171	1201	1821	1244	6	0.9		8.2063e-06	0.000124684	0.000158848	0.000182963	0.000231314	0.000169917	7.75881e-07	1.18395e-07		3.9254	4.27477	4.47867	4.81698	4.37195	-3.40283	-6.11505		1	1	1	1	1	4	9
sgTGGT1_200360_7	53	37	136	42	53	14	0	0		53	37	136	42	53	14	0.9	0.9		6.90371e-06	6.04627e-06	1.84486e-05	6.39837e-06	6.73238e-06	1.91224e-06	1.16382e-07	1.18395e-07		-0.191328	1.41807	-0.109669	-0.036256	-1.85211	-5.89043	-5.86569		9	7	7	7	10	9	7
sgTGGT1_200360_8	164	1175	2577	2310	3843	2454	3135	3837		164	1175	2577	2310	3843	2454	3135	3837		2.13624e-05	0.00019201	0.000349575	0.00035191	0.000488161	0.000335189	0.000405398	0.000504757		3.16803	4.03245	4.04206	4.51421	3.97183	4.24619	4.56244		2	2	2	2	2	2	2
sgTGGT1_200360_9	72	112	290	293	284	205	0	0		72	112	290	293	284	205	0.9	0.9		9.37863e-06	1.83022e-05	3.9339e-05	4.46362e-05	3.60754e-05	2.80007e-05	1.16382e-07	1.18395e-07		0.964569	2.06851	2.25077	1.94357	1.57802	-6.33244	-6.3077		6	6	6	6	7	10	10
sgTGGT1_200370_1	189	335	1069	1012	820	404	1880	2084		189	335	1069	1012	820	404	1880	2084		2.46189e-05	5.47432e-05	0.000145012	0.00015417	0.000104161	5.51819e-05	0.000243109	0.00027415		1.15291	2.55833	2.64668	2.08098	1.16443	3.30377	3.47713		1	1	1	2	1	1	1
sgTGGT1_200370_10	96	127	450	354	463	189	0	0		96	127	450	354	463	189	0.9	0.9		1.25048e-05	2.07534e-05	6.10433e-05	5.39291e-05	5.88131e-05	2.58153e-05	1.16382e-07	1.18395e-07		0.730861	2.28735	2.10858	2.23365	1.04574	-6.74747	-6.72273		3	2	3	1	2	9	9
sgTGGT1_200370_2	20	6	0	0	0	1	0	0		20	6	0.9	0.9	0.9	1	0.9	0.9		2.60518e-06	9.80476e-07	1.22087e-07	1.37108e-07	1.14323e-07	1.36589e-07	1.16382e-07	1.18395e-07		-1.40983	-4.4154	-4.248	-4.51019	-4.25347	-4.48444	-4.4597		9	10	10	10	10	4	4
sgTGGT1_200370_3	177	98	77	49	11	29	0	0		177	98	77	49	11	29	0.9	0.9		2.30558e-05	1.60144e-05	1.04452e-05	7.46476e-06	1.39729e-06	3.96108e-06	1.16382e-07	1.18395e-07		-0.525757	-1.14229	-1.62696	-4.04443	-2.54116	-7.63012	-7.60538		7	8	9	9	9	10	10
sgTGGT1_200370_4	47	33	171	214	111	90	1	0		47	33	171	214	111	90	1	0.9		6.12216e-06	5.39262e-06	2.31965e-05	3.26012e-05	1.40999e-05	1.2293e-05	1.29313e-07	1.18395e-07		-0.183056	1.92179	2.41281	1.20357	1.00572	-5.5651	-5.69236		5	3	2	3	4	6	6
sgTGGT1_200370_5	88	139	300	143	95	170	0	0		88	139	300	143	95	170	0.9	0.9		1.14628e-05	2.27144e-05	4.06955e-05	2.17849e-05	1.20675e-05	2.32201e-05	1.16382e-07	1.18395e-07		0.986649	1.82792	0.926374	0.074168	1.01842	-6.62194	-6.5972		2	4	4	5	3	8	8
sgTGGT1_200370_6	222	179	240	130	32	200	928	932		222	179	240	130	32	200	928	932		2.89174e-05	2.92509e-05	3.25564e-05	1.98045e-05	4.06483e-06	2.73178e-05	0.000120003	0.000122605		0.016539	0.171003	-0.546114	-2.83067	-0.0820996	2.05306	2.084		4	6	6	8	6	3	3
sgTGGT1_200370_7	21	0	21	9	11	6	0	0		21	0.9	21	9	11	6	0.9	0.9		2.73543e-06	1.47071e-07	2.84869e-06	1.37108e-06	1.39729e-06	8.19534e-07	1.16382e-07	1.18395e-07		-4.21718	0.0585281	-0.996459	-0.969142	-1.73889	-4.55483	-4.53009		10	7	7	7	7	5	5
sgTGGT1_200370_8	72	25	31	30	68	16	0	0		72	25	31	30	68	16	0.9	0.9		9.37863e-06	4.08532e-06	4.20521e-06	4.57026e-06	8.63777e-06	2.18542e-06	1.16382e-07	1.18395e-07		-1.19893	-1.1572	-1.0371	-0.118718	-2.10146	-6.33244	-6.3077		8	9	8	6	8	7	7
sgTGGT1_200370_9	131	83	164	139	159	232	967	1112		131	83	164	139	159	232	967	1112		1.70639e-05	1.35632e-05	2.22469e-05	2.11755e-05	2.01971e-05	3.16886e-05	0.000125046	0.000146284		-0.331244	0.382657	0.311452	0.243204	0.893018	2.87344	3.09975		6	5	5	4	5	2	2
sgTGGT1_200385_1	40	33	22	8	0	27	0	0		40	33	22	8	0.9	27	0.9	0.9		5.21035e-06	5.39262e-06	2.98434e-06	1.21874e-06	1.14323e-07	3.6879e-06	1.16382e-07	1.18395e-07		0.0496052	-0.803968	-2.09599	-5.51019	-0.49858	-5.48444	-5.4597		4	6	6	7	7	5	4
sgTGGT1_200385_10	17	33	136	98	31	83	0	0		17	33	136	98	31	83	0.9	0.9		2.2144e-06	5.39262e-06	1.84486e-05	1.49295e-05	3.93781e-06	1.13369e-05	1.16382e-07	1.18395e-07		1.28407	3.05853	2.75318	0.830477	2.35604	-4.24997	-4.22524		2	2	2	3	2	3	3
sgTGGT1_200385_2	79	30	84	51	14	9	0	0		79	30	84	51	14	9	0.9	0.9		1.02904e-05	4.90238e-06	1.13948e-05	7.76944e-06	1.77836e-06	1.2293e-06	1.16382e-07	1.18395e-07		-1.06975	0.147065	-0.405422	-2.53268	-3.0654	-6.46629	-6.44155		8	5	5	5	10	7	7
sgTGGT1_200385_3	39	6	0	0	0	179	1067	956		39	6	0.9	0.9	0.9	179	1067	956		5.08009e-06	9.80476e-07	1.22087e-07	1.37108e-07	1.14323e-07	2.44494e-05	0.000137977	0.000125762		-2.3733	-5.37888	-5.21147	-5.47366	2.26687	4.76343	4.6297		10	8	7	6	3	1	1
sgTGGT1_200385_4	112	87	121	95	150	88	0	0		112	87	121	95	150	88	0.9	0.9		1.4589e-05	1.42169e-05	1.64139e-05	1.44725e-05	1.90539e-05	1.20198e-05	1.16382e-07	1.18395e-07		-0.0372723	0.170036	-0.0115655	0.385208	-0.279463	-6.96987	-6.94513		5	4	4	4	6	10	10
sgTGGT1_200385_5	87	50	0	0	0	12	0	0		87	50	0.9	0.9	0.9	12	0.9	0.9		1.13325e-05	8.17063e-06	1.22087e-07	1.37108e-07	1.14323e-07	1.63907e-06	1.16382e-07	1.18395e-07		-0.471948	-6.53642	-6.36901	-6.6312	-2.78952	-6.60545	-6.58072		6	10	10	10	9	9	9
sgTGGT1_200385_6	79	25	11	0	0	26	0	0		79	25	11	0.9	0.9	26	0.9	0.9		1.02904e-05	4.08532e-06	1.49217e-06	1.37108e-07	1.14323e-07	3.55131e-06	1.16382e-07	1.18395e-07		-1.33279	-2.78582	-6.22985	-6.49204	-1.53488	-6.46629	-6.44155		9	7	9	9	8	7	7
sgTGGT1_200385_7	46	25	0	0	0	41	0	0		46	25	0.9	0.9	0.9	41	0.9	0.9		5.9919e-06	4.08532e-06	1.22087e-07	1.37108e-07	1.14323e-07	5.60015e-06	1.16382e-07	1.18395e-07		-0.552567	-5.61704	-5.44963	-5.71182	-0.0975499	-5.68607	-5.66133		7	9	8	8	5	6	6
sgTGGT1_200385_8	42	80	83	89	103	104	1	0		42	80	83	89	103	104	1	0.9		5.47087e-06	1.3073e-05	1.12591e-05	1.35584e-05	1.30837e-05	1.42052e-05	1.29313e-07	1.18395e-07		1.25675	1.04125	1.30935	1.25793	1.37658	-5.40283	-5.53009		3	3	3	2	4	4	5
sgTGGT1_200385_9	80	351	979	964	1358	712	1331	1135		80	351	979	964	1358	712	1331	1135		1.04207e-05	5.73578e-05	0.000132803	0.000146858	0.000172501	9.72513e-05	0.000172116	0.000149309		2.46054	3.67177	3.8169	4.04908	3.22227	4.04586	3.84078		1	1	1	1	1	2	2
sgTGGT1_200400_1	54	34	0	0	0	9	0	0		54	34	0.9	0.9	0.9	9	0.9	0.9		7.03397e-06	5.55603e-06	1.22087e-07	1.37108e-07	1.14323e-07	1.2293e-06	1.16382e-07	1.18395e-07		-0.340286	-5.84836	-5.68096	-5.94315	-2.5165	-5.9174	-5.89266		3	8	7	7	4	6	6
sgTGGT1_200400_10	50	37	4	0	0	43	0	0		50	37	4	0.9	0.9	43	0.9	0.9		6.51294e-06	6.04627e-06	5.42607e-07	1.37108e-07	1.14323e-07	5.87332e-06	1.16382e-07	1.18395e-07		-0.107264	-3.58533	-5.56993	-5.83212	-0.149131	-5.80637	-5.78163		1	2	5	5	1	4	4
sgTGGT1_200400_2	113	62	2	0	0	34	0	0		113	62	2	0.9	0.9	34	0.9	0.9		1.47192e-05	1.01316e-05	2.71304e-07	1.37108e-07	1.14323e-07	4.64402e-06	1.16382e-07	1.18395e-07		-0.538844	-5.76165	-6.74625	-7.00844	-1.66426	-6.98269	-6.95795		6	7	10	10	2	9	9
sgTGGT1_200400_3	94	32	0	0	0	19	0	0		94	32	0.9	0.9	0.9	19	0.9	0.9		1.22443e-05	5.2292e-06	1.22087e-07	1.37108e-07	1.14323e-07	2.59519e-06	1.16382e-07	1.18395e-07		-1.22745	-6.64806	-6.48066	-6.74285	-2.2382	-6.7171	-6.69236		10	10	9	9	3	8	8
sgTGGT1_200400_4	137	60	48	38	3	15	0	0		137	60	48	38	3	15	0.9	0.9		1.78454e-05	9.80476e-06	6.51129e-06	5.789e-06	3.81078e-07	2.04883e-06	1.16382e-07	1.18395e-07		-0.864002	-1.45454	-1.62417	-5.54933	-3.12268	-7.26054	-7.2358		9	1	1	3	5	10	10
sgTGGT1_200400_5	57	38	0	0	0	0	0	0		57	38	0.9	0.9	0.9	0.9	0.9	0.9		7.42475e-06	6.20968e-06	1.22087e-07	1.37108e-07	1.14323e-07	1.2293e-07	1.16382e-07	1.18395e-07		-0.257823	-5.92637	-5.75896	-6.02115	-5.91643	-5.9954	-5.97066		2	9	8	8	10	7	7
sgTGGT1_200400_6	35	19	0	0	0	0	0	0		35	19	0.9	0.9	0.9	0.9	0.9	0.9		4.55906e-06	3.10484e-06	1.22087e-07	1.37108e-07	1.14323e-07	1.2293e-07	1.16382e-07	1.18395e-07		-0.554216	-5.22276	-5.05535	-5.31754	-5.21283	-5.29179	-5.26706		7	4	2	1	7	1	1
sgTGGT1_200400_7	50	29	0	0	0	0	0	0		50	29	0.9	0.9	0.9	0.9	0.9	0.9		6.51294e-06	4.73897e-06	1.22087e-07	1.37108e-07	1.14323e-07	1.2293e-07	1.16382e-07	1.18395e-07		-0.458736	-5.73733	-5.56993	-5.83212	-5.7274	-5.80637	-5.78163		4	6	5	5	9	4	4
sgTGGT1_200400_8	35	16	1	0	0	1	0	0		35	16	1	0.9	0.9	1	0.9	0.9		4.55906e-06	2.6146e-06	1.35652e-07	1.37108e-07	1.14323e-07	1.36589e-07	1.16382e-07	1.18395e-07		-0.802144	-5.07075	-5.05535	-5.31754	-5.06082	-5.29179	-5.26706		8	3	2	1	6	1	1
sgTGGT1_200400_9	47	27	0	0	0	0	0	0		47	27	0.9	0.9	0.9	0.9	0.9	0.9		6.12216e-06	4.41214e-06	1.22087e-07	1.37108e-07	1.14323e-07	1.2293e-07	1.16382e-07	1.18395e-07		-0.472562	-5.64806	-5.48066	-5.74285	-5.63813	-5.7171	-5.69236		5	5	4	4	8	3	3
sgTGGT1_200410_1	104	181	634	467	411	256	85	28		104	181	634	467	411	256	85	28		1.35469e-05	2.95777e-05	8.60033e-05	7.11437e-05	5.22077e-05	3.49668e-05	1.09916e-05	3.6834e-06		1.12655	2.66643	2.39277	1.9463	1.36802	-0.301557	-1.87885		1	1	1	1	1	2	2
sgTGGT1_200410_10	57	24	15	3	0	25	0	0		57	24	15	3	0.9	25	0.9	0.9		7.42475e-06	3.9219e-06	2.03478e-06	4.57026e-07	1.14323e-07	3.41472e-06	1.16382e-07	1.18395e-07		-0.920788	-1.86747	-4.02199	-6.02115	-1.12057	-5.9954	-5.97066		7	4	4	6	3	6	6
sgTGGT1_200410_2	99	53	2	0	0	13	0	0		99	53	2	0.9	0.9	13	0.9	0.9		1.28956e-05	8.66087e-06	2.71304e-07	1.37108e-07	1.14323e-07	1.77566e-06	1.16382e-07	1.18395e-07		-0.574297	-5.57083	-6.55543	-6.81762	-2.86046	-6.79187	-6.76713		4	8	10	10	7	9	9
sgTGGT1_200410_3	72	36	201	40	0	152	634	596		72	36	201	40	0.9	152	634	596		9.37863e-06	5.88285e-06	2.7266e-05	6.09368e-06	1.14323e-07	2.07615e-05	8.19847e-05	7.84038e-05		-0.672861	1.53965	-0.622063	-6.35818	1.14646	3.12791	3.06347		5	2	2	9	2	1	1
sgTGGT1_200410_4	63	23	0	0	0	2	0	0		63	23	0.9	0.9	0.9	2	0.9	0.9		8.2063e-06	3.75849e-06	1.22087e-07	1.37108e-07	1.14323e-07	2.73178e-07	1.16382e-07	1.18395e-07		-1.12658	-6.07075	-5.90335	-6.16554	-4.90882	-6.13979	-6.11505		8	9	8	7	9	7	7
sgTGGT1_200410_5	36	16	1	0	0	8	0	0		36	16	1	0.9	0.9	8	0.9	0.9		4.68932e-06	2.6146e-06	1.35652e-07	1.37108e-07	1.14323e-07	1.09271e-06	1.16382e-07	1.18395e-07		-0.842786	-5.1114	-5.09599	-5.35818	-2.10146	-5.33244	-5.3077		6	7	6	4	6	4	4
sgTGGT1_200410_6	26	20	0	0	0	6	0	0		26	20	0.9	0.9	0.9	6	0.9	0.9		3.38673e-06	3.26825e-06	1.22087e-07	1.37108e-07	1.14323e-07	8.19534e-07	1.16382e-07	1.18395e-07		-0.0513725	-4.79391	-4.62651	-4.8887	-2.04702	-4.86295	-4.83821		2	6	5	3	5	3	3
sgTGGT1_200410_7	42	9	2	0	0	2	0	0		42	9	2	0.9	0.9	2	0.9	0.9		5.47087e-06	1.47071e-06	2.71304e-07	1.37108e-07	1.14323e-07	2.73178e-07	1.16382e-07	1.18395e-07		-1.89525	-4.33379	-5.31839	-5.58058	-4.32386	-5.55483	-5.53009		9	5	7	5	8	5	5
sgTGGT1_200410_8	161	118	129	61	64	69	0	0		161	118	129	61	64	69	0.9	0.9		2.09717e-05	1.92827e-05	1.74991e-05	9.29286e-06	8.12967e-06	9.42464e-06	1.16382e-07	1.18395e-07		-0.121135	-0.261162	-1.17425	-1.36717	-1.15393	-7.49343	-7.46869		3	3	3	2	4	10	10
sgTGGT1_200410_9	65	12	0	0	0	1	0	0		65	12	0.9	0.9	0.9	1	0.9	0.9		8.46682e-06	1.96095e-06	1.22087e-07	1.37108e-07	1.14323e-07	1.36589e-07	1.16382e-07	1.18395e-07		-2.11027	-6.11584	-5.94844	-6.21063	-5.95391	-6.18488	-6.16014		10	10	9	8	10	8	8
sgTGGT1_200430_1	8	3	19	20	4	4	0	0		8	3	19	20	4	4	0.9	0.9		1.04207e-06	4.90238e-07	2.57738e-06	3.04684e-06	5.08104e-07	5.46356e-07	1.16382e-07	1.18395e-07		-1.0879	1.30646	1.54786	-1.03626	-0.93154	-3.16251	-3.13777		8	2	2	4	5	2	2
sgTGGT1_200430_10	29	19	3	0	0	45	0	0		29	19	3	0.9	0.9	45	0.9	0.9		3.7775e-06	3.10484e-06	4.06955e-07	1.37108e-07	1.14323e-07	6.1465e-06	1.16382e-07	1.18395e-07		-0.282914	-3.21449	-4.78405	-5.04624	0.702332	-5.02049	-4.99575		5	7	6	5	2	3	3
sgTGGT1_200430_2	47	32	5	0	0	12	0	0		47	32	5	0.9	0.9	12	0.9	0.9		6.12216e-06	5.2292e-06	6.78259e-07	1.37108e-07	1.14323e-07	1.63907e-06	1.16382e-07	1.18395e-07		-0.22745	-3.17413	-5.48066	-5.74285	-1.90117	-5.7171	-5.69236		4	6	7	6	6	5	5
sgTGGT1_200430_3	67	24	25	9	0	10	0	0		67	24	25	9	0.9	10	0.9	0.9		8.72734e-06	3.9219e-06	3.3913e-06	1.37108e-06	1.14323e-07	1.36589e-06	1.16382e-07	1.18395e-07		-1.15399	-1.3637	-2.67023	-6.25435	-2.6757	-6.2286	-6.20386		9	5	5	9	8	7	7
sgTGGT1_200430_4	68	52	106	105	89	66	0	0		68	52	106	105	89	66	0.9	0.9		8.8576e-06	8.49746e-06	1.43791e-05	1.59959e-05	1.13053e-05	9.01487e-06	1.16382e-07	1.18395e-07		-0.059884	0.698986	0.852716	0.352015	0.0253914	-6.24997	-6.22524		3	3	3	2	3	8	8
sgTGGT1_200430_5	45	91	404	280	130	113	0	0		45	91	404	280	130	113	0.9	0.9		5.86164e-06	1.48705e-05	5.48033e-05	4.26558e-05	1.65134e-05	1.54345e-05	1.16382e-07	1.18395e-07		1.34308	3.22489	2.86336	1.49426	1.39679	-5.65436	-5.62963		1	1	1	1	1	4	4
sgTGGT1_200430_6	52	18	0	0	0	0	0	0		52	18	0.9	0.9	0.9	0.9	0.9	0.9		6.77346e-06	2.94143e-06	1.22087e-07	1.37108e-07	1.14323e-07	1.2293e-07	1.16382e-07	1.18395e-07		-1.20338	-5.79391	-5.62651	-5.8887	-5.78398	-5.86295	-5.83821		10	9	8	7	10	6	6
sgTGGT1_200430_7	121	135	168	163	112	83	47	71		121	135	168	163	112	83	47	71		1.57613e-05	2.20607e-05	2.27895e-05	2.48318e-05	1.42269e-05	1.13369e-05	6.07773e-06	9.34005e-06		0.485091	0.531982	0.655799	-0.147764	-0.475364	-1.37478	-0.754885		2	4	4	3	4	1	1
sgTGGT1_200430_8	192	92	12	0	0	42	0	0		192	92	12	0.9	0.9	42	0.9	0.9		2.50097e-05	1.5034e-05	1.62782e-06	1.37108e-07	1.14323e-07	5.73673e-06	1.16382e-07	1.18395e-07		-0.734261	-3.94147	-7.51103	-7.77322	-2.12418	-7.74747	-7.72273		7	8	10	10	7	10	10
sgTGGT1_200430_9	131	76	0	0	2	19	0	0		131	76	0.9	0.9	2	19	0.9	0.9		1.70639e-05	1.24194e-05	1.22087e-07	1.37108e-07	2.54052e-07	2.59519e-06	1.16382e-07	1.18395e-07		-0.458356	-7.1269	-6.95949	-6.06968	-2.71704	-7.19593	-7.1712		6	10	9	8	9	9	9
sgTGGT1_200440_1	92	45	6	0	0	18	0	0		92	45	6	0.9	0.9	18	0.9	0.9		1.19838e-05	7.35357e-06	8.13911e-07	1.37108e-07	1.14323e-07	2.4586e-06	1.16382e-07	1.18395e-07		-0.70457	-3.88007	-6.44963	-6.71182	-2.28518	-6.68607	-6.66133		8	7	9	9	8	8	8
sgTGGT1_200440_10	152	140	233	343	535	180	0	0		152	140	233	343	535	180	0.9	0.9		1.97993e-05	2.28778e-05	3.16069e-05	5.22533e-05	6.79589e-05	2.4586e-05	1.16382e-07	1.18395e-07		0.208495	0.674787	1.40007	1.77921	0.312386	-7.41044	-7.3857		5	5	4	3	5	10	10
sgTGGT1_200440_2	63	146	314	246	547	122	5	0		63	146	314	246	547	122	5	0.9		8.2063e-06	2.38582e-05	4.25947e-05	3.74761e-05	6.94832e-05	1.66638e-05	6.46567e-07	1.18395e-07		1.53968	2.37587	2.19117	3.08186	1.02192	-3.66586	-6.11505		2	2	2	2	3	5	6
sgTGGT1_200440_3	87	46	5	0	0	0	27	4		87	46	5	0.9	0.9	0.9	27	4		1.13325e-05	7.51698e-06	6.78259e-07	1.37108e-07	1.14323e-07	1.2293e-07	3.49146e-06	5.262e-07		-0.592242	-4.06249	-6.36901	-6.6312	-6.52649	-1.69856	-4.42871		7	8	8	8	10	3	4
sgTGGT1_200440_4	105	31	3	0	0	21	0	0		105	31	3	0.9	0.9	21	0.9	0.9		1.36772e-05	5.06579e-06	4.06955e-07	1.37108e-07	1.14323e-07	2.86837e-06	1.16382e-07	1.18395e-07		-1.43291	-5.07075	-6.64031	-6.9025	-2.25347	-6.87676	-6.85202		10	9	10	10	7	9	9
sgTGGT1_200440_5	64	20	0	0	0	3	0	0		64	20	0.9	0.9	0.9	3	0.9	0.9		8.33656e-06	3.26825e-06	1.22087e-07	1.37108e-07	1.14323e-07	4.09767e-07	1.16382e-07	1.18395e-07		-1.35093	-6.09348	-5.92607	-6.18826	-4.34658	-6.16251	-6.13777		9	10	7	7	9	7	7
sgTGGT1_200440_6	78	91	195	148	155	393	1635	1448		78	91	195	148	155	393	1635	1448		1.01602e-05	1.48705e-05	2.64521e-05	2.25466e-05	1.9689e-05	5.36794e-05	0.000211428	0.000190484		0.549532	1.38046	1.14998	0.954466	2.40144	4.37916	4.22867		4	4	5	5	2	1	1
sgTGGT1_200440_7	11	18	0	0	0	5	0	0		11	18	0.9	0.9	0.9	5	0.9	0.9		1.43285e-06	2.94143e-06	1.22087e-07	1.37108e-07	1.14323e-07	6.82945e-07	1.16382e-07	1.18395e-07		1.03763	-3.55291	-3.3855	-3.64769	-1.06904	-3.62194	-3.5972		3	6	6	6	6	4	3
sgTGGT1_200440_8	39	211	589	727	878	348	0	0		39	211	589	727	878	348	0.9	0.9		5.08009e-06	3.44801e-05	7.98989e-05	0.000110753	0.000111529	4.75329e-05	1.16382e-07	1.18395e-07		2.76284	3.97525	4.44634	4.45642	3.226	-5.44791	-5.42317		1	1	1	1	1	6	5
sgTGGT1_200440_9	96	82	340	296	234	163	446	289		96	82	340	296	234	163	446	289		1.25048e-05	1.33998e-05	4.61216e-05	4.50932e-05	2.97241e-05	2.2264e-05	5.76738e-05	3.80179e-05		0.0997286	1.88296	1.85042	1.24915	0.832226	2.20543	1.60419		6	3	3	4	4	2	2
sgTGGT1_200450_1	80	49	161	127	103	67	0	0		80	49	161	127	103	67	0.9	0.9		1.04207e-05	8.00722e-06	2.18399e-05	1.93474e-05	1.30837e-05	9.15146e-06	1.16382e-07	1.18395e-07		-0.380079	1.06752	0.89269	0.328316	-0.187379	-6.48444	-6.4597		5	2	3	3	3	9	7
sgTGGT1_200450_10	225	185	565	368	363	268	30	28		225	185	565	368	363	268	30	28		2.93082e-05	3.02313e-05	7.66433e-05	5.60619e-05	4.61105e-05	3.66058e-05	3.8794e-06	3.6834e-06		0.0447394	1.38685	0.935715	0.653789	0.320768	-2.9174	-2.9922		2	1	2	1	1	2	1
sgTGGT1_200450_2	147	77	7	0	1	41	0	0		147	77	7	0.9	1	41	0.9	0.9		1.9148e-05	1.25828e-05	9.49563e-07	1.37108e-07	1.27026e-07	5.60015e-06	1.16382e-07	1.18395e-07		-0.605747	-4.33379	-7.12574	-7.23593	-1.77366	-7.36218	-7.33744		8	5	10	10	6	10	10
sgTGGT1_200450_3	38	21	0	0	2	37	0	0		38	21	0.9	0.9	2	37	0.9	0.9		4.94983e-06	3.43167e-06	1.22087e-07	1.37108e-07	2.54052e-07	5.05379e-06	1.16382e-07	1.18395e-07		-0.528471	-5.3414	-5.174	-4.28418	0.0299859	-5.41044	-5.3857		7	6	5	5	2	4	3
sgTGGT1_200450_4	74	54	55	38	6	9	0	0		74	54	55	38	6	9	0.9	0.9		9.63915e-06	8.82428e-06	7.46085e-06	5.789e-06	7.62156e-07	1.2293e-06	1.16382e-07	1.18395e-07		-0.127427	-0.369566	-0.735592	-3.66075	-2.97107	-6.37196	-6.34723		3	4	4	4	8	8	6
sgTGGT1_200450_5	63	31	0	0	0	11	29	6		63	31	0.9	0.9	0.9	11	29	6		8.2063e-06	5.06579e-06	1.22087e-07	1.37108e-07	1.14323e-07	1.50248e-06	3.75009e-06	7.893e-07		-0.695944	-6.07075	-5.90335	-6.16554	-2.44939	-1.12981	-3.37809		9	8	7	8	7	1	2
sgTGGT1_200450_6	103	85	113	195	136	58	2	0		103	85	113	195	136	58	2	0.9		1.34167e-05	1.38901e-05	1.53287e-05	2.97067e-05	1.72755e-05	7.92216e-06	2.58627e-07	1.18395e-07		0.0500295	0.192206	1.14676	0.364706	-0.760059	-5.69701	-6.82427		1	3	1	2	4	5	8
sgTGGT1_200450_7	67	48	0	0	0	0	0	0		67	48	0.9	0.9	0.9	0.9	0.9	0.9		8.72734e-06	7.84381e-06	1.22087e-07	1.37108e-07	1.14323e-07	1.2293e-07	1.16382e-07	1.18395e-07		-0.153988	-6.15956	-5.99216	-6.25435	-6.14963	-6.2286	-6.20386		4	9	8	9	10	7	5
sgTGGT1_200450_8	136	83	0	0	3	4	7	0		136	83	0.9	0.9	3	4	7	0.9		1.77152e-05	1.35632e-05	1.22087e-07	1.37108e-07	3.81078e-07	5.46356e-07	9.05194e-07	1.18395e-07		-0.385284	-7.18094	-7.01353	-5.53876	-5.019	-4.29062	-7.22524		6	10	9	6	9	3	9
sgTGGT1_200450_9	57	20	0	0	0	19	0	0		57	20	0.9	0.9	0.9	19	0.9	0.9		7.42475e-06	3.26825e-06	1.22087e-07	1.37108e-07	1.14323e-07	2.59519e-06	1.16382e-07	1.18395e-07		-1.18382	-5.92637	-5.75896	-6.02115	-1.5165	-5.9954	-5.97066		10	7	6	7	5	6	4
sgTGGT1_200460_1	91	114	182	84	143	501	1942	1647		91	114	182	84	143	501	1942	1647		1.18535e-05	1.8629e-05	2.46886e-05	1.27967e-05	1.81647e-05	6.8431e-05	0.000251127	0.000216663		0.652235	1.05853	0.110457	0.615821	2.52933	4.40502	4.19206		2	3	5	2	1	1	1
sgTGGT1_200460_10	52	82	277	205	122	71	0	0		52	82	277	205	122	71	0.9	0.9		6.77346e-06	1.33998e-05	3.75756e-05	3.12301e-05	1.54972e-05	9.69781e-06	1.16382e-07	1.18395e-07		0.984251	2.47183	2.20497	1.19404	0.517767	-5.86295	-5.83821		1	1	1	1	2	7	6
sgTGGT1_200460_2	65	32	10	0	0	22	0	0		65	32	10	0.9	0.9	22	0.9	0.9		8.46682e-06	5.2292e-06	1.35652e-06	1.37108e-07	1.14323e-07	3.00496e-06	1.16382e-07	1.18395e-07		-0.695229	-2.64191	-5.94844	-6.21063	-1.49448	-6.18488	-6.16014		8	9	9	9	6	8	7
sgTGGT1_200460_3	124	49	10	1	0	0	0	0		124	49	10	1	0.9	0.9	0.9	0.9		1.61521e-05	8.00722e-06	1.35652e-06	1.52342e-07	1.14323e-07	1.2293e-07	1.16382e-07	1.18395e-07		-1.01235	-3.57374	-6.72826	-7.14246	-7.03774	-7.11671	-7.09197		9	10	10	10	10	9	9
sgTGGT1_200460_4	38	27	50	10	0	16	0	0		38	27	50	10	0.9	16	0.9	0.9		4.94983e-06	4.41214e-06	6.78259e-06	1.52342e-06	1.14323e-07	2.18542e-06	1.16382e-07	1.18395e-07		-0.165901	0.454457	-1.70007	-5.43619	-1.17947	-5.41044	-5.3857		5	6	6	7	5	4	3
sgTGGT1_200460_5	47	30	65	54	25	9	0	0		47	30	65	54	25	9	0.9	0.9		6.12216e-06	4.90238e-06	8.81737e-06	8.22647e-06	3.17565e-06	1.2293e-06	1.16382e-07	1.18395e-07		-0.320559	0.526307	0.426232	-0.946989	-2.3162	-5.7171	-5.69236		6	5	3	4	8	6	5
sgTGGT1_200460_6	77	55	108	83	8	62	24	0		77	55	108	83	8	62	24	0.9		1.00299e-05	8.98769e-06	1.46504e-05	1.26444e-05	1.01621e-06	8.46851e-06	3.10352e-06	1.18395e-07		-0.158288	0.546629	0.334187	-3.30304	-0.24413	-1.69233	-6.40456		4	4	4	6	4	3	8
sgTGGT1_200460_7	287	283	605	416	337	303	2	0		287	283	605	416	337	303	2	0.9		3.73843e-05	4.62458e-05	8.20694e-05	6.33743e-05	4.28078e-05	4.13864e-05	2.58627e-07	1.18395e-07		0.30689	1.13441	0.761467	0.195442	0.146727	-7.17541	-8.30268		3	2	2	3	3	10	10
sgTGGT1_200460_8	170	84	87	25	38	51	126	85		170	84	87	25	38	51	126	85		2.2144e-05	1.37267e-05	1.18017e-05	3.80855e-06	4.82699e-06	6.96603e-06	1.62935e-05	1.11817e-05		-0.689934	-0.907919	-2.5396	-2.19772	-1.66851	-0.442619	-0.985769		7	7	7	5	7	2	2
sgTGGT1_200460_9	46	18	20	0	0	5	0	0		46	18	20	0.9	0.9	5	0.9	0.9		5.9919e-06	2.94143e-06	2.71304e-06	1.37108e-07	1.14323e-07	6.82945e-07	1.16382e-07	1.18395e-07		-1.0265	-1.14311	-5.44963	-5.71182	-3.13317	-5.68607	-5.66133		10	8	8	8	9	5	4
sgTGGT1_200470_1	75	90	173	205	239	133	1	0		75	90	173	205	239	133	1	0.9		9.76941e-06	1.47071e-05	2.34678e-05	3.12301e-05	3.03592e-05	1.81663e-05	1.29313e-07	1.18395e-07		0.590174	1.26434	1.6766	1.63579	0.894924	-6.23933	-6.36659		1	1	1	1	1	5	6
sgTGGT1_200470_10	73	52	0	0	0	32	0	0		73	52	0.9	0.9	0.9	32	0.9	0.9		9.50889e-06	8.49746e-06	1.22087e-07	1.37108e-07	1.14323e-07	4.37085e-06	1.16382e-07	1.18395e-07		-0.162246	-6.2833	-6.11589	-6.37808	-1.12136	-6.35234	-6.3276		4	10	8	7	6	6	5
sgTGGT1_200470_2	98	35	3	0	0	8	0	0		98	35	3	0.9	0.9	8	0.9	0.9		1.27654e-05	5.71944e-06	4.06955e-07	1.37108e-07	1.14323e-07	1.09271e-06	1.16382e-07	1.18395e-07		-1.15829	-4.97122	-6.54078	-6.80297	-3.54625	-6.77722	-6.75248		8	8	10	10	10	9	9
sgTGGT1_200470_3	96	86	29	7	0	16	0	0		96	86	29	7	0.9	16	0.9	0.9		1.25048e-05	1.40535e-05	3.9339e-06	1.06639e-06	1.14323e-07	2.18542e-06	1.16382e-07	1.18395e-07		0.168441	-1.66845	-3.55167	-6.77322	-2.5165	-6.74747	-6.72273		3	5	5	9	9	8	8
sgTGGT1_200470_4	21	1	0	0	0	14	0	0		21	1	0.9	0.9	0.9	14	0.9	0.9		2.73543e-06	1.63413e-07	1.22087e-07	1.37108e-07	1.14323e-07	1.91224e-06	1.16382e-07	1.18395e-07		-4.06518	-4.48579	-4.31839	-4.58058	-0.516502	-4.55483	-4.53009		10	7	6	4	4	2	2
sgTGGT1_200470_5	75	68	116	64	27	41	0	0		75	68	116	64	27	41	0.9	0.9		9.76941e-06	1.11121e-05	1.57356e-05	9.74989e-06	3.4297e-06	5.60015e-06	1.16382e-07	1.18395e-07		0.185783	0.68769	-0.00288489	-1.51019	-0.802807	-6.39133	-6.36659		2	2	2	2	5	7	6
sgTGGT1_200470_6	100	53	76	62	31	78	0	0		100	53	76	62	31	78	0.9	0.9		1.30259e-05	8.66087e-06	1.03095e-05	9.44521e-06	3.93781e-06	1.06539e-05	1.16382e-07	1.18395e-07		-0.588797	-0.337401	-0.463726	-1.72592	-0.289994	-6.80637	-6.78163		6	3	3	3	3	10	10
sgTGGT1_200470_7	64	25	34	39	0	28	0	0		64	25	34	39	0.9	28	0.9	0.9		8.33656e-06	4.08532e-06	4.61216e-06	5.94134e-06	1.14323e-07	3.82449e-06	1.16382e-07	1.18395e-07		-1.029	-0.854009	-0.488664	-6.18826	-1.12418	-6.16251	-6.13777		7	4	4	6	7	4	4
sgTGGT1_200470_8	47	16	4	0	0	17	0	0		47	16	4	0.9	0.9	17	0.9	0.9		6.12216e-06	2.6146e-06	5.42607e-07	1.37108e-07	1.14323e-07	2.32201e-06	1.16382e-07	1.18395e-07		-1.22745	-3.49606	-5.48066	-5.74285	-1.39867	-5.7171	-5.69236		9	6	7	5	8	3	3
sgTGGT1_200470_9	75	50	2	0	0	88	224	187		75	50	2	0.9	0.9	88	224	187		9.76941e-06	8.17063e-06	2.71304e-07	1.37108e-07	1.14323e-07	1.20198e-05	2.89662e-05	2.45998e-05		-0.257823	-5.17029	-6.15489	-6.41708	0.299073	1.56803	1.33231		5	9	9	8	2	1	1
sgTGGT1_200480_1	74	34	38	7	0	15	0	0		74	34	38	7	0.9	15	0.9	0.9		9.63915e-06	5.55603e-06	5.15477e-06	1.06639e-06	1.14323e-07	2.04883e-06	1.16382e-07	1.18395e-07		-0.794851	-0.902998	-3.17616	-6.39771	-2.2341	-6.37196	-6.34723		7	6	6	8	7	7	6
sgTGGT1_200480_10	28	10	0	0	0	4	0	0		28	10	0.9	0.9	0.9	4	0.9	0.9		3.64725e-06	1.63413e-06	1.22087e-07	1.37108e-07	1.14323e-07	5.46356e-07	1.16382e-07	1.18395e-07		-1.15829	-4.90083	-4.73342	-4.99561	-2.73889	-4.96987	-4.94513		9	9	7	6	8	3	2
sgTGGT1_200480_2	45	16	38	21	3	17	0	0		45	16	38	21	3	17	0.9	0.9		5.86164e-06	2.6146e-06	5.15477e-06	3.19918e-06	3.81078e-07	2.32201e-06	1.16382e-07	1.18395e-07		-1.16471	-0.185398	-0.873602	-3.94315	-1.33593	-5.65436	-5.62963		10	4	5	5	6	5	3
sgTGGT1_200480_3	115	272	1084	817	1163	266	3	0		115	272	1084	817	1163	266	3	0.9		1.49798e-05	4.44482e-05	0.000147047	0.000124463	0.000147731	3.63327e-05	3.8794e-07	1.18395e-07		1.56911	3.29519	3.05464	3.30189	1.27825	-5.27104	-6.98326		2	1	1	1	2	4	7
sgTGGT1_200480_4	156	79	23	0	0	8	0	0		156	79	23	0.9	0.9	8	0.9	0.9		2.03204e-05	1.29096e-05	3.11999e-06	1.37108e-07	1.14323e-07	1.09271e-06	1.16382e-07	1.18395e-07		-0.654482	-2.70331	-7.21147	-7.47366	-4.21694	-7.44791	-7.42317		6	8	10	10	10	10	10
sgTGGT1_200480_5	49	30	0	0	0	21	7	25		49	30	0.9	0.9	0.9	21	7	25		6.38268e-06	4.90238e-06	1.22087e-07	1.37108e-07	1.14323e-07	2.86837e-06	9.05194e-07	3.28875e-06		-0.38068	-5.70818	-5.54078	-5.80297	-1.15393	-2.81786	-0.956623		5	10	8	7	5	1	1
sgTGGT1_200480_6	54	63	53	81	123	97	0	0		54	63	53	81	123	97	0.9	0.9		7.03397e-06	1.0295e-05	7.18955e-06	1.23397e-05	1.56242e-05	1.32491e-05	1.16382e-07	1.18395e-07		0.549532	0.031561	0.810896	1.15137	0.913485	-5.9174	-5.89266		3	3	3	3	3	6	4
sgTGGT1_200480_7	117	72	94	126	88	74	0	0		117	72	94	126	88	74	0.9	0.9		1.52403e-05	1.17657e-05	1.27513e-05	1.91951e-05	1.11783e-05	1.01076e-05	1.16382e-07	1.18395e-07		-0.373301	-0.257248	0.332849	-0.447189	-0.592451	-7.03288	-7.00814		4	5	4	4	4	8	8
sgTGGT1_200480_8	57	163	234	156	555	269	4	0		57	163	234	156	555	269	4	0.9		7.42475e-06	2.66363e-05	3.17425e-05	2.37654e-05	7.04995e-05	3.67424e-05	5.17254e-07	1.18395e-07		1.84298	2.096	1.67845	3.2472	2.30703	-3.8434	-5.97066		1	2	2	2	1	2	5
sgTGGT1_200480_9	122	56	27	0	0	15	0	0		122	56	27	0.9	0.9	15	0.9	0.9		1.58916e-05	9.15111e-06	3.6626e-06	1.37108e-07	1.14323e-07	2.04883e-06	1.16382e-07	1.18395e-07		-0.796243	-2.11732	-6.85681	-7.119	-2.95539	-7.09325	-7.06851		8	7	9	9	9	9	9
sgTGGT1_200590_1	164	81	282	172	12	87	0	6		164	81	282	172	12	87	0.9	6		2.13624e-05	1.32364e-05	3.82538e-05	2.62028e-05	1.52431e-06	1.18832e-05	1.16382e-07	7.893e-07		-0.690563	0.840527	0.294647	-3.80885	-0.846148	-7.52006	-4.75836		7	6	6	7	8	9	5
sgTGGT1_200590_10	372	371	642	645	582	902	3299	2846		372	371	642	645	582	902	3299	2846		4.84563e-05	6.06261e-05	8.70885e-05	9.82606e-05	7.39292e-05	0.000123203	0.000426605	0.000374391		0.323256	0.845799	1.01993	0.609461	1.34628	3.13815	2.94979		4	5	4	3	3	2	2
sgTGGT1_200590_2	99	183	204	144	152	375	1400	1306		99	183	204	144	152	375	1400	1306		1.28956e-05	2.99045e-05	2.7673e-05	2.19373e-05	1.9308e-05	5.12208e-05	0.000181039	0.000171804		1.21348	1.1016	0.766502	0.582315	1.98985	3.81135	3.73581		2	4	5	4	2	1	1
sgTGGT1_200590_3	241	123	190	136	194	124	1	0		241	123	190	136	194	124	1	0.9		3.13924e-05	2.00998e-05	2.57738e-05	2.07185e-05	2.46431e-05	1.6937e-05	1.29313e-07	1.18395e-07		-0.643236	-0.284506	-0.599493	-0.349232	-0.890233	-7.9234	-8.05066		6	7	7	6	9	10	10
sgTGGT1_200590_4	134	455	1180	1008	1259	709	2	0		134	455	1180	1008	1259	709	2	0.9		1.74547e-05	7.43527e-05	0.000160069	0.000153561	0.000159926	9.68415e-05	2.58627e-07	1.18395e-07		2.09077	3.19701	3.13712	3.19572	2.47201	-6.0766	-7.20386		1	1	1	1	1	6	8
sgTGGT1_200590_5	53	17	0	0	0	34	0	0		53	17	0.9	0.9	0.9	34	0.9	0.9		6.90371e-06	2.77801e-06	1.22087e-07	1.37108e-07	1.14323e-07	4.64402e-06	1.16382e-07	1.18395e-07		-1.31332	-5.8214	-5.65399	-5.91618	-0.571998	-5.89043	-5.86569		10	10	10	9	7	5	6
sgTGGT1_200590_6	108	168	657	578	554	209	1	0		108	168	657	578	554	209	1	0.9		1.40679e-05	2.74533e-05	8.91232e-05	8.80537e-05	7.03724e-05	2.85471e-05	1.29313e-07	1.18395e-07		0.964569	2.66339	2.64597	2.3226	1.02093	-6.7654	-6.89266		3	2	2	2	4	7	7
sgTGGT1_200590_7	255	241	586	460	239	448	1615	1275		255	241	586	460	239	448	1615	1275		3.3216e-05	3.93824e-05	7.9492e-05	7.00773e-05	3.03592e-05	6.11918e-05	0.000208841	0.000167726		0.245675	1.25893	1.07707	-0.129743	0.881462	2.65246	2.33616		5	3	3	5	5	3	3
sgTGGT1_200590_8	125	51	43	26	0	87	13	17		125	51	43	26	0.9	87	13	17		1.62823e-05	8.33404e-06	5.83303e-06	3.96089e-06	1.14323e-07	1.18832e-05	1.68107e-06	2.23635e-06		-0.96622	-1.48099	-2.03941	-7.15404	-0.454381	-3.27585	-2.86409		9	8	9	10	6	4	4
sgTGGT1_200590_9	139	60	29	36	10	39	0	0		139	60	29	36	10	39	0.9	0.9		1.8106e-05	9.80476e-06	3.9339e-06	5.48431e-06	1.27026e-06	5.32697e-06	1.16382e-07	1.18395e-07		-0.884911	-2.20243	-1.72308	-3.83327	-1.76508	-7.28145	-7.25671		8	9	8	8	10	8	9
sgTGGT1_200595_1	99	76	52	25	2	40	0	0		99	76	52	25	2	40	0.9	0.9		1.28956e-05	1.24194e-05	7.05389e-06	3.80855e-06	2.54052e-07	5.46356e-06	1.16382e-07	1.18395e-07		-0.05429	-0.870389	-1.75957	-5.66561	-1.23897	-6.79187	-6.76713		6	8	8	8	6	6	6
sgTGGT1_200595_10	375	488	941	926	910	868	1201	878		375	488	941	926	910	868	1201	878		4.8847e-05	7.97454e-05	0.000127648	0.000141069	0.000115594	0.000118559	0.000155305	0.000115501		0.70713	1.38583	1.53006	1.24272	1.27926	1.66877	1.24156		1	4	2	2	1	1	1
sgTGGT1_200595_2	191	207	299	213	211	181	0	0		191	207	299	213	211	181	0.9	0.9		2.48794e-05	3.38264e-05	4.05599e-05	3.24489e-05	2.68025e-05	2.47226e-05	1.16382e-07	1.18395e-07		0.443197	0.705101	0.383215	0.107414	-0.00912284	-7.73994	-7.7152		3	6	5	4	3	10	10
sgTGGT1_200595_3	68	81	373	249	181	128	0	0		68	81	373	249	181	128	0.9	0.9		8.8576e-06	1.32364e-05	5.05981e-05	3.79332e-05	2.29917e-05	1.74834e-05	1.16382e-07	1.18395e-07		0.579526	2.5141	2.09847	1.37613	0.980997	-6.24997	-6.22524		2	1	1	1	2	5	5
sgTGGT1_200595_4	111	104	225	235	196	86	0	0		111	104	225	235	196	86	0.9	0.9		1.44587e-05	1.69949e-05	3.05217e-05	3.58004e-05	2.48971e-05	1.17466e-05	1.16382e-07	1.18395e-07		0.233163	1.07789	1.30803	0.784038	-0.299691	-6.95693	-6.93219		4	5	3	3	5	7	7
sgTGGT1_200595_5	32	6	0	0	0	2	0	0		32	6	0.9	0.9	0.9	2	0.9	0.9		4.16828e-06	9.80476e-07	1.22087e-07	1.37108e-07	1.14323e-07	2.73178e-07	1.16382e-07	1.18395e-07		-2.0879	-5.09348	-4.92607	-5.18826	-3.93154	-5.16251	-5.13777		10	10	10	7	10	3	3
sgTGGT1_200595_6	112	66	68	35	0	10	0	0		112	66	68	35	0.9	10	0.9	0.9		1.4589e-05	1.07852e-05	9.22432e-06	5.33197e-06	1.14323e-07	1.36589e-06	1.16382e-07	1.18395e-07		-0.435822	-0.661364	-1.45214	-6.99561	-3.41697	-6.96987	-6.94513		7	7	7	10	9	8	8
sgTGGT1_200595_7	10	3	0	0	0	0	0	0		10	3	0.9	0.9	0.9	0.9	0.9	0.9		1.30259e-06	4.90238e-07	1.22087e-07	1.37108e-07	1.14323e-07	1.2293e-07	1.16382e-07	1.18395e-07		-1.40983	-3.4154	-3.248	-3.51019	-3.40547	-3.48444	-3.4597		9	9	9	6	8	2	2
sgTGGT1_200595_8	46	25	133	41	0	11	1	0		46	25	133	41	0.9	11	1	0.9		5.9919e-06	4.08532e-06	1.80417e-05	6.24602e-06	1.14323e-07	1.50248e-06	1.29313e-07	1.18395e-07		-0.552567	1.59025	0.0599238	-5.71182	-1.99567	-5.53407	-5.66133		8	3	6	9	7	4	4
sgTGGT1_200595_9	125	113	420	181	36	104	0	0		125	113	420	181	36	104	0.9	0.9		1.62823e-05	1.84656e-05	5.69738e-05	2.75739e-05	4.57294e-06	1.42052e-05	1.16382e-07	1.18395e-07		0.181534	1.80699	0.759995	-1.83212	-0.196884	-7.1283	-7.10356		5	2	4	5	4	9	9
sgTGGT1_200600_1	178	205	306	266	256	224	26	21		178	205	306	266	256	224	26	21		2.31861e-05	3.34996e-05	4.15095e-05	4.0523e-05	3.25187e-05	3.05959e-05	3.36215e-06	2.76255e-06		0.530886	0.840182	0.805483	0.488011	0.400082	-2.7858	-3.06919		5	4	2	3	4	5	4
sgTGGT1_200600_10	110	47	37	0	3	29	27	0		110	47	37	0.9	3	29	27	0.9		1.43285e-05	7.68039e-06	5.01912e-06	1.37108e-07	3.81078e-07	3.96108e-06	3.49146e-06	1.18395e-07		-0.899632	-1.51338	-6.70743	-5.23265	-1.85492	-2.03698	-6.91913		9	7	10	8	8	4	9
sgTGGT1_200600_2	39	23	0	0	3	84	518	452		39	23	0.9	0.9	3	84	518	452		5.08009e-06	3.75849e-06	1.22087e-07	1.37108e-07	3.81078e-07	1.14735e-05	6.69844e-05	5.94606e-05		-0.434701	-5.37888	-5.21147	-3.7367	1.17538	3.7209	3.54901		7	10	9	7	3	1	1
sgTGGT1_200600_3	49	84	14	13	0	19	0	0		49	84	14	13	0.9	19	0.9	0.9		6.38268e-06	1.37267e-05	1.89913e-06	1.98045e-06	1.14323e-07	2.59519e-06	1.16382e-07	1.18395e-07		1.10475	-1.74883	-1.68834	-5.80297	-1.29832	-5.77722	-5.75248		3	8	7	9	7	8	6
sgTGGT1_200600_4	37	29	33	41	15	23	0	0		37	29	33	41	15	23	0.9	0.9		4.81957e-06	4.73897e-06	4.47651e-06	6.24602e-06	1.90539e-06	3.14155e-06	1.16382e-07	1.18395e-07		-0.0243332	-0.106531	0.374032	-1.33882	-0.617431	-5.37196	-5.34723		6	6	4	5	6	6	5
sgTGGT1_200600_5	74	372	555	473	807	632	80	19		74	372	555	473	807	632	80	19		9.63915e-06	6.07895e-05	7.52868e-05	7.20578e-05	0.00010251	8.63242e-05	1.03451e-05	2.49945e-06		2.65684	2.96542	2.90218	3.41072	3.16279	0.101967	-1.9473		1	1	1	1	1	3	3
sgTGGT1_200600_6	211	60	43	34	3	35	0	0		211	60	43	34	3	35	0.9	0.9		2.74846e-05	9.80476e-06	5.83303e-06	5.17963e-06	3.81078e-07	4.78061e-06	1.16382e-07	1.18395e-07		-1.48707	-2.23631	-2.4077	-6.17239	-2.52336	-7.88361	-7.85887		10	9	8	10	10	10	10
sgTGGT1_200600_7	108	320	207	135	405	717	2	0		108	320	207	135	405	717	2	0.9		1.40679e-05	5.2292e-05	2.80799e-05	2.05662e-05	5.14456e-05	9.79343e-05	2.58627e-07	1.18395e-07		1.89418	0.997128	0.547862	1.87063	2.7994	-5.7654	-6.89266		2	3	3	2	2	7	8
sgTGGT1_200600_8	86	104	172	62	50	22	0	0		86	104	172	62	50	22	0.9	0.9		1.12023e-05	1.69949e-05	2.33321e-05	9.44521e-06	6.3513e-06	3.00496e-06	1.16382e-07	1.18395e-07		0.601314	1.05853	-0.246135	-0.818665	-1.89837	-6.58878	-6.56404		4	2	5	4	9	9	7
sgTGGT1_200600_9	148	79	170	77	23	128	175	173		148	79	170	77	23	128	175	173		1.92783e-05	1.29096e-05	2.30608e-05	1.17303e-05	2.9216e-06	1.74834e-05	2.26299e-05	2.27581e-05		-0.578533	0.258466	-0.716733	-2.72215	-0.140993	0.23125	0.239406		8	5	6	6	5	2	2
sgTGGT1_201100_1	423	549	1108	977	1111	681	6	0		423	549	1108	977	1111	681	6	0.9		5.50995e-05	8.97135e-05	0.000150302	0.000148838	0.000141126	9.30171e-05	7.75881e-07	1.18395e-07		0.703288	1.44776	1.43363	1.35687	0.755457	-6.15006	-8.86229		1	2	2	2	3	5	10
sgTGGT1_201100_10	62	50	12	13	0	15	0	0		62	50	12	13	0.9	15	0.9	0.9		8.07604e-06	8.17063e-06	1.62782e-06	1.98045e-06	1.14323e-07	2.04883e-06	1.16382e-07	1.18395e-07		0.016799	-2.31071	-2.02782	-6.14246	-1.97885	-6.11671	-6.09197		4	4	4	5	5	4	4
sgTGGT1_201100_2	117	51	0	0	0	9	0	0		117	51	0.9	0.9	0.9	9	0.9	0.9		1.52403e-05	8.33404e-06	1.22087e-07	1.37108e-07	1.14323e-07	1.2293e-06	1.16382e-07	1.18395e-07		-0.8708	-6.96384	-6.79643	-7.05862	-3.63198	-7.03288	-7.00814		6	10	9	9	9	7	6
sgTGGT1_201100_3	61	20	7	0	0	4	0	0		61	20	7	0.9	0.9	4	0.9	0.9		7.94578e-06	3.26825e-06	9.49563e-07	1.37108e-07	1.14323e-07	5.46356e-07	1.16382e-07	1.18395e-07		-1.28167	-3.06485	-5.85681	-6.119	-3.86228	-6.09325	-6.06851		9	5	8	4	10	3	3
sgTGGT1_201100_4	277	98	4	0	3	47	0	0		277	98	4	0.9	3	47	0.9	0.9		3.60817e-05	1.60144e-05	5.42607e-07	1.37108e-07	3.81078e-07	6.41968e-06	1.16382e-07	1.18395e-07		-1.17189	-6.05521	-8.03981	-6.56504	-2.49069	-8.27625	-8.25151		8	8	10	6	7	10	9
sgTGGT1_201100_5	115	48	0	9	0	25	0	0		115	48	0.9	9	0.9	25	0.9	0.9		1.49798e-05	7.84381e-06	1.22087e-07	1.37108e-06	1.14323e-07	3.41472e-06	1.16382e-07	1.18395e-07		-0.933388	-6.93897	-3.44963	-7.03375	-2.13317	-7.008	-6.98326		7	9	5	8	6	6	5
sgTGGT1_201100_6	170	49	13	3	0	22	0	0		170	49	13	3	0.9	22	0.9	0.9		2.2144e-05	8.00722e-06	1.76347e-06	4.57026e-07	1.14323e-07	3.00496e-06	1.16382e-07	1.18395e-07		-1.46754	-3.65042	-5.59849	-7.59765	-2.8815	-7.5719	-7.54716		10	6	7	10	8	9	8
sgTGGT1_201100_7	114	53	4	8	1	116	618	726		114	53	4	8	1	116	618	726		1.48495e-05	8.66087e-06	5.42607e-07	1.21874e-06	1.27026e-07	1.58443e-05	7.99157e-05	9.55053e-05		-0.77783	-4.77436	-3.60696	-6.86915	0.0935511	2.42807	2.68517		5	7	6	7	4	1	1
sgTGGT1_201100_8	167	170	707	499	462	305	1	0		167	170	707	499	462	305	1	0.9		2.17532e-05	2.77801e-05	9.59058e-05	7.60187e-05	5.8686e-05	4.16596e-05	1.29313e-07	1.18395e-07		0.352826	2.14039	1.80513	1.43179	0.937421	-7.39421	-7.52148		2	1	1	1	2	8	7
sgTGGT1_201100_9	49	44	56	41	108	98	70	128		49	44	56	41	108	98	70	128		6.38268e-06	7.19016e-06	7.5965e-06	6.24602e-06	1.37188e-05	1.33857e-05	9.05194e-06	1.68384e-05		0.171861	0.251173	-0.031224	1.10392	1.06846	0.504065	1.39952		3	3	3	3	1	2	2
sgTGGT1_201110_1	97	44	0	0	0	25	0	0		97	44	0.9	0.9	0.9	25	0.9	0.9		1.26351e-05	7.19016e-06	1.22087e-07	1.37108e-07	1.14323e-07	3.41472e-06	1.16382e-07	1.18395e-07		-0.813342	-6.69339	-6.52598	-6.78817	-1.8876	-6.76242	-6.73769		8	8	7	8	6	7	7
sgTGGT1_201110_10	197	116	3	0	2	24	0	0		197	116	3	0.9	2	24	0.9	0.9		2.5661e-05	1.89559e-05	4.06955e-07	1.37108e-07	2.54052e-07	3.27813e-06	1.16382e-07	1.18395e-07		-0.436932	-5.97856	-7.54812	-6.65831	-2.96863	-7.78456	-7.75982		5	5	10	7	7	10	10
sgTGGT1_201110_2	71	27	11	4	0	0	0	0		71	27	11	4	0.9	0.9	0.9	0.9		9.24837e-06	4.41214e-06	1.49217e-06	6.09368e-07	1.14323e-07	1.2293e-07	1.16382e-07	1.18395e-07		-1.06772	-2.63179	-3.92381	-6.33801	-6.23329	-6.31226	-6.28752		9	2	2	3	9	3	3
sgTGGT1_201110_3	82	38	6	0	0	36	0	0		82	38	6	0.9	0.9	36	0.9	0.9		1.06812e-05	6.20968e-06	8.13911e-07	1.37108e-07	1.14323e-07	4.9172e-06	1.16382e-07	1.18395e-07		-0.782485	-3.71406	-6.28362	-6.54581	-1.11917	-6.52006	-6.49532		6	3	6	6	2	6	6
sgTGGT1_201110_4	43	26	0	0	0	13	0	0		43	26	0.9	0.9	0.9	13	0.9	0.9		5.60113e-06	4.24873e-06	1.22087e-07	1.37108e-07	1.14323e-07	1.77566e-06	1.16382e-07	1.18395e-07		-0.398686	-5.51974	-5.35233	-5.61452	-1.65736	-5.58878	-5.56404		4	4	3	2	5	2	2
sgTGGT1_201110_5	80	64	0	0	0	0	0	0		80	64	0.9	0.9	0.9	0.9	0.9	0.9		1.04207e-05	1.04584e-05	1.22087e-07	1.37108e-07	1.14323e-07	1.2293e-07	1.16382e-07	1.18395e-07		0.00521103	-6.4154	-6.248	-6.51019	-6.40547	-6.48444	-6.4597		1	7	5	5	10	5	5
sgTGGT1_201110_6	76	46	0	0	0	23	0	0		76	46	0.9	0.9	0.9	23	0.9	0.9		9.89967e-06	7.51698e-06	1.22087e-07	1.37108e-07	1.14323e-07	3.14155e-06	1.16382e-07	1.18395e-07		-0.397226	-6.3414	-6.174	-6.43619	-1.65591	-6.41044	-6.3857		3	6	4	4	4	4	4
sgTGGT1_201110_7	159	45	0	0	0	13	0	0		159	45	0.9	0.9	0.9	13	0.9	0.9		2.07111e-05	7.35357e-06	1.22087e-07	1.37108e-07	1.14323e-07	1.77566e-06	1.16382e-07	1.18395e-07		-1.49389	-7.40636	-7.23895	-7.50114	-3.54398	-7.47539	-7.45066		10	10	9	10	8	9	9
sgTGGT1_201110_8	339	154	107	88	46	269	225	161		339	154	107	88	46	269	225	161		4.41577e-05	2.51655e-05	1.45147e-05	1.34061e-05	5.8432e-06	3.67424e-05	2.90955e-05	2.11795e-05		-0.811216	-1.60515	-1.71978	-2.91784	-0.265219	-0.601868	-1.05999		7	1	1	1	1	1	1
sgTGGT1_201110_9	109	74	1	0	0	38	0	0		109	74	1	0.9	0.9	38	0.9	0.9		1.41982e-05	1.20925e-05	1.35652e-07	1.37108e-07	1.14323e-07	5.19038e-06	1.16382e-07	1.18395e-07		-0.231592	-6.70966	-6.69425	-6.95644	-1.4518	-6.9307	-6.90596		2	9	8	9	3	8	8
sgTGGT1_201120_1	79	39	0	0	0	9	0	0		79	39	0.9	0.9	0.9	9	0.9	0.9		1.02904e-05	6.37309e-06	1.22087e-07	1.37108e-07	1.14323e-07	1.2293e-06	1.16382e-07	1.18395e-07		-0.691239	-6.39726	-6.22985	-6.49204	-3.0654	-6.46629	-6.44155		5	9	9	9	8	8	8
sgTGGT1_201120_10	54	55	52	53	32	94	265	303		54	55	52	53	32	94	265	303		7.03397e-06	8.98769e-06	7.05389e-06	8.07413e-06	4.06483e-06	1.28394e-05	3.42681e-05	3.98596e-05		0.353611	0.00408027	0.198967	-0.791143	0.868161	2.28445	2.50252		3	3	3	2	3	1	1
sgTGGT1_201120_2	71	105	155	176	13	134	0	0		71	105	155	176	13	134	0.9	0.9		9.24837e-06	1.71583e-05	2.1026e-05	2.68122e-05	1.65134e-06	1.83029e-05	1.16382e-07	1.18395e-07		0.891638	1.18491	1.53562	-2.48556	0.984802	-6.31226	-6.28752		2	2	2	3	2	6	6
sgTGGT1_201120_3	69	31	0	0	0	18	0	0		69	31	0.9	0.9	0.9	18	0.9	0.9		8.98785e-06	5.06579e-06	1.22087e-07	1.37108e-07	1.14323e-07	2.4586e-06	1.16382e-07	1.18395e-07		-0.827189	-6.202	-6.03459	-6.29678	-1.87014	-6.27104	-6.2463		6	8	8	8	5	5	5
sgTGGT1_201120_4	16	3	0	0	0	7	0	0		16	3	0.9	0.9	0.9	7	0.9	0.9		2.08414e-06	4.90238e-07	1.22087e-07	1.37108e-07	1.14323e-07	9.56122e-07	1.16382e-07	1.18395e-07		-2.0879	-4.09348	-3.92607	-4.18826	-1.12418	-4.16251	-4.13777		10	6	5	5	4	2	2
sgTGGT1_201120_5	178	56	19	13	18	15	0	0		178	56	19	13	18	15	0.9	0.9		2.31861e-05	9.15111e-06	2.57738e-06	1.98045e-06	2.28647e-06	2.04883e-06	1.16382e-07	1.18395e-07		-1.34124	-3.16928	-3.54936	-3.34206	-3.50038	-7.63824	-7.61351		9	5	4	4	9	10	10
sgTGGT1_201120_6	55	34	9	0	0	0	0	0		55	34	9	0.9	0.9	0.9	0.9	0.9		7.16423e-06	5.55603e-06	1.22087e-06	1.37108e-07	1.14323e-07	1.2293e-07	1.16382e-07	1.18395e-07		-0.366758	-2.55291	-5.70743	-5.96962	-5.8649	-5.94387	-5.91913		4	4	7	7	10	4	4
sgTGGT1_201120_7	84	30	0	0	0	13	0	0		84	30	0.9	0.9	0.9	13	0.9	0.9		1.09417e-05	4.90238e-06	1.22087e-07	1.37108e-07	1.14323e-07	1.77566e-06	1.16382e-07	1.18395e-07		-1.15829	-6.48579	-6.31839	-6.58058	-2.62342	-6.55483	-6.53009		8	10	10	10	7	9	9
sgTGGT1_201120_8	54	24	0	0	0	9	0	0		54	24	0.9	0.9	0.9	9	0.9	0.9		7.03397e-06	3.9219e-06	1.22087e-07	1.37108e-07	1.14323e-07	1.2293e-06	1.16382e-07	1.18395e-07		-0.842786	-5.84836	-5.68096	-5.94315	-2.5165	-5.9174	-5.89266		7	7	6	6	6	3	3
sgTGGT1_201120_9	77	225	269	314	830	452	0	0		77	225	269	314	830	452	0.9	0.9		1.00299e-05	3.67678e-05	3.64903e-05	4.78354e-05	0.000105432	6.17382e-05	1.16382e-07	1.18395e-07		1.87413	1.8632	2.25377	3.39392	2.62185	-6.4293	-6.40456		1	1	1	1	1	7	7
sgTGGT1_201130_1	66	127	176	168	376	191	0	0		66	127	176	168	376	191	0.9	0.9		8.59708e-06	2.07534e-05	2.38747e-05	2.55935e-05	4.77618e-05	2.60885e-05	1.16382e-07	1.18395e-07		1.27143	1.47357	1.57386	2.47394	1.60149	-6.20691	-6.18217		2	3	3	2	2	6	6
sgTGGT1_201130_10	145	40	16	14	0	11	0	0		145	40	16	14	0.9	11	0.9	0.9		1.88875e-05	6.53651e-06	2.17043e-06	2.13279e-06	1.14323e-07	1.50248e-06	1.16382e-07	1.18395e-07		-1.53084	-3.12138	-3.14662	-7.36817	-3.65202	-7.34242	-7.31768		9	8	8	10	10	10	10
sgTGGT1_201130_2	45	12	0	0	0	9	0	0		45	12	0.9	0.9	0.9	9	0.9	0.9		5.86164e-06	1.96095e-06	1.22087e-07	1.37108e-07	1.14323e-07	1.2293e-06	1.16382e-07	1.18395e-07		-1.57975	-5.58533	-5.41792	-5.68011	-2.25347	-5.65436	-5.62963		10	9	9	8	8	5	3
sgTGGT1_201130_3	99	132	324	252	200	133	0	0		99	132	324	252	200	133	0.9	0.9		1.28956e-05	2.15705e-05	4.39512e-05	3.83902e-05	2.54052e-05	1.81663e-05	1.16382e-07	1.18395e-07		0.742177	1.76902	1.57386	0.978244	0.494386	-6.79187	-6.76713		3	2	3	4	4	8	8
sgTGGT1_201130_4	295	160	335	348	159	339	644	425		295	160	335	348	159	339	644	425		3.84263e-05	2.6146e-05	4.54434e-05	5.3015e-05	2.01971e-05	4.63036e-05	8.32779e-05	5.59087e-05		-0.555504	0.241974	0.464306	-0.927944	0.26903	1.11584	0.540979		6	7	7	7	5	2	2
sgTGGT1_201130_5	62	79	140	206	195	108	184	255		62	79	140	206	195	108	184	255		8.07604e-06	1.29096e-05	1.89913e-05	3.13825e-05	2.47701e-05	1.47516e-05	2.37937e-05	3.35452e-05		0.676724	1.23361	1.95824	1.61688	0.869151	1.55886	2.05439		4	4	2	3	3	1	1
sgTGGT1_201130_6	74	28	0	0	0	8	0	0		74	28	0.9	0.9	0.9	8	0.9	0.9		9.63915e-06	4.57555e-06	1.22087e-07	1.37108e-07	1.14323e-07	1.09271e-06	1.16382e-07	1.18395e-07		-1.07496	-6.30293	-6.13552	-6.39771	-3.14099	-6.37196	-6.34723		7	10	10	9	9	7	7
sgTGGT1_201130_7	47	248	740	645	535	313	2	0		47	248	740	645	535	313	2	0.9		6.12216e-06	4.05263e-05	0.000100382	9.82606e-05	6.79589e-05	4.27523e-05	2.58627e-07	1.18395e-07		2.72675	4.03532	4.0045	3.47255	2.80389	-4.5651	-5.69236		1	1	1	1	1	3	4
sgTGGT1_201130_8	54	36	111	85	59	48	2	0		54	36	111	85	59	48	2	0.9		7.03397e-06	5.88285e-06	1.50574e-05	1.29491e-05	7.49454e-06	6.55627e-06	2.58627e-07	1.18395e-07		-0.257823	1.09806	0.880437	0.0914996	-0.101465	-4.7654	-5.89266		5	5	6	6	6	4	5
sgTGGT1_201130_9	120	44	237	251	144	56	0	0		120	44	237	251	144	56	0.9	0.9		1.56311e-05	7.19016e-06	3.21495e-05	3.82379e-05	1.82918e-05	7.64898e-06	1.16382e-07	1.18395e-07		-1.12032	1.04038	1.29059	0.226778	-1.03108	-7.0694	-7.04466		8	6	5	5	7	9	9
sgTGGT1_201140_1	12	6	1	0	0	0	0	0		12	6	1	0.9	0.9	0.9	0.9	0.9		1.56311e-06	9.80476e-07	1.35652e-07	1.37108e-07	1.14323e-07	1.2293e-07	1.16382e-07	1.18395e-07		-0.672861	-3.52643	-3.51103	-3.77322	-3.66851	-3.74747	-3.72273		6	5	4	3	6	1	1
sgTGGT1_201140_10	51	44	0	0	0	0	0	0		51	44	0.9	0.9	0.9	0.9	0.9	0.9		6.6432e-06	7.19016e-06	1.22087e-07	1.37108e-07	1.14323e-07	1.2293e-07	1.16382e-07	1.18395e-07		0.114145	-5.7659	-5.59849	-5.86068	-5.75597	-5.83494	-5.8102		3	9	7	6	9	3	3
sgTGGT1_201140_2	79	33	5	0	2	2	0	0		79	33	5	0.9	2	2	0.9	0.9		1.02904e-05	5.39262e-06	6.78259e-07	1.37108e-07	2.54052e-07	2.73178e-07	1.16382e-07	1.18395e-07		-0.932248	-3.92332	-6.22985	-5.34004	-5.23532	-6.46629	-6.44155		7	7	8	5	7	5	5
sgTGGT1_201140_3	94	35	6	0	0	10	0	0		94	35	6	0.9	0.9	10	0.9	0.9		1.22443e-05	5.71944e-06	8.13911e-07	1.37108e-07	1.14323e-07	1.36589e-06	1.16382e-07	1.18395e-07		-1.09817	-3.9111	-6.48066	-6.74285	-3.1642	-6.7171	-6.69236		9	6	9	9	5	7	7
sgTGGT1_201140_4	95	48	0	0	0	2	0	0		95	48	0.9	0.9	0.9	2	0.9	0.9		1.23746e-05	7.84381e-06	1.22087e-07	1.37108e-07	1.14323e-07	2.73178e-07	1.16382e-07	1.18395e-07		-0.657754	-6.66333	-6.49592	-6.75811	-5.5014	-6.73237	-6.70763		5	10	10	10	8	8	8
sgTGGT1_201140_5	85	28	17	7	0	21	0	0		85	28	17	7	0.9	21	0.9	0.9		1.1072e-05	4.57555e-06	2.30608e-06	1.06639e-06	1.14323e-07	2.86837e-06	1.16382e-07	1.18395e-07		-1.2749	-2.2634	-3.3761	-6.59765	-1.94861	-6.5719	-6.54716		10	3	3	8	4	6	6
sgTGGT1_201140_6	74	30	9	4	0	0	0	0		74	30	9	4	0.9	0.9	0.9	0.9		9.63915e-06	4.90238e-06	1.22087e-06	6.09368e-07	1.14323e-07	1.2293e-07	1.16382e-07	1.18395e-07		-0.975424	-2.981	-3.98352	-6.39771	-6.293	-6.37196	-6.34723		8	4	5	7	10	4	4
sgTGGT1_201140_7	113	135	273	272	85	165	1	0		113	135	273	272	85	165	1	0.9		1.47192e-05	2.20607e-05	3.70329e-05	4.1437e-05	1.07972e-05	2.25372e-05	1.29313e-07	1.18395e-07		0.583776	1.33111	1.49322	-0.447044	0.614603	-6.83069	-6.95795		2	2	2	2	2	9	9
sgTGGT1_201140_8	134	164	402	346	174	263	0	0		134	164	402	346	174	263	0.9	0.9		1.74547e-05	2.67997e-05	5.4532e-05	5.27103e-05	2.21025e-05	3.59229e-05	1.16382e-07	1.18395e-07		0.618602	1.64349	1.59447	0.340598	1.04129	-7.2286	-7.20386		1	1	1	1	1	10	10
sgTGGT1_201140_9	32	18	0	0	0	10	0	0		32	18	0.9	0.9	0.9	10	0.9	0.9		4.16828e-06	2.94143e-06	1.22087e-07	1.37108e-07	1.14323e-07	1.36589e-06	1.16382e-07	1.18395e-07		-0.502936	-5.09348	-4.92607	-5.18826	-1.60961	-5.16251	-5.13777		4	8	6	4	3	2	2
sgTGGT1_201150_1	34	8	0	0	0	33	0	0		34	8	0.9	0.9	0.9	33	0.9	0.9		4.4288e-06	1.3073e-06	1.22087e-07	1.37108e-07	1.14323e-07	4.50743e-06	1.16382e-07	1.18395e-07		-1.76032	-5.18094	-5.01353	-5.27572	0.0253914	-5.24997	-5.22524		10	6	5	2	2	2	2
sgTGGT1_201150_10	160	46	0	9	1	34	0	0		160	46	0.9	9	1	34	0.9	0.9		2.08414e-05	7.51698e-06	1.22087e-07	1.37108e-06	1.27026e-07	4.64402e-06	1.16382e-07	1.18395e-07		-1.47123	-7.4154	-3.92607	-7.35818	-2.16601	-7.48444	-7.4597		8	10	4	10	7	10	10
sgTGGT1_201150_2	93	59	23	26	0	124	207	251		93	59	23	26	0.9	124	207	251		1.21141e-05	9.64135e-06	3.11999e-06	3.96089e-06	1.14323e-07	1.6937e-05	2.67679e-05	3.3019e-05		-0.329377	-1.95707	-1.61279	-6.72742	0.483498	1.14382	1.44662		3	3	2	8	1	1	1
sgTGGT1_201150_3	56	49	14	5	15	13	0	0		56	49	14	5	15	13	0.9	0.9		7.29449e-06	8.00722e-06	1.89913e-06	7.6171e-07	1.90539e-06	1.77566e-06	1.16382e-07	1.18395e-07		0.134494	-1.94147	-3.25949	-1.93672	-2.03846	-5.96987	-5.94513		1	2	3	1	6	5	5
sgTGGT1_201150_4	63	30	6	0	1	0	0	0		63	30	6	0.9	1	0.9	0.9	0.9		8.2063e-06	4.90238e-06	8.13911e-07	1.37108e-07	1.27026e-07	1.2293e-07	1.16382e-07	1.18395e-07		-0.74325	-3.33379	-5.90335	-6.01354	-6.06082	-6.13979	-6.11505		5	5	8	6	10	6	6
sgTGGT1_201150_5	42	35	0	0	0	0	0	0		42	35	0.9	0.9	0.9	0.9	0.9	0.9		5.47087e-06	5.71944e-06	1.22087e-07	1.37108e-07	1.14323e-07	1.2293e-07	1.16382e-07	1.18395e-07		0.0641047	-5.48579	-5.31839	-5.58058	-5.47586	-5.55483	-5.53009		2	7	6	3	9	3	3
sgTGGT1_201150_6	94	50	0	0	0	3	0	0		94	50	0.9	0.9	0.9	3	0.9	0.9		1.22443e-05	8.17063e-06	1.22087e-07	1.37108e-07	1.14323e-07	4.09767e-07	1.16382e-07	1.18395e-07		-0.583594	-6.64806	-6.48066	-6.74285	-4.90117	-6.7171	-6.69236		4	9	10	9	8	8	8
sgTGGT1_201150_7	54	18	9	0	0	26	0	0		54	18	9	0.9	0.9	26	0.9	0.9		7.03397e-06	2.94143e-06	1.22087e-06	1.37108e-07	1.14323e-07	3.55131e-06	1.16382e-07	1.18395e-07		-1.25782	-2.52643	-5.68096	-5.94315	-0.985988	-5.9174	-5.89266		7	4	7	5	3	4	4
sgTGGT1_201150_8	155	69	177	77	3	54	0	0		155	69	177	77	3	54	0.9	0.9		2.01901e-05	1.12755e-05	2.40104e-05	1.17303e-05	3.81078e-07	7.3758e-06	1.16382e-07	1.18395e-07		-0.840461	0.250009	-0.783404	-5.72742	-1.45278	-7.43864	-7.4139		6	1	1	4	4	9	9
sgTGGT1_201150_9	86	24	0	0	0	24	0	0		86	24	0.9	0.9	0.9	24	0.9	0.9		1.12023e-05	3.9219e-06	1.22087e-07	1.37108e-07	1.14323e-07	3.27813e-06	1.16382e-07	1.18395e-07		-1.51416	-6.51974	-6.35233	-6.61452	-1.77284	-6.58878	-6.56404		9	8	9	7	5	7	7
sgTGGT1_201160_1	48	77	138	148	141	86	1	0		48	77	138	148	141	86	1	0.9		6.25242e-06	1.25828e-05	1.872e-05	2.25466e-05	1.79107e-05	1.17466e-05	1.29313e-07	1.18395e-07		1.00896	1.58209	1.85042	1.51833	0.909762	-5.59547	-5.72273		5	5	5	5	7	9	7
sgTGGT1_201160_10	68	56	147	146	117	168	617	619		68	56	147	146	117	168	617	619		8.8576e-06	9.15111e-06	1.99408e-05	2.22419e-05	1.4862e-05	2.29469e-05	7.97864e-05	8.14294e-05		0.0470312	1.17074	1.3283	0.746646	1.37331	3.17116	3.20056		7	6	6	6	6	1	1
sgTGGT1_201160_2	47	37	12	5	0	31	4	6		47	37	12	5	0.9	31	4	6		6.12216e-06	6.04627e-06	1.62782e-06	7.6171e-07	1.14323e-07	4.23426e-06	5.17254e-07	7.893e-07		-0.0179964	-1.9111	-3.00673	-5.74285	-0.531932	-3.5651	-2.9554		8	9	9	10	8	5	4
sgTGGT1_201160_3	55	174	524	436	488	243	3	0		55	174	524	436	488	243	3	0.9		7.16423e-06	2.84338e-05	7.10816e-05	6.64211e-05	6.19887e-05	3.31911e-05	3.8794e-07	1.18395e-07		1.98872	3.31059	3.21276	3.11312	2.21191	-4.20691	-5.91913		2	1	2	2	4	6	9
sgTGGT1_201160_4	56	69	66	58	68	315	439	267		56	69	66	58	68	315	439	267		7.29449e-06	1.12755e-05	8.95302e-06	8.83584e-06	8.63777e-06	4.30255e-05	5.67686e-05	3.51238e-05		0.628309	0.295567	0.27656	0.243852	2.56031	2.96021	2.26757		6	8	7	7	3	2	2
sgTGGT1_201160_5	94	72	115	39	2	48	15	11		94	72	115	39	2	48	15	11		1.22443e-05	1.17657e-05	1.56e-05	5.94134e-06	2.54052e-07	6.55627e-06	1.9397e-06	1.44705e-06		-0.0575247	0.349429	-1.04325	-5.59084	-0.901166	-2.65821	-3.08093		9	7	8	9	9	4	5
sgTGGT1_201160_6	17	2	2	0	0	5	0	0		17	2	2	0.9	0.9	5	0.9	0.9		2.2144e-06	3.26825e-07	2.71304e-07	1.37108e-07	1.14323e-07	6.82945e-07	1.16382e-07	1.18395e-07		-2.76032	-3.02893	-4.01353	-4.27572	-1.69707	-4.24997	-4.22524		10	10	10	8	10	8	6
sgTGGT1_201160_7	274	801	1348	1406	2166	1554	783	517		274	801	1348	1406	2166	1554	783	517		3.56909e-05	0.000130894	0.000182859	0.000214193	0.000275138	0.000212259	0.000101252	6.80113e-05		1.87477	2.3571	2.58528	2.94653	2.5722	1.50433	0.930219		3	4	4	3	2	3	3
sgTGGT1_201160_8	55	238	481	518	531	315	3	1		55	238	481	518	531	315	3	1		7.16423e-06	3.88922e-05	6.52485e-05	7.89132e-05	6.74508e-05	4.30255e-05	3.8794e-07	1.3155e-07		2.4406	3.18706	3.46138	3.23495	2.58631	-4.20691	-5.76713		1	2	1	1	1	6	8
sgTGGT1_201160_9	103	260	672	636	665	365	2	0		103	260	672	636	665	365	2	0.9		1.34167e-05	4.24873e-05	9.1158e-05	9.68895e-05	8.44723e-05	4.9855e-05	2.58627e-07	1.18395e-07		1.66301	2.76434	2.85232	2.65445	1.89371	-5.69701	-6.82427		4	3	3	4	5	10	10
sgTGGT1_201170_1	33	25	0	6	0	18	0	0		33	25	0.9	6	0.9	18	0.9	0.9		4.29854e-06	4.08532e-06	1.22087e-07	9.14052e-07	1.14323e-07	2.4586e-06	1.16382e-07	1.18395e-07		-0.0733988	-5.13787	-2.2335	-5.23265	-0.806009	-5.20691	-5.18217		4	8	5	5	3	5	4
sgTGGT1_201170_10	290	394	605	572	703	502	2	0		290	394	605	572	703	502	2	0.9		3.7775e-05	6.43846e-05	8.20694e-05	8.71397e-05	8.92993e-05	6.85676e-05	2.58627e-07	1.18395e-07		0.769282	1.11941	1.2059	1.24122	0.860095	-7.19042	-8.31768		1	2	2	2	2	9	10
sgTGGT1_201170_2	156	89	10	0	0	35	164	223		156	89	10	0.9	0.9	35	164	223		2.03204e-05	1.45437e-05	1.35652e-06	1.37108e-07	1.14323e-07	4.78061e-06	2.12074e-05	2.93356e-05		-0.48253	-3.90495	-7.21147	-7.47366	-2.08766	0.0616419	0.529728		7	7	9	10	8	2	2
sgTGGT1_201170_3	36	35	0	0	0	14	20	0		36	35	0.9	0.9	0.9	14	20	0.9		4.68932e-06	5.71944e-06	1.22087e-07	1.37108e-07	1.14323e-07	1.91224e-06	2.58627e-06	1.18395e-07		0.286497	-5.2634	-5.09599	-5.35818	-1.29411	-0.858505	-5.3077		3	9	7	6	5	4	5
sgTGGT1_201170_4	135	161	515	352	361	855	2300	2325		135	161	515	352	361	855	2300	2325		1.75849e-05	2.63094e-05	6.98607e-05	5.36244e-05	4.58564e-05	0.000116784	0.000297421	0.000305854		0.58124	1.99014	1.60855	1.38278	2.73143	4.08009	4.12043		2	1	1	1	1	1	1
sgTGGT1_201170_5	171	62	13	0	1	57	0	0		171	62	13	0.9	1	57	0.9	0.9		2.22742e-05	1.01316e-05	1.76347e-06	1.37108e-07	1.27026e-07	7.78557e-06	1.16382e-07	1.18395e-07		-1.13652	-3.65888	-7.34392	-7.45411	-1.5165	-7.58036	-7.55562		10	6	10	9	6	10	9
sgTGGT1_201170_6	66	24	51	44	53	18	0	0		66	24	51	44	53	18	0.9	0.9		8.59708e-06	3.9219e-06	6.91824e-06	6.70305e-06	6.73238e-06	2.4586e-06	1.16382e-07	1.18395e-07		-1.13229	-0.313441	-0.359029	-0.35273	-1.80601	-6.20691	-6.18217		9	4	3	3	7	8	8
sgTGGT1_201170_7	42	29	0	0	1	4	0	0		42	29	0.9	0.9	1	4	0.9	0.9		5.47087e-06	4.73897e-06	1.22087e-07	1.37108e-07	1.27026e-07	5.46356e-07	1.16382e-07	1.18395e-07		-0.207197	-5.48579	-5.31839	-5.42857	-3.32386	-5.55483	-5.53009		5	10	8	7	9	6	6
sgTGGT1_201170_8	246	134	121	97	121	124	182	154		246	134	121	97	121	124	182	154		3.20437e-05	2.18973e-05	1.64139e-05	1.47772e-05	1.53702e-05	1.6937e-05	2.3535e-05	2.02587e-05		-0.549286	-0.965123	-1.11667	-1.05991	-0.919858	-0.445228	-0.661497		8	5	4	4	4	3	3
sgTGGT1_201170_9	50	29	69	8	0	0	0	0		50	29	69	8	0.9	0.9	0.9	0.9		6.51294e-06	4.73897e-06	9.35998e-06	1.21874e-06	1.14323e-07	1.2293e-07	1.16382e-07	1.18395e-07		-0.458736	0.523196	-2.41792	-5.83212	-5.7274	-5.80637	-5.78163		6	3	6	8	10	7	7
sgTGGT1_201180A_1	66	100	399	337	333	176	136	158		66	100	399	337	333	176	136	158		8.59708e-06	1.63413e-05	5.41251e-05	5.13393e-05	4.22997e-05	2.40397e-05	1.75866e-05	2.07849e-05		0.926601	2.65438	2.57814	2.29873	1.4835	1.03256	1.27362		4	2	2	3	3	2	2
sgTGGT1_201180A_10	133	257	923	846	974	431	3	0		133	257	923	846	974	431	3	0.9		1.73244e-05	4.1997e-05	0.000125207	0.000128881	0.000123723	5.88698e-05	3.8794e-07	1.18395e-07		1.27748	2.85343	2.89517	2.83624	1.76472	-5.48083	-7.19305		2	1	1	1	2	5	10
sgTGGT1_201180A_2	8	2	0	0	0	0	0	0		8	2	0.9	0.9	0.9	0.9	0.9	0.9		1.04207e-06	3.26825e-07	1.22087e-07	1.37108e-07	1.14323e-07	1.2293e-07	1.16382e-07	1.18395e-07		-1.67286	-3.09348	-2.92607	-3.18826	-3.08354	-3.16251	-3.13777		10	8	6	6	7	4	4
sgTGGT1_201180A_3	128	84	73	81	93	111	404	346		128	84	73	81	93	111	404	346		1.66731e-05	1.37267e-05	9.90258e-06	1.23397e-05	1.18134e-05	1.51614e-05	5.22426e-05	4.55163e-05		-0.280543	-0.751647	-0.434216	-0.497097	-0.137124	1.6477	1.44886		6	6	5	4	5	1	1
sgTGGT1_201180A_4	295	741	1119	1056	1855	1188	4	2		295	741	1119	1056	1855	1188	4	2		3.84263e-05	0.000121089	0.000151794	0.000160873	0.000235633	0.000162268	5.17254e-07	2.631e-07		1.6559	1.98195	2.06576	2.61638	2.07821	-6.21508	-7.19034		1	3	3	2	1	7	9
sgTGGT1_201180A_5	69	33	18	0	0	5	0	0		69	33	18	0.9	0.9	5	0.9	0.9		8.98785e-06	5.39262e-06	2.44173e-06	1.37108e-07	1.14323e-07	6.82945e-07	1.16382e-07	1.18395e-07		-0.736991	-1.88007	-6.03459	-6.29678	-3.71814	-6.27104	-6.2463		9	7	8	8	8	8	6
sgTGGT1_201180A_6	62	55	46	6	0	18	0	0		62	55	46	6	0.9	18	0.9	0.9		8.07604e-06	8.98769e-06	6.23998e-06	9.14052e-07	1.14323e-07	2.4586e-06	1.16382e-07	1.18395e-07		0.154303	-0.372106	-3.1433	-6.14246	-1.71581	-6.11671	-6.09197		5	5	7	7	6	6	5
sgTGGT1_201180A_7	35	57	55	31	21	93	9	10		35	57	55	31	21	93	9	10		4.55906e-06	9.31452e-06	7.46085e-06	4.7226e-06	2.66755e-06	1.27028e-05	1.16382e-06	1.3155e-06		1.03075	0.710605	0.0508471	-0.773222	1.47834	-1.96987	-1.79312		3	4	4	5	4	3	3
sgTGGT1_201180A_8	83	54	3	0	0	5	0	0		83	54	3	0.9	0.9	5	0.9	0.9		1.08115e-05	8.82428e-06	4.06955e-07	1.37108e-07	1.14323e-07	6.82945e-07	1.16382e-07	1.18395e-07		-0.293013	-4.73155	-6.30111	-6.5633	-3.98465	-6.53755	-6.51281		7	10	9	9	9	9	7
sgTGGT1_201180A_9	94	48	5	0	0	3	0	0		94	48	5	0.9	0.9	3	0.9	0.9		1.22443e-05	7.84381e-06	6.78259e-07	1.37108e-07	1.14323e-07	4.09767e-07	1.16382e-07	1.18395e-07		-0.642487	-4.17413	-6.48066	-6.74285	-4.90117	-6.7171	-6.69236		8	9	10	10	10	10	8
sgTGGT1_201180B_1	194	341	663	657	1093	495	6	0		194	341	663	657	1093	495	6	0.9		2.52702e-05	5.57237e-05	8.99372e-05	0.000100089	0.000138839	6.76115e-05	7.75881e-07	1.18395e-07		1.14085	1.83148	1.98577	2.45791	1.41983	-5.02546	-7.73769		1	1	1	1	2	4	9
sgTGGT1_201180B_10	88	30	3	0	1	8	0	0		88	30	3	0.9	1	8	0.9	0.9		1.14628e-05	4.90238e-06	4.06955e-07	1.37108e-07	1.27026e-07	1.09271e-06	1.16382e-07	1.18395e-07		-1.2254	-4.81594	-6.3855	-6.49569	-3.39097	-6.62194	-6.5972		10	9	8	7	7	9	8
sgTGGT1_201180B_2	52	18	28	6	0	4	0	0		52	18	28	6	0.9	4	0.9	0.9		6.77346e-06	2.94143e-06	3.79825e-06	9.14052e-07	1.14323e-07	5.46356e-07	1.16382e-07	1.18395e-07		-1.20338	-0.834557	-2.88954	-5.8887	-3.63198	-5.86295	-5.83821		9	3	3	4	9	5	4
sgTGGT1_201180B_3	291	107	11	0	0	5	0	0		291	107	11	0.9	0.9	5	0.9	0.9		3.79053e-05	1.74852e-05	1.49217e-06	1.37108e-07	1.14323e-07	6.82945e-07	1.16382e-07	1.18395e-07		-1.11627	-4.66692	-8.11094	-8.37313	-5.79449	-8.34739	-8.32265		8	8	10	10	10	10	10
sgTGGT1_201180B_4	65	29	6	0	0	20	0	0		65	29	6	0.9	0.9	20	0.9	0.9		8.46682e-06	4.73897e-06	8.13911e-07	1.37108e-07	1.14323e-07	2.73178e-06	1.16382e-07	1.18395e-07		-0.837248	-3.37888	-5.94844	-6.21063	-1.63198	-6.18488	-6.16014		7	4	6	5	4	6	5
sgTGGT1_201180B_5	93	48	8	0	1	28	92	65		93	48	8	0.9	1	28	92	65		1.21141e-05	7.84381e-06	1.08521e-06	1.37108e-07	1.27026e-07	3.82449e-06	1.18968e-05	8.55075e-06		-0.627057	-3.48063	-6.46523	-6.57541	-1.66334	-0.0261048	-0.50256		5	5	9	8	5	1	2
sgTGGT1_201180B_6	288	501	934	723	1406	790	190	377		288	501	934	723	1406	790	190	377		3.75145e-05	8.18697e-05	0.000126699	0.000110143	0.000178599	0.000107905	2.45696e-05	4.95943e-05		1.12588	1.75588	1.55386	2.2512	1.52424	-0.610577	0.402726		2	2	2	2	1	2	1
sgTGGT1_201180B_7	27	17	0	0	0	10	0	0		27	17	0.9	0.9	0.9	10	0.9	0.9		3.51699e-06	2.77801e-06	1.22087e-07	1.37108e-07	1.14323e-07	1.36589e-06	1.16382e-07	1.18395e-07		-0.340286	-4.84836	-4.68096	-4.94315	-1.3645	-4.9174	-4.89266		3	10	5	3	3	3	3
sgTGGT1_201180B_8	70	42	4	0	0	6	0	0		70	42	4	0.9	0.9	6	0.9	0.9		9.11811e-06	6.86333e-06	5.42607e-07	1.37108e-07	1.14323e-07	8.19534e-07	1.16382e-07	1.18395e-07		-0.409826	-4.07075	-6.05535	-6.31754	-3.47586	-6.29179	-6.26706		4	7	7	6	8	7	6
sgTGGT1_201180B_9	84	40	7	5	0	19	0	0		84	40	7	5	0.9	19	0.9	0.9		1.09417e-05	6.53651e-06	9.49563e-07	7.6171e-07	1.14323e-07	2.59519e-06	1.16382e-07	1.18395e-07		-0.74325	-3.52643	-3.84446	-6.58058	-2.07593	-6.55483	-6.53009		6	6	4	9	6	8	7
sgTGGT1_201190_1	50	40	0	0	1	25	0	0		50	40	0.9	0.9	1	25	0.9	0.9		6.51294e-06	6.53651e-06	1.22087e-07	1.37108e-07	1.27026e-07	3.41472e-06	1.16382e-07	1.18395e-07		0.00521103	-5.73733	-5.56993	-5.68011	-0.93154	-5.80637	-5.78163		6	9	8	7	4	1	2
sgTGGT1_201190_10	330	241	471	321	342	233	0	3		330	241	471	321	342	233	0.9	3		4.29854e-05	3.93824e-05	6.3892e-05	4.89018e-05	4.34429e-05	3.18252e-05	1.16382e-07	3.9465e-07		-0.126294	0.571789	0.186041	0.0152743	-0.433676	-8.52883	-6.76713		8	3	4	3	3	10	7
sgTGGT1_201190_2	53	95	258	155	236	158	0	0		53	95	258	155	236	158	0.9	0.9		6.90371e-06	1.55242e-05	3.49982e-05	2.3613e-05	2.99781e-05	2.1581e-05	1.16382e-07	1.18395e-07		1.16907	2.34183	1.77414	2.11847	1.64432	-5.89043	-5.86569		1	1	1	1	1	2	3
sgTGGT1_201190_3	81	63	90	52	12	27	0	2		81	63	90	52	12	27	0.9	2		1.0551e-05	1.0295e-05	1.22087e-05	7.92179e-06	1.52431e-06	3.6879e-06	1.16382e-07	2.631e-07		-0.035431	0.210531	-0.413476	-2.79114	-1.5165	-6.50236	-5.32562		7	5	6	6	5	4	1
sgTGGT1_201190_4	99	105	95	80	29	30	0	0		99	105	95	80	29	30	0.9	0.9		1.28956e-05	1.71583e-05	1.28869e-05	1.21874e-05	3.68376e-06	4.09767e-06	1.16382e-07	1.18395e-07		0.412028	-0.00097296	-0.0814947	-1.80763	-1.65401	-6.79187	-6.76713		2	6	5	5	6	8	7
sgTGGT1_201190_5	94	84	164	108	37	19	0	0		94	84	164	108	37	19	0.9	0.9		1.22443e-05	1.37267e-05	2.22469e-05	1.64529e-05	4.69996e-06	2.59519e-06	1.16382e-07	1.18395e-07		0.164868	0.861491	0.426232	-1.38139	-2.2382	-6.7171	-6.69236		4	2	3	4	8	5	5
sgTGGT1_201190_6	108	98	135	150	213	127	1	0		108	98	135	150	213	127	1	0.9		1.40679e-05	1.60144e-05	1.8313e-05	2.28513e-05	2.70565e-05	1.73468e-05	1.29313e-07	1.18395e-07		0.186961	0.380456	0.699865	0.943566	0.302257	-6.7654	-6.89266		3	4	2	2	2	6	9
sgTGGT1_201190_7	140	81	0	2	0	34	0	0		140	81	0.9	2	0.9	34	0.9	0.9		1.82362e-05	1.32364e-05	1.22087e-07	3.04684e-07	1.14323e-07	4.64402e-06	1.16382e-07	1.18395e-07		-0.462294	-7.22276	-5.90335	-7.31754	-1.97336	-7.29179	-7.26706		9	10	9	10	7	9	10
sgTGGT1_201190_8	65	58	7	0	0	0	0	0		65	58	7	0.9	0.9	0.9	0.9	0.9		8.46682e-06	9.47793e-06	9.49563e-07	1.37108e-07	1.14323e-07	1.2293e-07	1.16382e-07	1.18395e-07		0.162752	-3.15648	-5.94844	-6.21063	-6.10591	-6.18488	-6.16014		5	8	10	8	10	3	4
sgTGGT1_201190_9	98	45	17	4	0	16	0	0		98	45	17	4	0.9	16	0.9	0.9		1.27654e-05	7.35357e-06	2.30608e-06	6.09368e-07	1.14323e-07	2.18542e-06	1.16382e-07	1.18395e-07		-0.795718	-2.46872	-4.38878	-6.80297	-2.54625	-6.77722	-6.75248		10	7	7	9	9	7	6
sgTGGT1_201200_1	77	42	6	0	0	28	0	0		77	42	6	0.9	0.9	28	0.9	0.9		1.00299e-05	6.86333e-06	8.13911e-07	1.37108e-07	1.14323e-07	3.82449e-06	1.16382e-07	1.18395e-07		-0.54733	-3.6233	-6.19286	-6.45505	-1.39097	-6.4293	-6.40456		6	2	6	6	1	6	6
sgTGGT1_201200_10	133	58	0	0	0	30	0	0		133	58	0.9	0.9	0.9	30	0.9	0.9		1.73244e-05	9.47793e-06	1.22087e-07	1.37108e-07	1.14323e-07	4.09767e-06	1.16382e-07	1.18395e-07		-0.870162	-7.14876	-6.98135	-7.24354	-2.07993	-7.21779	-7.19305		8	8	8	8	3	8	8
sgTGGT1_201200_2	139	33	0	0	0	21	0	0		139	33	0.9	0.9	0.9	21	0.9	0.9		1.8106e-05	5.39262e-06	1.22087e-07	1.37108e-07	1.14323e-07	2.86837e-06	1.16382e-07	1.18395e-07		-1.74741	-7.21242	-7.04501	-7.3072	-2.65816	-7.28145	-7.25671		10	10	10	10	6	10	10
sgTGGT1_201200_3	63	56	0	0	0	9	0	0		63	56	0.9	0.9	0.9	9	0.9	0.9		8.2063e-06	9.15111e-06	1.22087e-07	1.37108e-07	1.14323e-07	1.2293e-06	1.16382e-07	1.18395e-07		0.157214	-6.07075	-5.90335	-6.16554	-2.73889	-6.13979	-6.11505		1	6	3	3	8	3	3
sgTGGT1_201200_4	61	36	0	0	0	10	0	0		61	36	0.9	0.9	0.9	10	0.9	0.9		7.94578e-06	5.88285e-06	1.22087e-07	1.37108e-07	1.14323e-07	1.36589e-06	1.16382e-07	1.18395e-07		-0.433673	-6.02421	-5.85681	-6.119	-2.54035	-6.09325	-6.06851		5	5	2	2	4	2	2
sgTGGT1_201200_5	111	32	3	0	0	17	0	0		111	32	3	0.9	0.9	17	0.9	0.9		1.44587e-05	5.2292e-06	4.06955e-07	1.37108e-07	1.14323e-07	2.32201e-06	1.16382e-07	1.18395e-07		-1.46728	-5.15093	-6.72049	-6.98267	-2.63849	-6.95693	-6.93219		9	4	7	7	5	7	7
sgTGGT1_201200_6	69	37	4	0	0	10	0	0		69	37	4	0.9	0.9	10	0.9	0.9		8.98785e-06	6.04627e-06	5.42607e-07	1.37108e-07	1.14323e-07	1.36589e-06	1.16382e-07	1.18395e-07		-0.571932	-4.05	-6.03459	-6.29678	-2.71814	-6.27104	-6.2463		7	3	4	4	7	4	4
sgTGGT1_201200_7	137	82	0	0	0	12	0	0		137	82	0.9	0.9	0.9	12	0.9	0.9		1.78454e-05	1.33998e-05	1.22087e-07	1.37108e-07	1.14323e-07	1.63907e-06	1.16382e-07	1.18395e-07		-0.413341	-7.19151	-7.0241	-7.28629	-3.44461	-7.26054	-7.2358		4	9	9	9	10	9	9
sgTGGT1_201200_8	8	5	0	0	0	0	0	0		8	5	0.9	0.9	0.9	0.9	0.9	0.9		1.04207e-06	8.17063e-07	1.22087e-07	1.37108e-07	1.14323e-07	1.2293e-07	1.16382e-07	1.18395e-07		-0.350933	-3.09348	-2.92607	-3.18826	-3.08354	-3.16251	-3.13777		3	1	1	1	9	1	1
sgTGGT1_201200_9	74	50	0	0	0	20	0	0		74	50	0.9	0.9	0.9	20	0.9	0.9		9.63915e-06	8.17063e-06	1.22087e-07	1.37108e-07	1.14323e-07	2.73178e-06	1.16382e-07	1.18395e-07		-0.238458	-6.30293	-6.13552	-6.39771	-1.81907	-6.37196	-6.34723		2	7	5	5	2	5	5
sgTGGT1_201210_1	64	39	0	0	0	0	0	0		64	39	0.9	0.9	0.9	0.9	0.9	0.9		8.33656e-06	6.37309e-06	1.22087e-07	1.37108e-07	1.14323e-07	1.2293e-07	1.16382e-07	1.18395e-07		-0.387459	-6.09348	-5.92607	-6.18826	-6.08354	-6.16251	-6.13777		4	9	7	8	10	7	7
sgTGGT1_201210_10	29	20	0	0	0	0	0	0		29	20	0.9	0.9	0.9	0.9	0.9	0.9		3.7775e-06	3.26825e-06	1.22087e-07	1.37108e-07	1.14323e-07	1.2293e-07	1.16382e-07	1.18395e-07		-0.208914	-4.95146	-4.78405	-5.04624	-4.94152	-5.02049	-4.99575		3	6	5	5	8	5	5
sgTGGT1_201210_2	30	16	0	0	0	0	0	0		30	16	0.9	0.9	0.9	0.9	0.9	0.9		3.90776e-06	2.6146e-06	1.22087e-07	1.37108e-07	1.14323e-07	1.2293e-07	1.16382e-07	1.18395e-07		-0.579751	-5.00037	-4.83296	-5.09515	-4.99043	-5.0694	-5.04466		7	7	6	6	9	6	6
sgTGGT1_201210_3	28	22	1	0	0	3	0	0		28	22	1	0.9	0.9	3	0.9	0.9		3.64725e-06	3.59508e-06	1.35652e-07	1.37108e-07	1.14323e-07	4.09767e-07	1.16382e-07	1.18395e-07		-0.0207842	-4.74883	-4.73342	-4.99561	-3.15393	-4.96987	-4.94513		1	5	4	4	7	4	4
sgTGGT1_201210_4	24	18	0	0	0	7	0	0		24	18	0.9	0.9	0.9	7	0.9	0.9		3.12621e-06	2.94143e-06	1.22087e-07	1.37108e-07	1.14323e-07	9.56122e-07	1.16382e-07	1.18395e-07		-0.0878984	-4.67844	-4.51103	-4.77322	-1.70915	-4.74747	-4.72273		2	4	3	3	3	3	3
sgTGGT1_201210_5	5	2	0	0	0	0	0	0		5	2	0.9	0.9	0.9	0.9	0.9	0.9		6.51294e-07	3.26825e-07	1.22087e-07	1.37108e-07	1.14323e-07	1.2293e-07	1.16382e-07	1.18395e-07		-0.994789	-2.4154	-2.248	-2.51019	-2.40547	-2.48444	-2.4597		9	1	2	2	6	2	2
sgTGGT1_201210_6	158	85	3	0	0	57	0	0		158	85	3	0.9	0.9	57	0.9	0.9		2.05809e-05	1.38901e-05	4.06955e-07	1.37108e-07	1.14323e-07	7.78557e-06	1.16382e-07	1.18395e-07		-0.567251	-5.66029	-7.22985	-7.49204	-1.40243	-7.46629	-7.44155		6	8	9	10	1	10	10
sgTGGT1_201210_7	197	119	0	1	2	63	759	664		197	119	0.9	1	2	63	759	664		2.5661e-05	1.94461e-05	1.22087e-07	1.52342e-07	2.54052e-07	8.6051e-06	9.81489e-05	8.73492e-05		-0.400095	-7.71553	-7.39612	-6.65831	-1.57631	1.9354	1.76722		5	10	10	9	2	1	1
sgTGGT1_201210_8	124	19	8	1	3	24	0	0		124	19	8	1	3	24	0.9	0.9		1.61521e-05	3.10484e-06	1.08521e-06	1.52342e-07	3.81078e-07	3.27813e-06	1.16382e-07	1.18395e-07		-2.37913	-3.89567	-6.72826	-5.40549	-2.30077	-7.11671	-7.09197		10	3	8	7	5	9	9
sgTGGT1_201210_9	107	55	7	34	64	21	0	0		107	55	7	34	64	21	0.9	0.9		1.39377e-05	8.98769e-06	9.49563e-07	5.17963e-06	8.12967e-06	2.86837e-06	1.16382e-07	1.18395e-07		-0.632968	-3.87558	-1.42807	-0.777723	-2.28069	-6.90398	-6.87924		8	2	1	1	4	8	8
sgTGGT1_201220_1	8	7	0	0	0	0	0	0		8	7	0.9	0.9	0.9	0.9	0.9	0.9		1.04207e-06	1.14389e-06	1.22087e-07	1.37108e-07	1.14323e-07	1.2293e-07	1.16382e-07	1.18395e-07		0.134494	-3.09348	-2.92607	-3.18826	-3.08354	-3.16251	-3.13777		1	2	1	1	7	1	1
sgTGGT1_201220_10	47	17	2	0	0	25	0	0		47	17	2	0.9	0.9	25	0.9	0.9		6.12216e-06	2.77801e-06	2.71304e-07	1.37108e-07	1.14323e-07	3.41472e-06	1.16382e-07	1.18395e-07		-1.13999	-4.49606	-5.48066	-5.74285	-0.842273	-5.7171	-5.69236		9	5	3	4	1	3	3
sgTGGT1_201220_2	160	58	0	0	0	5	0	0		160	58	0.9	0.9	0.9	5	0.9	0.9		2.08414e-05	9.47793e-06	1.22087e-07	1.37108e-07	1.14323e-07	6.82945e-07	1.16382e-07	1.18395e-07		-1.13681	-7.4154	-7.248	-7.51019	-4.93154	-7.48444	-7.4597		8	9	9	10	9	9	9
sgTGGT1_201220_3	63	34	0	0	0	0	0	0		63	34	0.9	0.9	0.9	0.9	0.9	0.9		8.2063e-06	5.55603e-06	1.22087e-07	1.37108e-07	1.14323e-07	1.2293e-07	1.16382e-07	1.18395e-07		-0.562678	-6.07075	-5.90335	-6.16554	-6.06082	-6.13979	-6.11505		3	6	6	7	10	6	6
sgTGGT1_201220_4	18	11	0	0	0	0	0	0		18	11	0.9	0.9	0.9	0.9	0.9	0.9		2.34466e-06	1.79754e-06	1.22087e-07	1.37108e-07	1.14323e-07	1.2293e-07	1.16382e-07	1.18395e-07		-0.383354	-4.2634	-4.09599	-4.35818	-4.25347	-4.33244	-4.3077		2	4	2	2	8	2	2
sgTGGT1_201220_5	102	48	0	0	2	29	0	0		102	48	0.9	0.9	2	29	0.9	0.9		1.32864e-05	7.84381e-06	1.22087e-07	1.37108e-07	2.54052e-07	3.96108e-06	1.16382e-07	1.18395e-07		-0.760324	-6.7659	-6.59849	-5.70868	-1.74598	-6.83494	-6.8102		5	7	7	3	2	7	7
sgTGGT1_201220_6	113	24	0	0	0	30	0	0		113	24	0.9	0.9	0.9	30	0.9	0.9		1.47192e-05	3.9219e-06	1.22087e-07	1.37108e-07	1.14323e-07	4.09767e-06	1.16382e-07	1.18395e-07		-1.90808	-6.91365	-6.74625	-7.00844	-1.84483	-6.98269	-6.95795		10	8	8	9	4	8	8
sgTGGT1_201220_7	62	26	5	0	1	13	0	0		62	26	5	0.9	1	13	0.9	0.9		8.07604e-06	4.24873e-06	6.78259e-07	1.37108e-07	1.27026e-07	1.77566e-06	1.16382e-07	1.18395e-07		-0.926617	-3.57374	-5.88027	-5.99045	-2.1853	-6.11671	-6.09197		7	3	5	6	5	5	5
sgTGGT1_201220_8	51	23	6	0	0	14	0	0		51	23	6	0.9	0.9	14	0.9	0.9		6.6432e-06	3.75849e-06	8.13911e-07	1.37108e-07	1.14323e-07	1.91224e-06	1.16382e-07	1.18395e-07		-0.821724	-3.02893	-5.59849	-5.86068	-1.79661	-5.83494	-5.8102		6	1	4	5	3	4	4
sgTGGT1_201220_9	175	92	0	0	2	28	0	0		175	92	0.9	0.9	2	28	0.9	0.9		2.27953e-05	1.5034e-05	1.22087e-07	1.37108e-07	2.54052e-07	3.82449e-06	1.16382e-07	1.18395e-07		-0.60051	-7.54469	-7.37728	-6.48747	-2.5754	-7.61372	-7.58898		4	10	10	8	6	10	10
sgTGGT1_201230_1	165	71	0	0	0	37	0	0		165	71	0.9	0.9	0.9	37	0.9	0.9		2.14927e-05	1.16023e-05	1.22087e-07	1.37108e-07	1.14323e-07	5.05379e-06	1.16382e-07	1.18395e-07		-0.889436	-7.4598	-7.29239	-7.55458	-2.08841	-7.52883	-7.50409		7	10	10	10	8	10	10
sgTGGT1_201230_10	162	66	11	2	0	50	0	0		162	66	11	2	0.9	50	0.9	0.9		2.11019e-05	1.07852e-05	1.49217e-06	3.04684e-07	1.14323e-07	6.82945e-06	1.16382e-07	1.18395e-07		-0.968317	-3.82189	-6.11392	-7.52811	-1.62753	-7.50236	-7.47762		9	5	9	9	6	9	9
sgTGGT1_201230_2	69	45	0	0	0	5	0	0		69	45	0.9	0.9	0.9	5	0.9	0.9		8.98785e-06	7.35357e-06	1.22087e-07	1.37108e-07	1.14323e-07	6.82945e-07	1.16382e-07	1.18395e-07		-0.289532	-6.202	-6.03459	-6.29678	-3.71814	-6.27104	-6.2463		3	8	7	7	10	7	7
sgTGGT1_201230_3	78	67	0	1	0	249	1600	1719		78	67	0.9	1	0.9	249	1600	1719		1.01602e-05	1.09486e-05	1.22087e-07	1.52342e-07	1.14323e-07	3.40106e-05	0.000206902	0.000226134		0.107826	-6.37888	-6.05947	-6.47366	1.74306	4.34795	4.47618		1	9	8	8	2	2	2
sgTGGT1_201230_4	3	0	0	0	1	2	0	0		3	0.9	0.9	0.9	1	2	0.9	0.9		3.90776e-07	1.47071e-07	1.22087e-07	1.37108e-07	1.27026e-07	2.73178e-07	1.16382e-07	1.18395e-07		-1.40983	-1.67844	-1.51103	-1.62122	-0.516502	-1.74747	-1.72273		10	3	3	2	3	3	3
sgTGGT1_201230_5	64	33	9	0	3	9	0	0		64	33	9	0.9	3	9	0.9	0.9		8.33656e-06	5.39262e-06	1.22087e-06	1.37108e-07	3.81078e-07	1.2293e-06	1.16382e-07	1.18395e-07		-0.628467	-2.77155	-5.92607	-4.45129	-2.76161	-6.16251	-6.13777		6	4	6	4	9	6	6
sgTGGT1_201230_6	43	27	36	34	44	340	1820	2007		43	27	36	34	44	340	1820	2007		5.60113e-06	4.41214e-06	4.88347e-06	5.17963e-06	5.58915e-06	4.64402e-05	0.00023535	0.000264021		-0.344238	-0.197812	-0.112868	-0.00308912	3.05159	5.39295	5.55879		4	2	1	1	1	1	1
sgTGGT1_201230_7	33	14	0	0	0	20	0	0		33	14	0.9	0.9	0.9	20	0.9	0.9		4.29854e-06	2.28778e-06	1.22087e-07	1.37108e-07	1.14323e-07	2.73178e-06	1.16382e-07	1.18395e-07		-0.9099	-5.13787	-4.97046	-5.23265	-0.654006	-5.20691	-5.18217		8	6	4	5	5	4	4
sgTGGT1_201230_8	59	32	0	0	0	39	0	0		59	32	0.9	0.9	0.9	39	0.9	0.9		7.68527e-06	5.2292e-06	1.22087e-07	1.37108e-07	1.14323e-07	5.32697e-06	1.16382e-07	1.18395e-07		-0.555504	-5.97612	-5.80871	-6.0709	-0.528781	-6.04515	-6.02042		5	7	5	6	4	5	5
sgTGGT1_201230_9	76	59	96	31	4	18	0	0		76	59	96	31	4	18	0.9	0.9		9.89967e-06	9.64135e-06	1.30226e-05	4.7226e-06	5.08104e-07	2.4586e-06	1.16382e-07	1.18395e-07		-0.0381453	0.395563	-1.0678	-4.28418	-2.00954	-6.41044	-6.3857		2	1	2	3	7	8	8
sgTGGT1_201240_1	62	32	31	56	4	43	0	0		62	32	31	56	4	43	0.9	0.9		8.07604e-06	5.2292e-06	4.20521e-06	8.53115e-06	5.08104e-07	5.87332e-06	1.16382e-07	1.18395e-07		-0.627057	-0.941472	0.0790924	-3.99045	-0.459471	-6.11671	-6.09197		6	3	3	3	4	6	6
sgTGGT1_201240_10	132	261	418	437	525	599	1372	1387		132	261	418	437	525	599	1372	1387		1.71942e-05	4.26507e-05	5.67025e-05	6.65735e-05	6.66887e-05	8.18168e-05	0.000177418	0.00018246		1.31065	1.72149	1.95303	1.95552	2.25048	3.36716	3.40759		1	2	1	1	1	2	2
sgTGGT1_201240_2	77	57	0	0	0	7	0	0		77	57	0.9	0.9	0.9	7	0.9	0.9		1.00299e-05	9.31452e-06	1.22087e-07	1.37108e-07	1.14323e-07	9.56122e-07	1.16382e-07	1.18395e-07		-0.106757	-6.36026	-6.19286	-6.45505	-3.39097	-6.4293	-6.40456		3	9	8	8	8	9	9
sgTGGT1_201240_3	70	65	418	221	273	123	437	435		70	65	418	221	273	123	437	435		9.11811e-06	1.06218e-05	5.67025e-05	3.36676e-05	3.46781e-05	1.68004e-05	5.651e-05	5.72242e-05		0.220224	2.6366	1.88455	1.92722	0.881692	2.6317	2.64982		2	1	2	2	3	3	3
sgTGGT1_201240_4	80	17	5	0	0	2	0	0		80	17	5	0.9	0.9	2	0.9	0.9		1.04207e-05	2.77801e-06	6.78259e-07	1.37108e-07	1.14323e-07	2.73178e-07	1.16382e-07	1.18395e-07		-1.90733	-3.94147	-6.248	-6.51019	-5.25347	-6.48444	-6.4597		10	7	9	9	9	10	10
sgTGGT1_201240_5	57	16	8	0	0	25	0	0		57	16	8	0.9	0.9	25	0.9	0.9		7.42475e-06	2.6146e-06	1.08521e-06	1.37108e-07	1.14323e-07	3.41472e-06	1.16382e-07	1.18395e-07		-1.50575	-2.77436	-5.75896	-6.02115	-1.12057	-5.9954	-5.97066		9	6	6	5	5	5	5
sgTGGT1_201240_6	48	18	11	0	0	0	0	0		48	18	11	0.9	0.9	0.9	0.9	0.9		6.25242e-06	2.94143e-06	1.49217e-06	1.37108e-07	1.14323e-07	1.2293e-07	1.16382e-07	1.18395e-07		-1.0879	-2.067	-5.51103	-5.77322	-5.66851	-5.74747	-5.72273		8	4	5	4	10	4	4
sgTGGT1_201240_7	71	52	2	0	0	18	0	0		71	52	2	0.9	0.9	18	0.9	0.9		9.24837e-06	8.49746e-06	2.71304e-07	1.37108e-07	1.14323e-07	2.4586e-06	1.16382e-07	1.18395e-07		-0.122168	-5.09122	-6.07582	-6.33801	-1.91136	-6.31226	-6.28752		4	8	7	7	6	8	8
sgTGGT1_201240_8	91	46	0	0	0	354	1823	1307		91	46	0.9	0.9	0.9	354	1823	1307		1.18535e-05	7.51698e-06	1.22087e-07	1.37108e-07	1.14323e-07	4.83525e-05	0.000235738	0.000171936		-0.657094	-6.60127	-6.43386	-6.69605	2.02827	4.3138	3.85848		7	10	10	10	2	1	1
sgTGGT1_201240_9	70	38	11	19	1	8	0	0		70	38	11	19	1	8	0.9	0.9		9.11811e-06	6.20968e-06	1.49217e-06	2.8945e-06	1.27026e-07	1.09271e-06	1.16382e-07	1.18395e-07		-0.554216	-2.61132	-1.65542	-6.16554	-3.06082	-6.29179	-6.26706		5	5	4	6	7	7	7
sgTGGT1_201250_1	246	119	8	0	0	65	0	0		246	119	8	0.9	0.9	65	0.9	0.9		3.20437e-05	1.94461e-05	1.08521e-06	1.37108e-07	1.14323e-07	8.87828e-06	1.16382e-07	1.18395e-07		-0.720558	-4.88399	-7.86858	-8.13077	-1.85169	-8.10503	-8.08029		4	6	10	10	3	10	10
sgTGGT1_201250_10	63	26	0	0	0	2	0	0		63	26	0.9	0.9	0.9	2	0.9	0.9		8.2063e-06	4.24873e-06	1.22087e-07	1.37108e-07	1.14323e-07	2.73178e-07	1.16382e-07	1.18395e-07		-0.949701	-6.07075	-5.90335	-6.16554	-4.90882	-6.13979	-6.11505		7	10	7	6	8	5	5
sgTGGT1_201250_2	33	17	0	0	0	0	0	0		33	17	0.9	0.9	0.9	0.9	0.9	0.9		4.29854e-06	2.77801e-06	1.22087e-07	1.37108e-07	1.14323e-07	1.2293e-07	1.16382e-07	1.18395e-07		-0.629792	-5.13787	-4.97046	-5.23265	-5.12794	-5.20691	-5.18217		2	7	5	4	9	3	3
sgTGGT1_201250_3	47	22	0	0	0	0	15	2		47	22	0.9	0.9	0.9	0.9	15	2		6.12216e-06	3.59508e-06	1.22087e-07	1.37108e-07	1.14323e-07	1.2293e-07	1.9397e-06	2.631e-07		-0.768018	-5.64806	-5.48066	-5.74285	-5.63813	-1.65821	-4.54036		6	9	6	5	10	2	2
sgTGGT1_201250_4	152	73	3	0	0	31	0	0		152	73	3	0.9	0.9	31	0.9	0.9		1.97993e-05	1.19291e-05	4.06955e-07	1.37108e-07	1.14323e-07	4.23426e-06	1.16382e-07	1.18395e-07		-0.730964	-5.60444	-7.174	-7.43619	-2.22527	-7.41044	-7.3857		5	8	9	9	5	9	9
sgTGGT1_201250_5	58	29	28	9	14	20	0	0		58	29	28	9	14	20	0.9	0.9		7.55501e-06	4.73897e-06	3.79825e-06	1.37108e-06	1.77836e-06	2.73178e-06	1.16382e-07	1.18395e-07		-0.672861	-0.992098	-2.46212	-2.08688	-1.46759	-6.02049	-5.99575		3	3	3	2	2	4	4
sgTGGT1_201250_6	133	159	192	237	376	171	221	275		133	159	192	237	376	171	221	275		1.73244e-05	2.59826e-05	2.60451e-05	3.61051e-05	4.77618e-05	2.33567e-05	2.85783e-05	3.61762e-05		0.58474	0.588208	1.05939	1.46305	0.43103	0.722112	1.06224		1	1	1	1	1	1	1
sgTGGT1_201250_7	86	28	8	4	3	5	0	0		86	28	8	4	3	5	0.9	0.9		1.12023e-05	4.57555e-06	1.08521e-06	6.09368e-07	3.81078e-07	6.82945e-07	1.16382e-07	1.18395e-07		-1.29177	-3.36774	-4.20033	-4.87756	-4.03588	-6.58878	-6.56404		10	5	4	3	7	6	6
sgTGGT1_201250_8	106	35	101	34	0	27	0	0		106	35	101	34	0.9	27	0.9	0.9		1.38074e-05	5.71944e-06	1.37008e-05	5.17963e-06	1.14323e-07	3.6879e-06	1.16382e-07	1.18395e-07		-1.2715	-0.0111809	-1.41452	-6.91618	-1.90457	-6.89043	-6.86569		9	2	2	8	4	8	8
sgTGGT1_201250_9	94	32	20	0	0	8	0	0		94	32	20	0.9	0.9	8	0.9	0.9		1.22443e-05	5.2292e-06	2.71304e-06	1.37108e-07	1.14323e-07	1.09271e-06	1.16382e-07	1.18395e-07		-1.22745	-2.17413	-6.48066	-6.74285	-3.48613	-6.7171	-6.69236		8	4	8	7	6	7	7
sgTGGT1_201260_1	50	313	740	608	805	587	3	0		50	313	740	608	805	587	3	0.9		6.51294e-06	5.11482e-05	0.000100382	9.2624e-05	0.000102256	8.01777e-05	3.8794e-07	1.18395e-07		2.9733	3.94605	3.83001	3.97273	3.62182	-4.0694	-5.78163		1	1	1	1	1	3	4
sgTGGT1_201260_10	137	98	64	36	12	46	0	0		137	98	64	36	12	46	0.9	0.9		1.78454e-05	1.60144e-05	8.68172e-06	5.48431e-06	1.52431e-06	6.28309e-06	1.16382e-07	1.18395e-07		-0.156183	-1.0395	-1.70217	-3.54933	-1.50601	-7.26054	-7.2358		7	6	6	7	7	9	9
sgTGGT1_201260_2	67	49	11	16	39	10	0	0		67	49	11	16	39	10	0.9	0.9		8.72734e-06	8.00722e-06	1.49217e-06	2.43747e-06	4.95402e-06	1.36589e-06	1.16382e-07	1.18395e-07		-0.12424	-2.54813	-1.84016	-0.816943	-2.6757	-6.2286	-6.20386		6	8	7	6	9	7	5
sgTGGT1_201260_3	129	407	392	441	599	690	4	0		129	407	392	441	599	690	4	0.9		1.68034e-05	6.65089e-05	5.31755e-05	6.71828e-05	7.60886e-05	9.42464e-05	5.17254e-07	1.18395e-07		1.9848	1.66201	1.99934	2.17893	2.48769	-5.02174	-7.149		3	5	4	3	3	4	8
sgTGGT1_201260_4	48	190	480	388	315	303	0	0		48	190	480	388	315	303	0.9	0.9		6.25242e-06	3.10484e-05	6.51129e-05	5.91087e-05	4.00132e-05	4.13864e-05	1.16382e-07	1.18395e-07		2.31203	3.38046	3.24088	2.67799	2.72667	-5.74747	-5.72273		2	2	2	2	2	6	3
sgTGGT1_201260_5	99	206	430	379	306	240	3	1		99	206	430	379	306	240	3	1		1.28956e-05	3.3663e-05	5.83303e-05	5.77376e-05	3.887e-05	3.27813e-05	3.8794e-07	1.3155e-07		1.38428	2.17736	2.16263	1.59178	1.34599	-5.0549	-6.61513		4	3	3	5	4	5	7
sgTGGT1_201260_6	24	8	0	0	0	7	65	60		24	8	0.9	0.9	0.9	7	65	60		3.12621e-06	1.3073e-06	1.22087e-07	1.37108e-07	1.14323e-07	9.56122e-07	8.40537e-06	7.893e-06		-1.25782	-4.67844	-4.51103	-4.77322	-1.70915	1.4269	1.33616		10	9	10	8	8	1	1
sgTGGT1_201260_7	210	109	4	9	0	22	0	0		210	109	4	9	0.9	22	0.9	0.9		2.73543e-05	1.7812e-05	5.42607e-07	1.37108e-06	1.14323e-07	3.00496e-06	1.16382e-07	1.18395e-07		-0.618922	-5.65572	-4.31839	-7.9025	-3.18635	-7.87676	-7.85202		8	10	9	10	10	10	10
sgTGGT1_201260_8	299	399	1050	824	985	559	446	400		299	399	1050	824	985	559	446	400		3.89474e-05	6.52016e-05	0.000142434	0.00012553	0.000125121	7.63532e-05	5.76738e-05	5.262e-05		0.743382	1.8707	1.68843	1.68372	0.971163	0.56639	0.434085		5	4	5	4	5	2	2
sgTGGT1_201260_9	84	33	25	4	0	33	0	0		84	33	25	4	0.9	33	0.9	0.9		1.09417e-05	5.39262e-06	3.3913e-06	6.09368e-07	1.14323e-07	4.50743e-06	1.16382e-07	1.18395e-07		-1.02078	-1.68993	-4.16638	-6.58058	-1.27946	-6.55483	-6.53009		9	7	8	9	6	8	6
sgTGGT1_201270_1	234	70	0	0	0	40	0	0		234	70	0.9	0.9	0.9	40	0.9	0.9		3.04805e-05	1.14389e-05	1.22087e-07	1.37108e-07	1.14323e-07	5.46356e-06	1.16382e-07	1.18395e-07		-1.41394	-7.96384	-7.79643	-8.05862	-2.47998	-8.03288	-8.00814		9	10	10	10	6	10	10
sgTGGT1_201270_10	90	33	52	30	24	14	0	0		90	33	52	30	24	14	0.9	0.9		1.17233e-05	5.39262e-06	7.05389e-06	4.57026e-06	3.04863e-06	1.91224e-06	1.16382e-07	1.18395e-07		-1.12032	-0.732885	-1.35903	-1.94315	-2.61604	-6.65436	-6.62963		8	1	1	1	7	8	8
sgTGGT1_201270_2	31	12	0	0	0	8	0	0		31	12	0.9	0.9	0.9	8	0.9	0.9		4.03802e-06	1.96095e-06	1.22087e-07	1.37108e-07	1.14323e-07	1.09271e-06	1.16382e-07	1.18395e-07		-1.04209	-5.04767	-4.88027	-5.14246	-1.88574	-5.11671	-5.09197		7	3	3	3	2	2	2
sgTGGT1_201270_3	23	9	0	0	0	0	0	0		23	9	0.9	0.9	0.9	0.9	0.9	0.9		2.99595e-06	1.47071e-06	1.22087e-07	1.37108e-07	1.14323e-07	1.2293e-07	1.16382e-07	1.18395e-07		-1.0265	-4.61704	-4.44963	-4.71182	-4.6071	-4.68607	-4.66133		6	2	2	2	8	1	1
sgTGGT1_201270_4	233	101	0	3	0	41	0	0		233	101	0.9	3	0.9	41	0.9	0.9		3.03503e-05	1.65047e-05	1.22087e-07	4.57026e-07	1.14323e-07	5.60015e-06	1.16382e-07	1.18395e-07		-0.878836	-7.95766	-6.05329	-8.05245	-2.43817	-8.0267	-8.00196		5	9	9	9	5	9	9
sgTGGT1_201270_5	56	28	0	0	0	0	0	0		56	28	0.9	0.9	0.9	0.9	0.9	0.9		7.29449e-06	4.57555e-06	1.22087e-07	1.37108e-07	1.14323e-07	1.2293e-07	1.16382e-07	1.18395e-07		-0.672861	-5.90083	-5.73342	-5.99561	-5.8909	-5.96987	-5.94513		3	5	5	5	9	4	4
sgTGGT1_201270_6	40	1	0	0	0	10	0	0		40	1	0.9	0.9	0.9	10	0.9	0.9		5.21035e-06	1.63413e-07	1.22087e-07	1.37108e-07	1.14323e-07	1.36589e-06	1.16382e-07	1.18395e-07		-4.99479	-5.4154	-5.248	-5.51019	-1.93154	-5.48444	-5.4597		10	4	4	4	3	3	3
sgTGGT1_201270_7	64	37	0	0	0	17	0	0		64	37	0.9	0.9	0.9	17	0.9	0.9		8.33656e-06	6.04627e-06	1.22087e-07	1.37108e-07	1.14323e-07	2.32201e-06	1.16382e-07	1.18395e-07		-0.463408	-6.09348	-5.92607	-6.18826	-1.84408	-6.16251	-6.13777		2	8	8	8	1	7	7
sgTGGT1_201270_8	63	31	0	0	0	0	0	0		63	31	0.9	0.9	0.9	0.9	0.9	0.9		8.2063e-06	5.06579e-06	1.22087e-07	1.37108e-07	1.14323e-07	1.2293e-07	1.16382e-07	1.18395e-07		-0.695944	-6.07075	-5.90335	-6.16554	-6.06082	-6.13979	-6.11505		4	7	7	7	10	6	6
sgTGGT1_201270_9	62	41	0	0	0	15	0	0		62	41	0.9	0.9	0.9	15	0.9	0.9		8.07604e-06	6.69992e-06	1.22087e-07	1.37108e-07	1.14323e-07	2.04883e-06	1.16382e-07	1.18395e-07		-0.269505	-6.04767	-5.88027	-6.14246	-1.97885	-6.11671	-6.09197		1	6	6	6	4	5	5
sgTGGT1_201380_1	133	64	0	0	0	14	0	0		133	64	0.9	0.9	0.9	14	0.9	0.9		1.73244e-05	1.04584e-05	1.22087e-07	1.37108e-07	1.14323e-07	1.91224e-06	1.16382e-07	1.18395e-07		-0.728143	-7.14876	-6.98135	-7.24354	-3.17947	-7.21779	-7.19305		5	9	7	7	8	7	7
sgTGGT1_201380_10	143	21	5	0	0	19	0	0		143	21	5	0.9	0.9	19	0.9	0.9		1.8627e-05	3.43167e-06	6.78259e-07	1.37108e-07	1.14323e-07	2.59519e-06	1.16382e-07	1.18395e-07		-2.44041	-4.77942	-7.08594	-7.34813	-2.84348	-7.32238	-7.29764		10	3	8	9	7	8	8
sgTGGT1_201380_2	190	69	0	0	0	122	0	0		190	69	0.9	0.9	0.9	122	0.9	0.9		2.47492e-05	1.12755e-05	1.22087e-07	1.37108e-07	1.14323e-07	1.66638e-05	1.16382e-07	1.18395e-07		-1.13419	-7.66333	-7.49592	-7.75811	-0.570658	-7.73237	-7.70763		7	10	9	10	2	9	9
sgTGGT1_201380_3	80	44	2	0	0	8	0	0		80	44	2	0.9	0.9	8	0.9	0.9		1.04207e-05	7.19016e-06	2.71304e-07	1.37108e-07	1.14323e-07	1.09271e-06	1.16382e-07	1.18395e-07		-0.535357	-5.2634	-6.248	-6.51019	-3.25347	-6.48444	-6.4597		3	4	4	4	10	4	4
sgTGGT1_201380_4	298	183	19	0	2	64	0	0		298	183	19	0.9	2	64	0.9	0.9		3.88171e-05	2.99045e-05	2.57738e-06	1.37108e-07	2.54052e-07	8.74169e-06	1.16382e-07	1.18395e-07		-0.37633	-3.91271	-8.14524	-7.25542	-2.15071	-8.38168	-8.35694		2	1	10	8	6	10	10
sgTGGT1_201380_5	42	21	0	0	0	23	0	0		42	21	0.9	0.9	0.9	23	0.9	0.9		5.47087e-06	3.43167e-06	1.22087e-07	1.37108e-07	1.14323e-07	3.14155e-06	1.16382e-07	1.18395e-07		-0.672861	-5.48579	-5.31839	-5.58058	-0.800295	-5.55483	-5.53009		4	5	1	1	3	1	1
sgTGGT1_201380_6	59	10	0	0	0	6	0	0		59	10	0.9	0.9	0.9	6	0.9	0.9		7.68527e-06	1.63413e-06	1.22087e-07	1.37108e-07	1.14323e-07	8.19534e-07	1.16382e-07	1.18395e-07		-2.23358	-5.97612	-5.80871	-6.0709	-3.22922	-6.04515	-6.02042		9	7	3	3	9	3	3
sgTGGT1_201380_7	119	106	1	0	0	36	0	0		119	106	1	0.9	0.9	36	0.9	0.9		1.55008e-05	1.73217e-05	1.35652e-07	1.37108e-07	1.14323e-07	4.9172e-06	1.16382e-07	1.18395e-07		0.160242	-6.83629	-6.82089	-7.08308	-1.65643	-7.05733	-7.03259		1	8	6	6	4	6	6
sgTGGT1_201380_8	106	47	4	0	0	26	0	0		106	47	4	0.9	0.9	26	0.9	0.9		1.38074e-05	7.68039e-06	5.42607e-07	1.37108e-07	1.14323e-07	3.55131e-06	1.16382e-07	1.18395e-07		-0.846192	-4.66939	-6.65399	-6.91618	-1.95902	-6.89043	-6.86569		6	2	5	5	5	5	5
sgTGGT1_201380_9	42	14	0	0	0	61	0	0		42	14	0.9	0.9	0.9	61	0.9	0.9		5.47087e-06	2.28778e-06	1.22087e-07	1.37108e-07	1.14323e-07	8.33192e-06	1.16382e-07	1.18395e-07		-1.25782	-5.48579	-5.31839	-5.58058	0.60688	-5.55483	-5.53009		8	5	1	1	1	1	1
sgTGGT1_201390_1	64	55	17	0	0	6	0	0		64	55	17	0.9	0.9	6	0.9	0.9		8.33656e-06	8.98769e-06	2.30608e-06	1.37108e-07	1.14323e-07	8.19534e-07	1.16382e-07	1.18395e-07		0.108499	-1.85401	-5.92607	-6.18826	-3.34658	-6.16251	-6.13777		6	8	9	9	10	9	8
sgTGGT1_201390_10	117	69	11	0	0	142	175	202		117	69	11	0.9	0.9	142	175	202		1.52403e-05	1.12755e-05	1.49217e-06	1.37108e-07	1.14323e-07	1.93956e-05	2.26299e-05	2.65731e-05		-0.434701	-3.35241	-6.79643	-7.05862	0.347842	0.570338	0.802078		8	9	10	10	6	4	4
sgTGGT1_201390_2	89	268	1023	925	757	261	12	0		89	268	1023	925	757	261	12	0.9		1.1593e-05	4.37946e-05	0.000138772	0.000140916	9.61587e-05	3.56497e-05	1.55176e-06	1.18395e-07		1.91749	3.58139	3.60351	3.05216	1.62063	-2.90128	-6.61351		2	1	2	2	4	7	9
sgTGGT1_201390_3	131	313	121	99	264	744	585	720		131	313	121	99	264	744	585	720		1.70639e-05	5.11482e-05	1.64139e-05	1.50819e-05	3.35349e-05	0.000101622	7.56484e-05	9.4716e-05		1.58373	-0.0560317	-0.178133	0.974715	2.5742	2.14836	2.47266		3	5	5	4	2	2	2
sgTGGT1_201390_4	89	34	54	35	19	183	277	187		89	34	54	35	19	183	277	187		1.1593e-05	5.55603e-06	7.3252e-06	5.33197e-06	2.41349e-06	2.49958e-05	3.58198e-05	2.45998e-05		-1.06113	-0.662318	-1.12052	-2.26406	1.10843	1.6275	1.08539		9	6	6	7	5	3	3
sgTGGT1_201390_5	133	137	54	42	50	81	28	17		133	137	54	42	50	81	28	17		1.73244e-05	2.23875e-05	7.3252e-06	6.39837e-06	6.3513e-06	1.10637e-05	3.62078e-06	2.23635e-06		0.369889	-1.24187	-1.43703	-1.44768	-0.646972	-2.25844	-2.95359		5	7	7	6	8	6	6
sgTGGT1_201390_6	164	363	572	660	1150	516	0	0		164	363	572	660	1150	516	0.9	0.9		2.13624e-05	5.93188e-05	7.75928e-05	0.000100546	0.00014608	7.04799e-05	1.16382e-07	1.18395e-07		1.47341	1.86085	2.2347	2.77361	1.72214	-7.52006	-7.49532		4	3	3	3	3	10	10
sgTGGT1_201390_7	104	494	1163	1250	1932	1630	2780	2806		104	494	1163	1250	1932	1630	2780	2806		1.35469e-05	8.07258e-05	0.000157763	0.000190428	0.000245414	0.00022264	0.000359491	0.000369129		2.57507	3.54172	3.81321	4.17918	4.03868	4.72992	4.76809		1	2	1	1	1	1	1
sgTGGT1_201390_8	191	140	327	360	338	229	52	34		191	140	327	360	338	229	52	34		2.48794e-05	2.28778e-05	4.43581e-05	5.48431e-05	4.29348e-05	3.12789e-05	6.7243e-06	4.4727e-06		-0.121007	0.834246	1.14036	0.787195	0.330235	-1.8875	-2.47574		7	4	4	5	7	5	5
sgTGGT1_201390_9	56	9	0	0	0	11	0	0		56	9	0.9	0.9	0.9	11	0.9	0.9		7.29449e-06	1.47071e-06	1.22087e-07	1.37108e-07	1.14323e-07	1.50248e-06	1.16382e-07	1.18395e-07		-2.31029	-5.90083	-5.73342	-5.99561	-2.27946	-5.96987	-5.94513		10	10	8	8	9	8	7
sgTGGT1_201400_1	135	67	3	0	0	26	0	0		135	67	3	0.9	0.9	26	0.9	0.9		1.75849e-05	1.09486e-05	4.06955e-07	1.37108e-07	1.14323e-07	3.55131e-06	1.16382e-07	1.18395e-07		-0.683587	-5.43333	-7.00288	-7.26507	-2.30792	-7.23933	-7.21459		6	8	10	10	7	10	9
sgTGGT1_201400_10	84	22	0	0	0	7	0	0		84	22	0.9	0.9	0.9	7	0.9	0.9		1.09417e-05	3.59508e-06	1.22087e-07	1.37108e-07	1.14323e-07	9.56122e-07	1.16382e-07	1.18395e-07		-1.60575	-6.48579	-6.31839	-6.58058	-3.5165	-6.55483	-6.53009		9	9	8	8	8	6	6
sgTGGT1_201400_2	38	7	48	58	0	153	547	371		38	7	48	58	0.9	153	547	371		4.94983e-06	1.14389e-06	6.51129e-06	8.83584e-06	1.14323e-07	2.08981e-05	7.07345e-05	4.8805e-05		-2.11343	0.395563	0.835987	-5.43619	2.07792	3.83696	3.30158		10	4	2	7	1	1	1
sgTGGT1_201400_3	112	35	70	55	0	35	0	0		112	35	70	55	0.9	35	0.9	0.9		1.4589e-05	5.71944e-06	9.49563e-06	8.37881e-06	1.14323e-07	4.78061e-06	1.16382e-07	1.18395e-07		-1.35093	-0.619544	-0.800061	-6.99561	-1.60961	-6.96987	-6.94513		8	6	6	9	5	8	8
sgTGGT1_201400_4	77	48	119	57	4	24	0	0		77	48	119	57	4	24	0.9	0.9		1.00299e-05	7.84381e-06	1.61426e-05	8.6835e-06	5.08104e-07	3.27813e-06	1.16382e-07	1.18395e-07		-0.354685	0.686559	-0.207963	-4.30304	-1.61336	-6.4293	-6.40456		3	3	5	4	6	5	5
sgTGGT1_201400_5	34	15	0	0	0	0	0	0		34	15	0.9	0.9	0.9	0.9	0.9	0.9		4.4288e-06	2.45119e-06	1.22087e-07	1.37108e-07	1.14323e-07	1.2293e-07	1.16382e-07	1.18395e-07		-0.853433	-5.18094	-5.01353	-5.27572	-5.17101	-5.24997	-5.22524		7	7	7	6	10	2	2
sgTGGT1_201400_6	44	25	50	38	5	28	0	0		44	25	50	38	5	28	0.9	0.9		5.73139e-06	4.08532e-06	6.78259e-06	5.789e-06	6.3513e-07	3.82449e-06	1.16382e-07	1.18395e-07		-0.488436	0.242953	0.0144297	-3.17376	-0.583617	-5.62194	-5.5972		4	5	4	3	4	3	3
sgTGGT1_201400_7	137	131	227	142	96	128	1	0		137	131	227	142	96	128	1	0.9		1.78454e-05	2.14071e-05	3.0793e-05	2.16326e-05	1.21945e-05	1.74834e-05	1.29313e-07	1.18395e-07		0.26253	0.787044	0.277649	-0.549326	-0.029572	-7.10854	-7.2358		2	2	3	2	3	9	10
sgTGGT1_201400_8	66	73	139	112	86	109	0	0		66	73	139	112	86	109	0.9	0.9		8.59708e-06	1.19291e-05	1.88556e-05	1.70623e-05	1.09242e-05	1.48882e-05	1.16382e-07	1.18395e-07		0.47257	1.13308	0.988895	0.345615	0.79225	-6.20691	-6.18217		1	1	1	1	2	4	4
sgTGGT1_201400_9	103	54	0	0	4	5	0	0		103	54	0.9	0.9	4	5	0.9	0.9		1.34167e-05	8.82428e-06	1.22087e-07	1.37108e-07	5.08104e-07	6.82945e-07	1.16382e-07	1.18395e-07		-0.604474	-6.77998	-6.61257	-4.72276	-4.29611	-6.84901	-6.82427		5	10	9	5	9	7	7
sgTGGT1_201520_1	122	73	14	27	12	53	0	0		122	73	14	27	12	53	0.9	0.9		1.58916e-05	1.19291e-05	1.89913e-06	4.11324e-06	1.52431e-06	7.23921e-06	1.16382e-07	1.18395e-07		-0.413774	-3.06485	-1.94992	-3.38203	-1.13436	-7.09325	-7.06851		6	7	7	7	8	9	8
sgTGGT1_201520_10	216	167	261	180	192	240	2	0		216	167	261	180	192	240	2	0.9		2.81359e-05	2.72899e-05	3.54051e-05	2.74216e-05	2.4389e-05	3.27813e-05	2.58627e-07	1.18395e-07		-0.0440441	0.331547	-0.0371006	-0.206181	0.220463	-6.7654	-7.89266		5	4	6	6	4	6	10
sgTGGT1_201520_2	118	138	129	154	198	107	0	0		118	138	129	154	198	107	0.9	0.9		1.53705e-05	2.25509e-05	1.74991e-05	2.34607e-05	2.51512e-05	1.4615e-05	1.16382e-07	1.18395e-07		0.553021	0.187112	0.610077	0.710458	-0.072716	-7.04515	-7.02042		2	5	4	3	6	8	7
sgTGGT1_201520_3	23	5	0	0	0	0	0	0		23	5	0.9	0.9	0.9	0.9	0.9	0.9		2.99595e-06	8.17063e-07	1.22087e-07	1.37108e-07	1.14323e-07	1.2293e-07	1.16382e-07	1.18395e-07		-1.87449	-4.61704	-4.44963	-4.71182	-4.6071	-4.68607	-4.66133		10	9	8	8	10	4	3
sgTGGT1_201520_4	118	69	174	181	154	182	144	66		118	69	174	181	154	182	144	66		1.53705e-05	1.12755e-05	2.36034e-05	2.75739e-05	1.9562e-05	2.48592e-05	1.86211e-05	8.6823e-06		-0.446979	0.618828	0.843137	0.347888	0.693612	0.276774	-0.824018		7	3	3	5	2	2	2
sgTGGT1_201520_5	107	49	0	0	2	21	0	0		107	49	0.9	0.9	2	21	0.9	0.9		1.39377e-05	8.00722e-06	1.22087e-07	1.37108e-07	2.54052e-07	2.86837e-06	1.16382e-07	1.18395e-07		-0.799618	-6.83494	-6.66754	-5.77772	-2.28069	-6.90398	-6.87924		9	10	9	9	9	7	6
sgTGGT1_201520_6	166	249	266	259	296	373	1	0		166	249	266	259	296	373	1	0.9		2.1623e-05	4.06897e-05	3.60834e-05	3.94566e-05	3.75997e-05	5.09477e-05	1.29313e-07	1.18395e-07		0.912102	0.738771	0.867703	0.798158	1.23645	-7.38555	-7.51281		1	2	2	2	1	10	9
sgTGGT1_201520_7	42	34	85	66	90	43	0	0		42	34	85	66	90	43	0.9	0.9		5.47087e-06	5.55603e-06	1.15304e-05	1.00546e-05	1.14323e-05	5.87332e-06	1.16382e-07	1.18395e-07		0.0222845	1.0756	0.87801	1.06328	0.102407	-5.55483	-5.53009		4	1	1	1	5	5	4
sgTGGT1_201520_8	131	76	7	0	1	95	24	2		131	76	7	0.9	1	95	24	2		1.70639e-05	1.24194e-05	9.49563e-07	1.37108e-07	1.27026e-07	1.29759e-05	3.10352e-06	2.631e-07		-0.458356	-4.16754	-6.95949	-7.06968	-0.395107	-2.45897	-6.01919		8	8	10	10	7	3	5
sgTGGT1_201520_9	330	269	320	381	456	464	1752	1639		330	269	320	381	456	464	1752	1639		4.29854e-05	4.3958e-05	4.34086e-05	5.80423e-05	5.79239e-05	6.33773e-05	0.000226557	0.00021561		0.0322793	0.0141339	0.433259	0.430312	0.560119	2.39796	2.32651		3	6	5	4	3	1	1
sgTGGT1_201630A_1	55	59	32	13	15	14	0	0		55	59	32	13	15	14	0.9	0.9		7.16423e-06	9.64135e-06	4.34086e-06	1.98045e-06	1.90539e-06	1.91224e-06	1.16382e-07	1.18395e-07		0.428422	-0.722832	-1.85499	-1.91073	-1.90554	-5.94387	-5.91913		2	2	2	3	5	6	6
sgTGGT1_201630A_2	101	48	55	9	30	16	1	0		101	48	55	9	30	16	1	0.9		1.31561e-05	7.84381e-06	7.46085e-06	1.37108e-06	3.81078e-06	2.18542e-06	1.29313e-07	1.18395e-07		-0.74611	-0.818324	-3.26235	-1.78758	-2.58975	-6.66872	-6.79598		6	3	5	2	6	7	7
sgTGGT1_201630A_3	60	39	8	4	0	74	374	490		60	39	8	4	0.9	74	374	490		7.81553e-06	6.37309e-06	1.08521e-06	6.09368e-07	1.14323e-07	1.01076e-05	4.83632e-05	6.44595e-05		-0.294349	-2.84836	-3.68096	-6.09515	0.371023	2.6295	3.04398		3	5	6	7	2	1	1
sgTGGT1_201630A_4	18	10	6	0	0	1	0	0		18	10	6	0.9	0.9	1	0.9	0.9		2.34466e-06	1.63413e-06	8.13911e-07	1.37108e-07	1.14323e-07	1.36589e-07	1.16382e-07	1.18395e-07		-0.520858	-1.52643	-4.09599	-4.35818	-4.10146	-4.33244	-4.3077		5	4	7	4	7	4	4
sgTGGT1_201630A_5	439	521	933	656	752	821	1674	1639		439	521	933	656	752	821	1674	1639		5.71836e-05	8.5138e-05	0.000126563	9.99364e-05	9.55236e-05	0.00011214	0.000216471	0.00021561		0.574202	1.14618	0.805409	0.740256	0.971621	1.9205	1.91475		1	1	1	1	1	2	2
sgTGGT1_201630A_6	171	79	0	16	8	61	152	147		171	79	0.9	16	8	61	152	147		2.22742e-05	1.29096e-05	1.22087e-07	2.43747e-06	1.01621e-06	8.33192e-06	1.96556e-05	1.93378e-05		-0.786933	-7.51133	-3.19192	-4.45411	-1.41866	-0.180433	-0.203949		7	7	3	5	4	3	3
sgTGGT1_201630A_7	43	26	0	4	0	51	0	0		43	26	0.9	4	0.9	51	0.9	0.9		5.60113e-06	4.24873e-06	1.22087e-07	6.09368e-07	1.14323e-07	6.96603e-06	1.16382e-07	1.18395e-07		-0.398686	-5.51974	-3.20033	-5.61452	0.314621	-5.58878	-5.56404		4	6	4	6	3	5	5
sgTGGT1_201630B_1	150	120	289	207	290	558	2440	2711		150	120	289	207	290	558	2440	2711		1.95388e-05	1.96095e-05	3.92034e-05	3.15348e-05	3.68376e-05	7.62166e-05	0.000315525	0.000356632		0.00521103	1.00464	0.690602	0.914834	1.96376	4.01334	4.19002		5	4	4	6	2	1	1
sgTGGT1_201630B_10	70	199	307	353	524	282	2	0		70	199	307	353	524	282	2	0.9		9.11811e-06	3.25191e-05	4.16451e-05	5.37767e-05	6.65616e-05	3.85181e-05	2.58627e-07	1.18395e-07		1.83448	2.19134	2.56018	2.86788	2.07873	-5.13979	-6.26706		2	2	2	2	1	4	7
sgTGGT1_201630B_2	57	45	81	67	115	131	532	522		57	45	81	67	115	131	532	522		7.42475e-06	7.35357e-06	1.09878e-05	1.02069e-05	1.4608e-05	1.78931e-05	6.87948e-05	6.86691e-05		-0.0138978	0.565488	0.459133	0.976344	1.26899	3.21188	3.20925		6	5	5	5	4	2	2
sgTGGT1_201630B_3	119	83	66	51	9	22	0	0		119	83	66	51	9	22	0.9	0.9		1.55008e-05	1.35632e-05	8.95302e-06	7.76944e-06	1.14323e-06	3.00496e-06	1.16382e-07	1.18395e-07		-0.192639	-0.791896	-0.996459	-3.76115	-2.36693	-7.05733	-7.03259		8	8	8	7	10	10	10
sgTGGT1_201630B_4	115	102	237	196	240	142	146	99		115	102	237	196	240	142	146	99		1.49798e-05	1.66681e-05	3.21495e-05	2.9859e-05	3.04863e-05	1.93956e-05	1.88798e-05	1.30234e-05		0.154074	1.10178	0.995154	1.02514	0.372717	0.333827	-0.201903		4	3	3	4	5	3	3
sgTGGT1_201630B_5	59	15	19	24	0	21	0	0		59	15	19	24	0.9	21	0.9	0.9		7.68527e-06	2.45119e-06	2.57738e-06	3.65621e-06	1.14323e-07	2.86837e-06	1.16382e-07	1.18395e-07		-1.64861	-1.57619	-1.07175	-6.0709	-1.42187	-6.04515	-6.02042		10	9	9	9	7	7	6
sgTGGT1_201630B_6	82	30	86	37	0	16	0	0		82	30	86	37	0.9	16	0.9	0.9		1.06812e-05	4.90238e-06	1.16661e-05	5.63666e-06	1.14323e-07	2.18542e-06	1.16382e-07	1.18395e-07		-1.12352	0.127241	-0.922165	-6.54581	-2.28909	-6.52006	-6.49532		9	6	7	10	9	8	8
sgTGGT1_201630B_7	41	31	0	0	0	9	0	0		41	31	0.9	0.9	0.9	9	0.9	0.9		5.34061e-06	5.06579e-06	1.22087e-07	1.37108e-07	1.14323e-07	1.2293e-06	1.16382e-07	1.18395e-07		-0.0762166	-5.45103	-5.28362	-5.54581	-2.11917	-5.52006	-5.49532		7	10	10	8	8	5	4
sgTGGT1_201630B_8	100	341	646	723	905	365	0	0		100	341	646	723	905	365	0.9	0.9		1.30259e-05	5.57237e-05	8.76311e-05	0.000110143	0.000114959	4.9855e-05	1.16382e-07	1.18395e-07		2.09691	2.75006	3.07993	3.14166	1.93636	-6.80637	-6.78163		1	1	1	1	3	9	9
sgTGGT1_201630B_9	57	53	35	49	142	25	0	0		57	53	35	49	142	25	0.9	0.9		7.42475e-06	8.66087e-06	4.74781e-06	7.46476e-06	1.80377e-05	3.41472e-06	1.16382e-07	1.18395e-07		0.22217	-0.645079	0.00775363	1.2806	-1.12057	-5.9954	-5.97066		3	7	6	3	6	6	5
sgTGGT1_201640_1	2	7	12	8	9	3	0	0		2	7	12	8	9	3	0.9	0.9		2.60518e-07	1.14389e-06	1.62782e-06	1.21874e-06	1.14323e-06	4.09767e-07	1.16382e-07	1.18395e-07		2.13449	2.64349	2.22593	2.13367	0.653423	-1.16251	-1.13777		1	1	2	1	3	2	1
sgTGGT1_201640_10	44	31	0	0	0	9	0	0		44	31	0.9	0.9	0.9	9	0.9	0.9		5.73139e-06	5.06579e-06	1.22087e-07	1.37108e-07	1.14323e-07	1.2293e-06	1.16382e-07	1.18395e-07		-0.178096	-5.55291	-5.3855	-5.64769	-2.22105	-5.62194	-5.5972		8	9	8	8	7	5	5
sgTGGT1_201640_2	65	49	0	0	0	11	0	0		65	49	0.9	0.9	0.9	11	0.9	0.9		8.46682e-06	8.00722e-06	1.22087e-07	1.37108e-07	1.14323e-07	1.50248e-06	1.16382e-07	1.18395e-07		-0.0805188	-6.11584	-5.94844	-6.21063	-2.49448	-6.18488	-6.16014		7	10	9	9	8	6	6
sgTGGT1_201640_3	250	126	173	193	52	40	1	0		250	126	173	193	52	40	1	0.9		3.25647e-05	2.059e-05	2.34678e-05	2.9402e-05	6.60535e-06	5.46356e-06	1.29313e-07	1.18395e-07		-0.661365	-0.472628	-0.147393	-2.3016	-2.5754	-7.97629	-8.10356		10	5	6	7	9	10	10
sgTGGT1_201640_4	74	139	341	401	271	197	0	0		74	139	341	401	271	197	0.9	0.9		9.63915e-06	2.27144e-05	4.62573e-05	6.10892e-05	3.44241e-05	2.6908e-05	1.16382e-07	1.18395e-07		1.23663	2.2627	2.66394	1.83644	1.48106	-6.37196	-6.34723		2	2	1	2	1	9	9
sgTGGT1_201640_5	29	41	18	24	16	18	0	0		29	41	18	24	16	18	0.9	0.9		3.7775e-06	6.69992e-06	2.44173e-06	3.65621e-06	2.03242e-06	2.4586e-06	1.16382e-07	1.18395e-07		0.82671	-0.629528	-0.0470847	-0.894237	-0.619596	-5.02049	-4.99575		4	6	5	5	5	4	4
sgTGGT1_201640_6	183	163	63	43	49	192	105	55		183	163	63	43	49	192	105	55		2.38374e-05	2.66363e-05	8.54606e-06	6.55071e-06	6.22428e-06	2.62251e-05	1.35779e-05	7.23525e-06		0.160167	-1.47989	-1.8635	-1.93725	0.137723	-0.811962	-1.72011		5	7	7	6	4	1	2
sgTGGT1_201640_7	68	53	58	88	99	25	0	0		68	53	58	88	99	25	0.9	0.9		8.8576e-06	8.66087e-06	7.86781e-06	1.34061e-05	1.25756e-05	3.41472e-06	1.16382e-07	1.18395e-07		-0.0324033	-0.170954	0.597903	0.505638	-1.37515	-6.24997	-6.22524		6	4	4	4	6	8	8
sgTGGT1_201640_8	109	168	450	269	294	238	23	16		109	168	450	269	294	238	23	16		1.41982e-05	2.74533e-05	6.10433e-05	4.098e-05	3.73457e-05	3.25082e-05	2.97421e-06	2.1048e-06		0.951272	2.10412	1.52921	1.39523	1.19509	-2.25513	-2.75395		3	3	3	3	2	3	3
sgTGGT1_201640_9	66	35	10	0	0	6	0	0		66	35	10	0.9	0.9	6	0.9	0.9		8.59708e-06	5.71944e-06	1.35652e-06	1.37108e-07	1.14323e-07	8.19534e-07	1.16382e-07	1.18395e-07		-0.587972	-2.66394	-5.97046	-6.23265	-3.39097	-6.20691	-6.18217		9	8	10	10	10	7	7
sgTGGT1_201650_1	62	41	10	7	0	0	0	0		62	41	10	7	0.9	0.9	0.9	0.9		8.07604e-06	6.69992e-06	1.35652e-06	1.06639e-06	1.14323e-07	1.2293e-07	1.16382e-07	1.18395e-07		-0.269505	-2.57374	-2.92091	-6.14246	-6.03774	-6.11671	-6.09197		2	4	4	9	10	5	5
sgTGGT1_201650_10	70	33	68	21	72	52	0	0		70	33	68	21	72	52	0.9	0.9		9.11811e-06	5.39262e-06	9.22432e-06	3.19918e-06	9.14588e-06	7.10262e-06	1.16382e-07	1.18395e-07		-0.75775	0.0167079	-1.51103	0.004386	-0.360383	-6.29179	-6.26706		4	3	3	1	1	6	6
sgTGGT1_201650_2	29	29	0	0	0	4	0	0		29	29	0.9	0.9	0.9	4	0.9	0.9		3.7775e-06	4.73897e-06	1.22087e-07	1.37108e-07	1.14323e-07	5.46356e-07	1.16382e-07	1.18395e-07		0.327139	-4.95146	-4.78405	-5.04624	-2.78952	-5.02049	-4.99575		1	6	7	5	5	1	1
sgTGGT1_201650_3	94	32	15	7	4	16	0	0		94	32	15	7	4	16	0.9	0.9		1.22443e-05	5.2292e-06	2.03478e-06	1.06639e-06	5.08104e-07	2.18542e-06	1.16382e-07	1.18395e-07		-1.22745	-2.58917	-3.5213	-4.59084	-2.48613	-6.7171	-6.69236		8	5	5	4	4	10	10
sgTGGT1_201650_4	77	33	131	102	39	33	0	0		77	33	131	102	39	33	0.9	0.9		1.00299e-05	5.39262e-06	1.77704e-05	1.55389e-05	4.95402e-06	4.50743e-06	1.16382e-07	1.18395e-07		-0.895253	0.825165	0.631573	-1.01764	-1.15393	-6.4293	-6.40456		6	1	1	3	3	8	8
sgTGGT1_201650_5	74	17	0	0	0	10	0	0		74	17	0.9	0.9	0.9	10	0.9	0.9		9.63915e-06	2.77801e-06	1.22087e-07	1.37108e-07	1.14323e-07	1.36589e-06	1.16382e-07	1.18395e-07		-1.79485	-6.30293	-6.13552	-6.39771	-2.81907	-6.37196	-6.34723		9	10	10	10	6	7	7
sgTGGT1_201650_6	83	39	105	50	77	48	0	0		83	39	105	50	77	48	0.9	0.9		1.08115e-05	6.37309e-06	1.42434e-05	7.6171e-06	9.78101e-06	6.55627e-06	1.16382e-07	1.18395e-07		-0.762498	0.397734	-0.505249	-0.144509	-0.721617	-6.53755	-6.51281		5	2	2	2	2	9	9
sgTGGT1_201650_7	48	7	0	0	0	0	0	0		48	7	0.9	0.9	0.9	0.9	0.9	0.9		6.25242e-06	1.14389e-06	1.22087e-07	1.37108e-07	1.14323e-07	1.2293e-07	1.16382e-07	1.18395e-07		-2.45047	-5.67844	-5.51103	-5.77322	-5.66851	-5.74747	-5.72273		10	7	8	6	8	2	2
sgTGGT1_201650_8	60	22	0	0	0	0	0	0		60	22	0.9	0.9	0.9	0.9	0.9	0.9		7.81553e-06	3.59508e-06	1.22087e-07	1.37108e-07	1.14323e-07	1.2293e-07	1.16382e-07	1.18395e-07		-1.12032	-6.00037	-5.83296	-6.09515	-5.99043	-6.0694	-6.04466		7	9	9	8	9	4	4
sgTGGT1_201650_9	57	37	0	2	0	7	0	0		57	37	0.9	2	0.9	7	0.9	0.9		7.42475e-06	6.04627e-06	1.22087e-07	3.04684e-07	1.14323e-07	9.56122e-07	1.16382e-07	1.18395e-07		-0.296298	-5.92637	-4.60696	-6.02115	-2.95707	-5.9954	-5.97066		3	8	6	7	7	3	3
sgTGGT1_201660_1	314	88	4	0	5	59	92	118		314	88	4	0.9	5	59	92	118		4.09012e-05	1.43803e-05	5.42607e-07	1.37108e-07	6.3513e-07	8.05875e-06	1.18968e-05	1.55229e-05		-1.50805	-6.23609	-8.22069	-6.00895	-2.34352	-1.78157	-1.39775		10	9	10	8	7	1	1
sgTGGT1_201660_10	63	24	43	22	18	25	0	0		63	24	43	22	18	25	0.9	0.9		8.2063e-06	3.9219e-06	5.83303e-06	3.35153e-06	2.28647e-06	3.41472e-06	1.16382e-07	1.18395e-07		-1.06518	-0.492487	-1.29191	-1.84361	-1.26496	-6.13979	-6.11505		8	5	4	4	6	7	5
sgTGGT1_201660_2	81	92	220	178	171	108	2	0		81	92	220	178	171	108	2	0.9		1.0551e-05	1.5034e-05	2.98434e-05	2.71169e-05	2.17215e-05	1.47516e-05	2.58627e-07	1.18395e-07		0.510851	1.50004	1.36182	1.04175	0.483498	-5.35036	-6.47762		3	3	3	3	3	3	9
sgTGGT1_201660_3	115	33	0	0	0	7	0	0		115	33	0.9	0.9	0.9	7	0.9	0.9		1.49798e-05	5.39262e-06	1.22087e-07	1.37108e-07	1.14323e-07	9.56122e-07	1.16382e-07	1.18395e-07		-1.47396	-6.93897	-6.77156	-7.03375	-3.96968	-7.008	-6.98326		9	10	9	10	9	10	10
sgTGGT1_201660_4	43	98	293	259	201	174	1	0		43	98	293	259	201	174	1	0.9		5.60113e-06	1.60144e-05	3.9746e-05	3.94566e-05	2.55322e-05	2.37665e-05	1.29313e-07	1.18395e-07		1.51558	2.82702	2.81648	2.18853	2.08514	-5.43677	-5.56404		1	1	1	2	1	4	3
sgTGGT1_201660_5	72	40	7	0	0	38	0	0		72	40	7	0.9	0.9	38	0.9	0.9		9.37863e-06	6.53651e-06	9.49563e-07	1.37108e-07	1.14323e-07	5.19038e-06	1.16382e-07	1.18395e-07		-0.520858	-3.30404	-6.09599	-6.35818	-0.853537	-6.33244	-6.3077		7	6	7	9	5	8	7
sgTGGT1_201660_6	47	41	0	0	0	5	0	0		47	41	0.9	0.9	0.9	5	0.9	0.9		6.12216e-06	6.69992e-06	1.22087e-07	1.37108e-07	1.14323e-07	6.82945e-07	1.16382e-07	1.18395e-07		0.130102	-5.64806	-5.48066	-5.74285	-3.1642	-5.7171	-5.69236		4	8	6	7	8	5	4
sgTGGT1_201660_7	72	44	84	0	4	39	0	0		72	44	84	0.9	4	39	0.9	0.9		9.37863e-06	7.19016e-06	1.13948e-05	1.37108e-07	5.08104e-07	5.32697e-06	1.16382e-07	1.18395e-07		-0.383354	0.28092	-6.09599	-4.20618	-0.816063	-6.33244	-6.3077		6	4	7	5	4	8	7
sgTGGT1_201660_8	69	117	296	352	461	208	1	0		69	117	296	352	461	208	1	0.9		8.98785e-06	1.91193e-05	4.01529e-05	5.36244e-05	5.8559e-05	2.84105e-05	1.29313e-07	1.18395e-07		1.08898	2.15946	2.57684	2.70384	1.66038	-6.11903	-6.2463		2	2	2	1	2	6	6
sgTGGT1_201660_9	33	22	0	0	0	1	0	0		33	22	0.9	0.9	0.9	1	0.9	0.9		4.29854e-06	3.59508e-06	1.22087e-07	1.37108e-07	1.14323e-07	1.36589e-07	1.16382e-07	1.18395e-07		-0.257823	-5.13787	-4.97046	-5.23265	-4.97593	-5.20691	-5.18217		5	7	5	6	10	2	2
sgTGGT1_201670_1	101	64	0	0	0	5	0	0		101	64	0.9	0.9	0.9	5	0.9	0.9		1.31561e-05	1.04584e-05	1.22087e-07	1.37108e-07	1.14323e-07	6.82945e-07	1.16382e-07	1.18395e-07		-0.331072	-6.75169	-6.58428	-6.84647	-4.26782	-6.82072	-6.79598		4	8	6	7	7	6	6
sgTGGT1_201670_10	169	64	132	82	87	63	0	0		169	64	132	82	87	63	0.9	0.9		2.20137e-05	1.04584e-05	1.7906e-05	1.2492e-05	1.10513e-05	8.6051e-06	1.16382e-07	1.18395e-07		-1.07374	-0.297957	-0.817394	-0.994192	-1.35514	-7.56339	-7.53865		10	2	2	2	2	10	10
sgTGGT1_201670_2	114	48	5	0	0	29	0	0		114	48	5	0.9	0.9	29	0.9	0.9		1.48495e-05	7.84381e-06	6.78259e-07	1.37108e-07	1.14323e-07	3.96108e-06	1.16382e-07	1.18395e-07		-0.920788	-4.45243	-6.75896	-7.02115	-1.90645	-6.9954	-6.97066		7	5	7	8	4	7	7
sgTGGT1_201670_3	167	69	0	0	4	7	0	0		167	69	0.9	0.9	4	7	0.9	0.9		2.17532e-05	1.12755e-05	1.22087e-07	1.37108e-07	5.08104e-07	9.56122e-07	1.16382e-07	1.18395e-07		-0.948041	-7.47718	-7.30977	-5.41996	-4.50789	-7.54622	-7.52148		8	9	9	4	8	9	9
sgTGGT1_201670_4	101	87	100	60	108	203	605	517		101	87	100	60	108	203	605	517		1.31561e-05	1.42169e-05	1.35652e-05	9.14052e-06	1.37188e-05	2.77276e-05	7.82346e-05	6.80113e-05		0.111871	0.0441728	-0.525387	0.06042	1.07558	2.57207	2.37004		1	1	1	1	1	1	1
sgTGGT1_201670_5	59	23	0	0	0	0	0	0		59	23	0.9	0.9	0.9	0.9	0.9	0.9		7.68527e-06	3.75849e-06	1.22087e-07	1.37108e-07	1.14323e-07	1.2293e-07	1.16382e-07	1.18395e-07		-1.03194	-5.97612	-5.80871	-6.0709	-5.96619	-6.04515	-6.02042		9	7	4	6	10	3	5
sgTGGT1_201670_6	138	63	18	0	1	28	0	0		138	63	18	0.9	1	28	0.9	0.9		1.79757e-05	1.0295e-05	2.44173e-06	1.37108e-07	1.27026e-07	3.82449e-06	1.16382e-07	1.18395e-07		-0.804105	-2.88007	-7.03459	-7.14478	-2.23271	-7.27104	-7.2463		5	4	8	9	6	8	8
sgTGGT1_201670_7	51	39	2	0	0	11	0	0		51	39	2	0.9	0.9	11	0.9	0.9		6.6432e-06	6.37309e-06	2.71304e-07	1.37108e-07	1.14323e-07	1.50248e-06	1.16382e-07	1.18395e-07		-0.059884	-4.6139	-5.59849	-5.86068	-2.14453	-5.83494	-5.8102		3	6	3	5	5	2	3
sgTGGT1_201670_8	183	141	0	0	0	56	2	3		183	141	0.9	0.9	0.9	56	2	3		2.38374e-05	2.30412e-05	1.22087e-07	1.37108e-07	1.14323e-07	7.64898e-06	2.58627e-07	3.9465e-07		-0.0490094	-7.60917	-7.44177	-7.70396	-1.63988	-6.52621	-5.91651		2	10	10	10	3	5	4
sgTGGT1_201670_9	64	29	13	0	2	2	0	4		64	29	13	0.9	2	2	0.9	4		8.33656e-06	4.73897e-06	1.76347e-06	1.37108e-07	2.54052e-07	2.73178e-07	1.16382e-07	5.262e-07		-0.81488	-2.24103	-5.92607	-5.03626	-4.93154	-6.16251	-3.98577		6	3	5	3	9	4	2
sgTGGT1_201680_1	60	34	7	0	1	0	0	0		60	34	7	0.9	1	0.9	0.9	0.9		7.81553e-06	5.55603e-06	9.49563e-07	1.37108e-07	1.27026e-07	1.2293e-07	1.16382e-07	1.18395e-07		-0.492289	-3.04101	-5.83296	-5.94315	-5.99043	-6.0694	-6.04466		4	1	5	2	10	4	4
sgTGGT1_201680_10	55	39	0	0	0	0	0	0		55	39	0.9	0.9	0.9	0.9	0.9	0.9		7.16423e-06	6.37309e-06	1.22087e-07	1.37108e-07	1.14323e-07	1.2293e-07	1.16382e-07	1.18395e-07		-0.168818	-5.87483	-5.70743	-5.96962	-5.8649	-5.94387	-5.91913		3	6	3	3	9	2	2
sgTGGT1_201680_2	55	55	2	0	0	8	0	0		55	55	2	0.9	0.9	8	0.9	0.9		7.16423e-06	8.98769e-06	2.71304e-07	1.37108e-07	1.14323e-07	1.09271e-06	1.16382e-07	1.18395e-07		0.327139	-4.72283	-5.70743	-5.96962	-2.7129	-5.94387	-5.91913		2	3	3	3	1	2	2
sgTGGT1_201680_3	198	91	7	0	1	12	0	0		198	91	7	0.9	1	12	0.9	0.9		2.57912e-05	1.48705e-05	9.49563e-07	1.37108e-07	1.27026e-07	1.63907e-06	1.16382e-07	1.18395e-07		-0.794423	-4.76347	-7.55543	-7.66561	-3.97593	-7.79187	-7.76713		6	4	10	10	7	10	10
sgTGGT1_201680_4	103	29	0	2	0	12	0	0		103	29	0.9	2	0.9	12	0.9	0.9		1.34167e-05	4.73897e-06	1.22087e-07	3.04684e-07	1.14323e-07	1.63907e-06	1.16382e-07	1.18395e-07		-1.50138	-6.77998	-5.46057	-6.87476	-3.03308	-6.84901	-6.82427		8	9	2	7	4	7	7
sgTGGT1_201680_5	87	22	0	0	0	11	0	0		87	22	0.9	0.9	0.9	11	0.9	0.9		1.13325e-05	3.59508e-06	1.22087e-07	1.37108e-07	1.14323e-07	1.50248e-06	1.16382e-07	1.18395e-07		-1.65637	-6.53642	-6.36901	-6.6312	-2.91505	-6.60545	-6.58072		9	8	7	6	2	6	6
sgTGGT1_201680_6	152	37	0	0	0	18	0	0		152	37	0.9	0.9	0.9	18	0.9	0.9		1.97993e-05	6.04627e-06	1.22087e-07	1.37108e-07	1.14323e-07	2.4586e-06	1.16382e-07	1.18395e-07		-1.71134	-7.3414	-7.174	-7.43619	-3.00954	-7.41044	-7.3857		10	10	8	8	3	8	8
sgTGGT1_201680_7	167	90	9	0	0	6	0	0		167	90	9	0.9	0.9	6	0.9	0.9		2.17532e-05	1.47071e-05	1.22087e-06	1.37108e-07	1.14323e-07	8.19534e-07	1.16382e-07	1.18395e-07		-0.564712	-4.15525	-7.30977	-7.57196	-4.73028	-7.54622	-7.52148		5	2	9	9	8	9	9
sgTGGT1_201680_8	64	29	0	0	0	6	0	0		64	29	0.9	0.9	0.9	6	0.9	0.9		8.33656e-06	4.73897e-06	1.22087e-07	1.37108e-07	1.14323e-07	8.19534e-07	1.16382e-07	1.18395e-07		-0.81488	-6.09348	-5.92607	-6.18826	-3.34658	-6.16251	-6.13777		7	7	6	5	5	5	5
sgTGGT1_201680_9	30	37	0	0	0	2	0	0		30	37	0.9	0.9	0.9	2	0.9	0.9		3.90776e-06	6.04627e-06	1.22087e-07	1.37108e-07	1.14323e-07	2.73178e-07	1.16382e-07	1.18395e-07		0.629702	-5.00037	-4.83296	-5.09515	-3.83843	-5.0694	-5.04466		1	5	1	1	6	1	1
sgTGGT1_201690_1	36	40	149	43	79	42	0	0		36	40	149	43	79	42	0.9	0.9		4.68932e-06	6.53651e-06	2.02121e-05	6.55071e-06	1.00351e-05	5.73673e-06	1.16382e-07	1.18395e-07		0.479142	2.10777	0.482274	1.0976	0.290853	-5.33244	-5.3077		3	2	4	3	3	2	2
sgTGGT1_201690_10	100	79	183	137	139	108	0	0		100	79	183	137	139	108	0.9	0.9		1.30259e-05	1.29096e-05	2.48243e-05	2.08709e-05	1.76566e-05	1.47516e-05	1.16382e-07	1.18395e-07		-0.0129363	0.930372	0.68011	0.438829	0.179491	-6.80637	-6.78163		5	4	3	4	4	10	10
sgTGGT1_201690_2	48	38	0	0	0	0	0	0		48	38	0.9	0.9	0.9	0.9	0.9	0.9		6.25242e-06	6.20968e-06	1.22087e-07	1.37108e-07	1.14323e-07	1.2293e-07	1.16382e-07	1.18395e-07		-0.00989586	-5.67844	-5.51103	-5.77322	-5.66851	-5.74747	-5.72273		4	8	7	9	10	4	4
sgTGGT1_201690_3	45	9	0	0	0	0	0	0		45	9	0.9	0.9	0.9	0.9	0.9	0.9		5.86164e-06	1.47071e-06	1.22087e-07	1.37108e-07	1.14323e-07	1.2293e-07	1.16382e-07	1.18395e-07		-1.99479	-5.58533	-5.41792	-5.68011	-5.5754	-5.65436	-5.62963		8	6	6	8	9	3	3
sgTGGT1_201690_4	56	256	263	260	354	597	1	0		56	256	263	260	354	597	1	0.9		7.29449e-06	4.18336e-05	3.56764e-05	3.96089e-05	4.49672e-05	8.15436e-05	1.29313e-07	1.18395e-07		2.51978	2.29009	2.44095	2.62399	3.48269	-5.81786	-5.94513		1	1	1	1	1	5	6
sgTGGT1_201690_5	92	17	0	0	3	11	0	0		92	17	0.9	0.9	3	11	0.9	0.9		1.19838e-05	2.77801e-06	1.22087e-07	1.37108e-07	3.81078e-07	1.50248e-06	1.16382e-07	1.18395e-07		-2.10896	-6.61704	-6.44963	-4.97486	-2.99567	-6.68607	-6.66133		9	10	10	7	5	9	9
sgTGGT1_201690_6	91	173	331	355	362	257	1	0		91	173	331	355	362	257	1	0.9		1.18535e-05	2.82704e-05	4.49008e-05	5.40814e-05	4.59834e-05	3.51034e-05	1.29313e-07	1.18395e-07		1.25397	1.92142	2.18981	1.9558	1.56629	-6.5183	-6.64557		2	3	2	2	2	7	8
sgTGGT1_201690_7	10	7	0	0	0	0	0	0		10	7	0.9	0.9	0.9	0.9	0.9	0.9		1.30259e-06	1.14389e-06	1.22087e-07	1.37108e-07	1.14323e-07	1.2293e-07	1.16382e-07	1.18395e-07		-0.187434	-3.4154	-3.248	-3.51019	-3.40547	-3.48444	-3.4597		6	5	5	5	7	1	1
sgTGGT1_201690_8	53	28	1	0	0	5	0	0		53	28	1	0.9	0.9	5	0.9	0.9		6.90371e-06	4.57555e-06	1.35652e-07	1.37108e-07	1.14323e-07	6.82945e-07	1.16382e-07	1.18395e-07		-0.593426	-5.66939	-5.65399	-5.91618	-3.33753	-5.89043	-5.86569		7	7	8	10	6	6	5
sgTGGT1_201690_9	87	16	0	0	3	5	0	0		87	16	0.9	0.9	3	5	0.9	0.9		1.13325e-05	2.6146e-06	1.22087e-07	1.37108e-07	3.81078e-07	6.82945e-07	1.16382e-07	1.18395e-07		-2.1158	-6.53642	-6.36901	-4.89424	-4.05256	-6.60545	-6.58072		10	9	9	6	8	8	7
sgTGGT1_201700_1	98	40	3	0	0	25	0	0		98	40	3	0.9	0.9	25	0.9	0.9		1.27654e-05	6.53651e-06	4.06955e-07	1.37108e-07	1.14323e-07	3.41472e-06	1.16382e-07	1.18395e-07		-0.965643	-4.97122	-6.54078	-6.80297	-1.90239	-6.77722	-6.75248		6	3	8	8	3	8	8
sgTGGT1_201700_10	123	212	300	333	429	1012	3736	3538		123	212	300	333	429	1012	3736	3538		1.60218e-05	3.46435e-05	4.06955e-05	5.07299e-05	5.44942e-05	0.000138228	0.000483115	0.000465424		1.11255	1.34483	1.6628	1.76606	3.10894	4.91426	4.86043		1	1	1	1	1	1	1
sgTGGT1_201700_2	44	10	0	0	3	25	0	0		44	10	0.9	0.9	3	25	0.9	0.9		5.73139e-06	1.63413e-06	1.22087e-07	1.37108e-07	3.81078e-07	3.41472e-06	1.16382e-07	1.18395e-07		-1.81036	-5.55291	-5.3855	-3.91073	-0.747115	-5.62194	-5.5972		9	5	4	3	2	4	4
sgTGGT1_201700_3	6	10	0	0	0	0	0	0		6	10	0.9	0.9	0.9	0.9	0.9	0.9		7.81553e-07	1.63413e-06	1.22087e-07	1.37108e-07	1.14323e-07	1.2293e-07	1.16382e-07	1.18395e-07		1.0641	-2.67844	-2.51103	-2.77322	-2.66851	-2.74747	-2.72273		2	2	2	2	5	2	2
sgTGGT1_201700_4	33	10	0	0	0	2	0	0		33	10	0.9	0.9	0.9	2	0.9	0.9		4.29854e-06	1.63413e-06	1.22087e-07	1.37108e-07	1.14323e-07	2.73178e-07	1.16382e-07	1.18395e-07		-1.39533	-5.13787	-4.97046	-5.23265	-3.97593	-5.20691	-5.18217		8	4	3	4	9	3	3
sgTGGT1_201700_5	79	64	0	0	0	0	0	0		79	64	0.9	0.9	0.9	0.9	0.9	0.9		1.02904e-05	1.04584e-05	1.22087e-07	1.37108e-07	1.14323e-07	1.2293e-07	1.16382e-07	1.18395e-07		0.0233584	-6.39726	-6.22985	-6.49204	-6.38732	-6.46629	-6.44155		3	8	6	6	10	6	6
sgTGGT1_201700_6	163	79	0	0	1	24	0	0		163	79	0.9	0.9	1	24	0.9	0.9		2.12322e-05	1.29096e-05	1.22087e-07	1.37108e-07	1.27026e-07	3.27813e-06	1.16382e-07	1.18395e-07		-0.717808	-7.4422	-7.2748	-7.38498	-2.69531	-7.51124	-7.4865		4	10	9	9	6	9	9
sgTGGT1_201700_7	57	9	0	0	0	11	0	0		57	9	0.9	0.9	0.9	11	0.9	0.9		7.42475e-06	1.47071e-06	1.22087e-07	1.37108e-07	1.14323e-07	1.50248e-06	1.16382e-07	1.18395e-07		-2.33583	-5.92637	-5.75896	-6.02115	-2.305	-5.9954	-5.97066		10	7	5	5	4	5	5
sgTGGT1_201700_8	80	26	0	0	0	10	0	0		80	26	0.9	0.9	0.9	10	0.9	0.9		1.04207e-05	4.24873e-06	1.22087e-07	1.37108e-07	1.14323e-07	1.36589e-06	1.16382e-07	1.18395e-07		-1.29435	-6.4154	-6.248	-6.51019	-2.93154	-6.48444	-6.4597		7	9	7	7	8	7	7
sgTGGT1_201700_9	171	72	3	0	0	24	0	0		171	72	3	0.9	0.9	24	0.9	0.9		2.22742e-05	1.17657e-05	4.06955e-07	1.37108e-07	1.14323e-07	3.27813e-06	1.16382e-07	1.18395e-07		-0.920788	-5.77436	-7.34392	-7.60611	-2.76443	-7.58036	-7.55562		5	6	10	10	7	10	10
sgTGGT1_201710_1	76	34	5	0	3	21	0	0		76	34	5	0.9	3	21	0.9	0.9		9.89967e-06	5.55603e-06	6.78259e-07	1.37108e-07	3.81078e-07	2.86837e-06	1.16382e-07	1.18395e-07		-0.833326	-3.86747	-6.174	-4.69922	-1.78715	-6.41044	-6.3857		6	4	6	1	2	5	5
sgTGGT1_201710_10	35	6	0	0	0	7	0	0		35	6	0.9	0.9	0.9	7	0.9	0.9		4.55906e-06	9.80476e-07	1.22087e-07	1.37108e-07	1.14323e-07	9.56122e-07	1.16382e-07	1.18395e-07		-2.21718	-5.22276	-5.05535	-5.31754	-2.25347	-5.29179	-5.26706		9	7	2	4	6	2	2
sgTGGT1_201710_2	108	64	0	2	2	22	0	0		108	64	0.9	2	2	22	0.9	0.9		1.40679e-05	1.04584e-05	1.22087e-07	3.04684e-07	2.54052e-07	3.00496e-06	1.16382e-07	1.18395e-07		-0.427748	-6.84836	-5.52895	-5.79114	-2.227	-6.9174	-6.89266		4	10	3	5	5	9	9
sgTGGT1_201710_3	91	24	4	0	0	2	0	0		91	24	4	0.9	0.9	2	0.9	0.9		1.18535e-05	3.9219e-06	5.42607e-07	1.37108e-07	1.14323e-07	2.73178e-07	1.16382e-07	1.18395e-07		-1.59569	-4.44927	-6.43386	-6.69605	-5.43933	-6.67031	-6.64557		8	5	9	10	10	8	8
sgTGGT1_201710_4	59	41	0	0	0	16	0	0		59	41	0.9	0.9	0.9	16	0.9	0.9		7.68527e-06	6.69992e-06	1.22087e-07	1.37108e-07	1.14323e-07	2.18542e-06	1.16382e-07	1.18395e-07		-0.197952	-5.97612	-5.80871	-6.0709	-1.81418	-6.04515	-6.02042		2	8	5	7	3	4	4
sgTGGT1_201710_5	51	35	6	0	0	28	0	0		51	35	6	0.9	0.9	28	0.9	0.9		6.6432e-06	5.71944e-06	8.13911e-07	1.37108e-07	1.14323e-07	3.82449e-06	1.16382e-07	1.18395e-07		-0.216003	-3.02893	-5.59849	-5.86068	-0.79661	-5.83494	-5.8102		3	1	4	6	1	3	3
sgTGGT1_201710_6	89	4	8	0	0	16	0	0		89	4	8	0.9	0.9	16	0.9	0.9		1.1593e-05	6.53651e-07	1.08521e-06	1.37108e-07	1.14323e-07	2.18542e-06	1.16382e-07	1.18395e-07		-4.14859	-3.41721	-6.4018	-6.66399	-2.40727	-6.63824	-6.61351		10	2	8	9	7	7	7
sgTGGT1_201710_7	194	63	13	0	5	43	0	0		194	63	13	0.9	5	43	0.9	0.9		2.52702e-05	1.0295e-05	1.76347e-06	1.37108e-07	6.3513e-07	5.87332e-06	1.16382e-07	1.18395e-07		-1.29549	-3.84095	-7.52598	-5.31424	-2.10519	-7.76242	-7.73769		7	3	10	3	4	10	10
sgTGGT1_201710_8	32	38	0	0	0	5	0	0		32	38	0.9	0.9	0.9	5	0.9	0.9		4.16828e-06	6.20968e-06	1.22087e-07	1.37108e-07	1.14323e-07	6.82945e-07	1.16382e-07	1.18395e-07		0.575067	-5.09348	-4.92607	-5.18826	-2.60961	-5.16251	-5.13777		1	6	1	2	8	1	1
sgTGGT1_201710_9	84	40	1	0	0	8	0	0		84	40	1	0.9	0.9	8	0.9	0.9		1.09417e-05	6.53651e-06	1.35652e-07	1.37108e-07	1.14323e-07	1.09271e-06	1.16382e-07	1.18395e-07		-0.74325	-6.33379	-6.31839	-6.58058	-3.32386	-6.55483	-6.53009		5	9	7	8	9	6	6
sgTGGT1_201720_1	36	4	0	0	0	12	0	0		36	4	0.9	0.9	0.9	12	0.9	0.9		4.68932e-06	6.53651e-07	1.22087e-07	1.37108e-07	1.14323e-07	1.63907e-06	1.16382e-07	1.18395e-07		-2.84279	-5.2634	-5.09599	-5.35818	-1.5165	-5.33244	-5.3077		10	5	6	5	3	3	3
sgTGGT1_201720_10	95	43	0	0	1	11	0	0		95	43	0.9	0.9	1	11	0.9	0.9		1.23746e-05	7.02674e-06	1.22087e-07	1.37108e-07	1.27026e-07	1.50248e-06	1.16382e-07	1.18395e-07		-0.816452	-6.66333	-6.49592	-6.60611	-3.04196	-6.73237	-6.70763		4	10	9	9	7	8	8
sgTGGT1_201720_2	91	28	27	55	87	47	0	0		91	28	27	55	87	47	0.9	0.9		1.18535e-05	4.57555e-06	3.6626e-06	8.37881e-06	1.10513e-05	6.41968e-06	1.16382e-07	1.18395e-07		-1.3733	-1.69438	-0.500501	-0.101107	-0.884746	-6.67031	-6.64557		7	2	1	1	1	7	7
sgTGGT1_201720_3	61	28	0	0	0	5	0	0		61	28	0.9	0.9	0.9	5	0.9	0.9		7.94578e-06	4.57555e-06	1.22087e-07	1.37108e-07	1.14323e-07	6.82945e-07	1.16382e-07	1.18395e-07		-0.796243	-6.02421	-5.85681	-6.119	-3.54035	-6.09325	-6.06851		3	8	8	8	8	5	5
sgTGGT1_201720_4	33	6	0	0	0	0	0	0		33	6	0.9	0.9	0.9	0.9	0.9	0.9		4.29854e-06	9.80476e-07	1.22087e-07	1.37108e-07	1.14323e-07	1.2293e-07	1.16382e-07	1.18395e-07		-2.13229	-5.13787	-4.97046	-5.23265	-5.12794	-5.20691	-5.18217		9	4	5	4	10	2	2
sgTGGT1_201720_5	50	15	0	0	0	9	0	0		50	15	0.9	0.9	0.9	9	0.9	0.9		6.51294e-06	2.45119e-06	1.22087e-07	1.37108e-07	1.14323e-07	1.2293e-06	1.16382e-07	1.18395e-07		-1.40983	-5.73733	-5.56993	-5.83212	-2.40547	-5.80637	-5.78163		8	7	7	6	5	4	4
sgTGGT1_201720_6	161	59	117	89	88	59	0	0		161	59	117	89	88	59	0.9	0.9		2.09717e-05	9.64135e-06	1.58713e-05	1.35584e-05	1.11783e-05	8.05875e-06	1.16382e-07	1.18395e-07		-1.12113	-0.402024	-0.62925	-0.907741	-1.37981	-7.49343	-7.46869		6	1	2	2	2	9	9
sgTGGT1_201720_7	62	47	0	3	1	19	0	0		62	47	0.9	3	1	19	0.9	0.9		8.07604e-06	7.68039e-06	1.22087e-07	4.57026e-07	1.27026e-07	2.59519e-06	1.16382e-07	1.18395e-07		-0.0724683	-6.04767	-4.1433	-5.99045	-1.63781	-6.11671	-6.09197		1	9	3	7	4	6	6
sgTGGT1_201720_8	246	140	5	2	0	35	0	0		246	140	5	2	0.9	35	0.9	0.9		3.20437e-05	2.28778e-05	6.78259e-07	3.04684e-07	1.14323e-07	4.78061e-06	1.16382e-07	1.18395e-07		-0.486092	-5.56206	-6.71658	-8.13077	-2.74477	-8.10503	-8.08029		2	6	10	10	6	10	10
sgTGGT1_201720_9	19	7	0	0	0	0	0	0		19	7	0.9	0.9	0.9	0.9	0.9	0.9		2.47492e-06	1.14389e-06	1.22087e-07	1.37108e-07	1.14323e-07	1.2293e-07	1.16382e-07	1.18395e-07		-1.11343	-4.3414	-4.174	-4.43619	-4.33147	-4.41044	-4.3857		5	3	4	3	9	1	1
sgTGGT1_201730_1	107	35	0	5	0	34	0	0		107	35	0.9	5	0.9	34	0.9	0.9		1.39377e-05	5.71944e-06	1.22087e-07	7.6171e-07	1.14323e-07	4.64402e-06	1.16382e-07	1.18395e-07		-1.28504	-6.83494	-4.19361	-6.92973	-1.58554	-6.90398	-6.87924		8	10	7	10	6	9	9
sgTGGT1_201730_10	91	72	224	183	250	95	0	0		91	72	224	183	250	95	0.9	0.9		1.18535e-05	1.17657e-05	3.0386e-05	2.78786e-05	3.17565e-05	1.29759e-05	1.16382e-07	1.18395e-07		-0.0107305	1.35809	1.23384	1.42173	0.130521	-6.67031	-6.64557		1	1	1	2	3	7	7
sgTGGT1_201730_2	127	78	25	15	22	38	0	0		127	78	25	15	22	38	0.9	0.9		1.65429e-05	1.27462e-05	3.3913e-06	2.28513e-06	2.79457e-06	5.19038e-06	1.16382e-07	1.18395e-07		-0.376143	-2.2863	-2.85586	-2.56551	-1.6723	-7.1512	-7.12646		3	4	5	4	7	10	10
sgTGGT1_201730_3	106	48	80	16	17	16	0	0		106	48	80	16	17	16	0.9	0.9		1.38074e-05	7.84381e-06	1.08521e-05	2.43747e-06	2.15944e-06	2.18542e-06	1.16382e-07	1.18395e-07		-0.815819	-0.347464	-2.50199	-2.67671	-2.65946	-6.89043	-6.86569		6	3	4	5	8	8	8
sgTGGT1_201730_4	82	46	2	0	0	37	0	0		82	46	2	0.9	0.9	37	0.9	0.9		1.06812e-05	7.51698e-06	2.71304e-07	1.37108e-07	1.14323e-07	5.05379e-06	1.16382e-07	1.18395e-07		-0.506851	-5.29902	-6.28362	-6.54581	-1.07964	-6.52006	-6.49532		4	7	9	9	5	5	5
sgTGGT1_201730_5	83	31	2	0	5	53	0	0		83	31	2	0.9	5	53	0.9	0.9		1.08115e-05	5.06579e-06	2.71304e-07	1.37108e-07	6.3513e-07	7.23921e-06	1.16382e-07	1.18395e-07		-1.0937	-5.31651	-6.30111	-4.08937	-0.578659	-6.53755	-6.51281		7	8	10	7	4	6	6
sgTGGT1_201730_6	110	68	205	168	346	225	667	546		110	68	205	168	346	225	667	546		1.43285e-05	1.11121e-05	2.78086e-05	2.55935e-05	4.3951e-05	3.07325e-05	8.62521e-05	7.18263e-05		-0.366758	0.956648	0.836892	1.61701	1.10088	2.58968	2.32563		2	2	2	1	1	1	1
sgTGGT1_201730_7	59	28	10	25	36	4	0	0		59	28	10	25	36	4	0.9	0.9		7.68527e-06	4.57555e-06	1.35652e-06	3.80855e-06	4.57294e-06	5.46356e-07	1.16382e-07	1.18395e-07		-0.748149	-2.50219	-1.01285	-0.748974	-3.81418	-6.04515	-6.02042		5	5	3	3	9	4	4
sgTGGT1_201730_8	9	1	0	0	0	10	0	0		9	1	0.9	0.9	0.9	10	0.9	0.9		1.17233e-06	1.63413e-07	1.22087e-07	1.37108e-07	1.14323e-07	1.36589e-06	1.16382e-07	1.18395e-07		-2.84279	-3.2634	-3.09599	-3.35818	0.220463	-3.33244	-3.3077		10	6	6	6	2	2	2
sgTGGT1_201730_9	41	7	0	0	0	0	0	0		41	7	0.9	0.9	0.9	0.9	0.9	0.9		5.34061e-06	1.14389e-06	1.22087e-07	1.37108e-07	1.14323e-07	1.2293e-07	1.16382e-07	1.18395e-07		-2.22306	-5.45103	-5.28362	-5.54581	-5.4411	-5.52006	-5.49532		9	9	8	8	10	3	3
sgTGGT1_201740_1	60	17	40	11	0	35	0	0		60	17	40	11	0.9	35	0.9	0.9		7.81553e-06	2.77801e-06	5.42607e-06	1.67576e-06	1.14323e-07	4.78061e-06	1.16382e-07	1.18395e-07		-1.49229	-0.526434	-2.22153	-6.09515	-0.709147	-6.0694	-6.04466		10	1	3	6	1	6	6
sgTGGT1_201740_10	148	84	11	0	0	42	0	0		148	84	11	0.9	0.9	42	0.9	0.9		1.92783e-05	1.37267e-05	1.49217e-06	1.37108e-07	1.14323e-07	5.73673e-06	1.16382e-07	1.18395e-07		-0.489997	-3.69149	-7.13552	-7.39771	-1.74868	-7.37196	-7.34723		2	7	10	10	4	10	10
sgTGGT1_201740_2	76	33	8	0	0	15	0	0		76	33	8	0.9	0.9	15	0.9	0.9		9.89967e-06	5.39262e-06	1.08521e-06	1.37108e-07	1.14323e-07	2.04883e-06	1.16382e-07	1.18395e-07		-0.876394	-3.1894	-6.174	-6.43619	-2.27258	-6.41044	-6.3857		7	5	7	7	5	7	7
sgTGGT1_201740_3	54	29	15	11	0	17	0	0		54	29	15	11	0.9	17	0.9	0.9		7.03397e-06	4.73897e-06	2.03478e-06	1.67576e-06	1.14323e-07	2.32201e-06	1.16382e-07	1.18395e-07		-0.569767	-1.78947	-2.06952	-5.94315	-1.59896	-5.9174	-5.89266		3	4	2	5	3	5	5
sgTGGT1_201740_4	118	82	0	0	0	22	21	63		118	82	0.9	0.9	0.9	22	21	63		1.53705e-05	1.33998e-05	1.22087e-07	1.37108e-07	1.14323e-07	3.00496e-06	2.71558e-06	8.28765e-06		-0.197952	-6.97612	-6.80871	-7.0709	-2.35475	-2.50083	-0.891132		1	10	9	9	6	2	1
sgTGGT1_201740_5	13	6	0	0	0	0	0	0		13	6	0.9	0.9	0.9	0.9	0.9	0.9		1.69336e-06	9.80476e-07	1.22087e-07	1.37108e-07	1.14323e-07	1.2293e-07	1.16382e-07	1.18395e-07		-0.788338	-3.79391	-3.62651	-3.8887	-3.78398	-3.86295	-3.83821		6	8	5	3	9	3	3
sgTGGT1_201740_6	43	21	4	0	0	4	0	0		43	21	4	0.9	0.9	4	0.9	0.9		5.60113e-06	3.43167e-06	5.42607e-07	1.37108e-07	1.14323e-07	5.46356e-07	1.16382e-07	1.18395e-07		-0.706808	-3.36774	-5.35233	-5.61452	-3.3578	-5.58878	-5.56404		5	6	6	4	8	4	4
sgTGGT1_201740_7	196	99	64	35	17	34	102	69		196	99	64	35	17	34	102	69		2.55307e-05	1.61779e-05	8.68172e-06	5.33197e-06	2.15944e-06	4.64402e-06	1.319e-05	9.07695e-06		-0.658214	-1.55618	-2.25949	-3.5635	-2.45879	-0.952792	-1.49195		4	3	4	2	7	1	2
sgTGGT1_201740_8	88	30	35	30	47	5	0	0		88	30	35	30	47	5	0.9	0.9		1.14628e-05	4.90238e-06	4.74781e-06	4.57026e-06	5.97022e-06	6.82945e-07	1.16382e-07	1.18395e-07		-1.2254	-1.27162	-1.32661	-0.941099	-4.06904	-6.62194	-6.5972		9	2	1	1	10	8	8
sgTGGT1_201740_9	91	35	0	0	0	33	0	0		91	35	0.9	0.9	0.9	33	0.9	0.9		1.18535e-05	5.71944e-06	1.22087e-07	1.37108e-07	1.14323e-07	4.50743e-06	1.16382e-07	1.18395e-07		-1.05137	-6.60127	-6.43386	-6.69605	-1.39494	-6.67031	-6.64557		8	9	8	8	2	9	9
sgTGGT1_201750_1	44	30	88	102	55	40	0	0		44	30	88	102	55	40	0.9	0.9		5.73139e-06	4.90238e-06	1.19374e-05	1.55389e-05	6.98643e-06	5.46356e-06	1.16382e-07	1.18395e-07		-0.225402	1.05853	1.43893	0.285672	-0.0690434	-5.62194	-5.5972		6	2	3	4	5	5	5
sgTGGT1_201750_10	111	64	106	112	18	18	0	0		111	64	106	112	18	18	0.9	0.9		1.44587e-05	1.04584e-05	1.43791e-05	1.70623e-05	2.28647e-06	2.4586e-06	1.16382e-07	1.18395e-07		-0.467277	-0.00796736	0.238873	-2.66075	-2.55603	-6.95693	-6.93219		7	7	6	6	8	7	7
sgTGGT1_201750_2	68	72	75	160	123	732	7625	8346		68	72	75	160	123	732	7625	8346		8.8576e-06	1.17657e-05	1.01739e-05	2.43747e-05	1.56242e-05	9.99831e-05	0.000986015	0.00109792		0.409601	0.199884	1.4604	0.818796	3.4967	6.79855	6.95364		3	5	2	3	1	1	1
sgTGGT1_201750_3	136	100	210	155	146	112	0	0		136	100	210	155	146	112	0.9	0.9		1.77152e-05	1.63413e-05	2.84869e-05	2.3613e-05	1.85458e-05	1.5298e-05	1.16382e-07	1.18395e-07		-0.116468	0.685311	0.414595	0.0661057	-0.211648	-7.24997	-7.22524		4	3	5	5	6	9	9
sgTGGT1_201750_4	82	45	13	0	0	96	67	16		82	45	13	0.9	0.9	96	67	16		1.06812e-05	7.35357e-06	1.76347e-06	1.37108e-07	1.14323e-07	1.31125e-05	8.664e-06	2.1048e-06		-0.53856	-2.59858	-6.28362	-6.54581	0.295871	-0.301971	-2.34332		8	9	10	10	4	3	3
sgTGGT1_201750_5	132	94	35	26	7	18	0	0		132	94	35	26	7	18	0.9	0.9		1.71942e-05	1.53608e-05	4.74781e-06	3.96089e-06	8.89182e-07	2.4586e-06	1.16382e-07	1.18395e-07		-0.162666	-1.85658	-2.11802	-4.2733	-2.80601	-7.20691	-7.18217		5	8	8	8	9	8	8
sgTGGT1_201750_6	92	24	88	65	9	66	2	3		92	24	88	65	9	66	2	3		1.19838e-05	3.9219e-06	1.19374e-05	9.90223e-06	1.14323e-06	9.01487e-06	2.58627e-07	3.9465e-07		-1.61146	-0.00560229	-0.27526	-3.38989	-0.410708	-5.53407	-4.92437		10	6	7	7	7	4	4
sgTGGT1_201750_7	78	127	101	153	176	204	1	0		78	127	101	153	176	204	1	0.9		1.01602e-05	2.07534e-05	1.37008e-05	2.33083e-05	2.23566e-05	2.78641e-05	1.29313e-07	1.18395e-07		1.03042	0.431337	1.19792	1.13777	1.45548	-6.29591	-6.42317		2	4	4	2	3	6	6
sgTGGT1_201750_8	537	258	15	24	12	61	0	0		537	258	15	24	12	61	0.9	0.9		6.9949e-05	4.21605e-05	2.03478e-06	3.65621e-06	1.52431e-06	8.33192e-06	1.16382e-07	1.18395e-07		-0.730412	-5.10336	-4.25788	-5.52007	-3.06958	-9.23129	-9.20655		9	10	9	9	10	10	10
sgTGGT1_201750_9	121	343	499	444	1037	644	1010	1011		121	343	499	444	1037	644	1010	1011		1.57613e-05	5.60505e-05	6.76903e-05	6.76399e-05	0.000131726	8.79633e-05	0.000130607	0.000132997		1.83034	2.10256	2.10149	3.06308	2.48051	3.05077	3.07693		1	1	1	1	2	2	2
sgTGGT1_201760_1	82	51	12	0	0	9	0	0		82	51	12	0.9	0.9	9	0.9	0.9		1.06812e-05	8.33404e-06	1.62782e-06	1.37108e-07	1.14323e-07	1.2293e-06	1.16382e-07	1.18395e-07		-0.357988	-2.71406	-6.28362	-6.54581	-3.11917	-6.52006	-6.49532		5	7	6	7	9	4	5
sgTGGT1_201760_10	172	85	3	0	0	53	0	0		172	85	3	0.9	0.9	53	0.9	0.9		2.24045e-05	1.38901e-05	4.06955e-07	1.37108e-07	1.14323e-07	7.23921e-06	1.16382e-07	1.18395e-07		-0.689735	-5.78277	-7.35233	-7.61452	-1.62988	-7.58878	-7.56404		8	10	10	10	5	10	10
sgTGGT1_201760_2	34	18	5	11	7	23	79	77		34	18	5	11	7	23	79	77		4.4288e-06	2.94143e-06	6.78259e-07	1.67576e-06	8.89182e-07	3.14155e-06	1.02158e-05	1.01293e-05		-0.590399	-2.70701	-1.4021	-2.31636	-0.495441	1.20581	1.19355		7	6	4	4	2	1	1
sgTGGT1_201760_3	59	18	5	0	0	13	0	0		59	18	5	0.9	0.9	13	0.9	0.9		7.68527e-06	2.94143e-06	6.78259e-07	1.37108e-07	1.14323e-07	1.77566e-06	1.16382e-07	1.18395e-07		-1.38558	-3.50219	-5.80871	-6.0709	-2.11374	-6.04515	-6.02042		9	8	5	6	6	2	3
sgTGGT1_201760_4	96	91	255	152	128	126	0	4		96	91	255	152	128	126	0.9	4		1.25048e-05	1.48705e-05	3.45912e-05	2.3156e-05	1.62593e-05	1.72102e-05	1.16382e-07	5.262e-07		0.249971	1.46792	0.888899	0.378782	0.460778	-6.74747	-4.57073		1	1	2	2	1	5	2
sgTGGT1_201760_5	117	32	25	0	0	18	0	0		117	32	25	0.9	0.9	18	0.9	0.9		1.52403e-05	5.2292e-06	3.3913e-06	1.37108e-07	1.14323e-07	2.4586e-06	1.16382e-07	1.18395e-07		-1.54323	-2.16798	-6.79643	-7.05862	-2.63198	-7.03288	-7.00814		10	4	8	9	8	8	8
sgTGGT1_201760_6	78	54	30	56	71	45	1	0		78	54	30	56	71	45	1	0.9		1.01602e-05	8.82428e-06	4.06955e-06	8.53115e-06	9.01885e-06	6.1465e-06	1.29313e-07	1.18395e-07		-0.203376	-1.31998	-0.252113	-0.171911	-0.725089	-6.29591	-6.42317		4	3	3	3	3	3	4
sgTGGT1_201760_7	138	78	29	0	14	29	0	0		138	78	29	0.9	14	29	0.9	0.9		1.79757e-05	1.27462e-05	3.9339e-06	1.37108e-07	1.77836e-06	3.96108e-06	1.16382e-07	1.18395e-07		-0.495983	-2.19202	-7.03459	-3.33743	-2.18208	-7.27104	-7.2463		6	5	9	5	7	9	9
sgTGGT1_201760_8	113	81	3	0	0	1	0	0		113	81	3	0.9	0.9	1	0.9	0.9		1.47192e-05	1.32364e-05	4.06955e-07	1.37108e-07	1.14323e-07	1.36589e-07	1.16382e-07	1.18395e-07		-0.15319	-5.17669	-6.74625	-7.00844	-6.75172	-6.98269	-6.95795		3	9	7	8	10	7	7
sgTGGT1_201760_9	110	95	261	213	153	56	0	0		110	95	261	213	153	56	0.9	0.9		1.43285e-05	1.55242e-05	3.54051e-05	3.24489e-05	1.9435e-05	7.64898e-06	1.16382e-07	1.18395e-07		0.115635	1.30507	1.17928	0.439772	-0.905545	-6.94387	-6.91913		2	2	1	1	4	6	6
sgTGGT1_201770_1	129	90	225	183	84	59	1	0		129	90	225	183	84	59	1	0.9		1.68034e-05	1.47071e-05	3.05217e-05	2.78786e-05	1.06702e-05	8.05875e-06	1.29313e-07	1.18395e-07		-0.192235	0.861082	0.730406	-0.655166	-1.06012	-7.02174	-7.149		5	3	3	3	3	10	10
sgTGGT1_201770_10	111	164	379	331	249	159	201	195		111	164	379	331	249	159	201	195		1.44587e-05	2.67997e-05	5.1412e-05	5.04252e-05	3.16295e-05	2.17176e-05	2.5992e-05	2.56522e-05		0.890275	1.83017	1.80221	1.12933	0.586927	0.846128	0.827145		1	1	1	1	1	1	1
sgTGGT1_201770_2	31	13	0	0	0	0	0	0		31	13	0.9	0.9	0.9	0.9	0.9	0.9		4.03802e-06	2.12436e-06	1.22087e-07	1.37108e-07	1.14323e-07	1.2293e-07	1.16382e-07	1.18395e-07		-0.926617	-5.04767	-4.88027	-5.14246	-5.03774	-5.11671	-5.09197		10	7	6	6	9	4	3
sgTGGT1_201770_3	67	43	3	0	0	0	0	0		67	43	3	0.9	0.9	0.9	0.9	0.9		8.72734e-06	7.02674e-06	4.06955e-07	1.37108e-07	1.14323e-07	1.2293e-07	1.16382e-07	1.18395e-07		-0.312685	-4.4226	-5.99216	-6.25435	-6.14963	-6.2286	-6.20386		6	6	9	9	10	7	7
sgTGGT1_201770_4	103	86	96	42	44	95	1	0		103	86	96	42	44	95	1	0.9		1.34167e-05	1.40535e-05	1.30226e-05	6.39837e-06	5.58915e-06	1.29759e-05	1.29313e-07	1.18395e-07		0.0669034	-0.04301	-1.06825	-1.26332	-0.0481848	-6.69701	-6.82427		3	4	4	4	2	9	9
sgTGGT1_201770_5	77	59	180	131	92	35	23	0		77	59	180	131	92	35	23	0.9		1.00299e-05	9.64135e-06	2.44173e-05	1.99568e-05	1.16864e-05	4.78061e-06	2.97421e-06	1.18395e-07		-0.0570044	1.28359	0.99257	0.220519	-1.06904	-1.75373	-6.40456		4	2	2	2	4	2	8
sgTGGT1_201770_6	82	40	0	0	0	25	0	2		82	40	0.9	0.9	0.9	25	0.9	2		1.06812e-05	6.53651e-06	1.22087e-07	1.37108e-07	1.14323e-07	3.41472e-06	1.16382e-07	2.631e-07		-0.708485	-6.45103	-6.28362	-6.54581	-1.64524	-6.52006	-5.34332		8	10	10	10	7	8	4
sgTGGT1_201770_7	42	25	0	0	0	14	0	0		42	25	0.9	0.9	0.9	14	0.9	0.9		5.47087e-06	4.08532e-06	1.22087e-07	1.37108e-07	1.14323e-07	1.91224e-06	1.16382e-07	1.18395e-07		-0.421322	-5.48579	-5.31839	-5.58058	-1.5165	-5.55483	-5.53009		7	8	7	7	6	5	5
sgTGGT1_201770_8	53	45	0	0	0	21	0	0		53	45	0.9	0.9	0.9	21	0.9	0.9		6.90371e-06	7.35357e-06	1.22087e-07	1.37108e-07	1.14323e-07	2.86837e-06	1.16382e-07	1.18395e-07		0.0910718	-5.8214	-5.65399	-5.91618	-1.26714	-5.89043	-5.86569		2	9	8	8	5	6	6
sgTGGT1_201770_9	19	9	0	0	0	0	0	0		19	9	0.9	0.9	0.9	0.9	0.9	0.9		2.47492e-06	1.47071e-06	1.22087e-07	1.37108e-07	1.14323e-07	1.2293e-07	1.16382e-07	1.18395e-07		-0.750863	-4.3414	-4.174	-4.43619	-4.33147	-4.41044	-4.3857		9	5	5	5	8	3	2
sgTGGT1_201775_1	14	4	0	0	0	19	0	0		14	4	0.9	0.9	0.9	19	0.9	0.9		1.82362e-06	6.53651e-07	1.22087e-07	1.37108e-07	1.14323e-07	2.59519e-06	1.16382e-07	1.18395e-07		-1.48022	-3.90083	-3.73342	-3.99561	0.509033	-3.96987	-3.94513		9	9	6	5	3	1	1
sgTGGT1_201775_10	65	24	41	0	0	19	0	0		65	24	41	0.9	0.9	19	0.9	0.9		8.46682e-06	3.9219e-06	5.56172e-06	1.37108e-07	1.14323e-07	2.59519e-06	1.16382e-07	1.18395e-07		-1.11027	-0.606288	-5.94844	-6.21063	-1.70598	-6.18488	-6.16014		7	4	8	9	8	6	4
sgTGGT1_201775_2	279	158	175	153	150	123	0	0		279	158	175	153	150	123	0.9	0.9		3.63422e-05	2.58192e-05	2.37391e-05	2.33083e-05	1.90539e-05	1.68004e-05	1.16382e-07	1.18395e-07		-0.493201	-0.614382	-0.6408	-0.931559	-1.11315	-8.28663	-8.26189		4	5	4	4	6	10	10
sgTGGT1_201775_3	50	14	8	0	0	0	0	0		50	14	8	0.9	0.9	0.9	0.9	0.9		6.51294e-06	2.28778e-06	1.08521e-06	1.37108e-07	1.14323e-07	1.2293e-07	1.16382e-07	1.18395e-07		-1.50936	-2.58533	-5.56993	-5.83212	-5.7274	-5.80637	-5.78163		10	7	7	8	9	4	3
sgTGGT1_201775_4	82	38	6	0	0	44	0	0		82	38	6	0.9	0.9	44	0.9	0.9		1.06812e-05	6.20968e-06	8.13911e-07	1.37108e-07	1.14323e-07	6.00991e-06	1.16382e-07	1.18395e-07		-0.782485	-3.71406	-6.28362	-6.54581	-0.82966	-6.52006	-6.49532		5	8	10	10	5	8	6
sgTGGT1_201775_5	185	174	401	282	560	204	3	0		185	174	401	282	560	204	3	0.9		2.40979e-05	2.84338e-05	5.43964e-05	4.29605e-05	7.11346e-05	2.78641e-05	3.8794e-07	1.18395e-07		0.238701	1.17461	0.834104	1.56165	0.209504	-5.95693	-7.66915		3	3	3	2	4	5	9
sgTGGT1_201775_6	71	28	0	0	4	0	0	0		71	28	0.9	0.9	4	0.9	0.9	0.9		9.24837e-06	4.57555e-06	1.22087e-07	1.37108e-07	5.08104e-07	1.2293e-07	1.16382e-07	1.18395e-07		-1.01525	-6.24322	-6.07582	-4.186	-6.23329	-6.31226	-6.28752		6	10	9	6	10	7	5
sgTGGT1_201775_7	48	17	11	10	0	17	0	0		48	17	11	10	0.9	17	0.9	0.9		6.25242e-06	2.77801e-06	1.49217e-06	1.52342e-06	1.14323e-07	2.32201e-06	1.16382e-07	1.18395e-07		-1.17036	-2.067	-2.0371	-5.77322	-1.42904	-5.74747	-5.72273		8	6	5	7	7	3	2
sgTGGT1_201775_8	126	385	867	853	1140	638	3	0		126	385	867	853	1140	638	3	0.9		1.64126e-05	6.29139e-05	0.00011761	0.000129948	0.00014481	8.71437e-05	3.8794e-07	1.18395e-07		1.93857	2.84114	2.98506	3.14128	2.40859	-5.40283	-7.11505		1	1	1	1	1	2	7
sgTGGT1_201775_9	142	246	676	578	322	311	1	1		142	246	676	578	322	311	1	1		1.84967e-05	4.01995e-05	9.17006e-05	8.80537e-05	4.09024e-05	4.24792e-05	1.29313e-07	1.3155e-07		1.11991	2.30966	2.25111	1.14491	1.19948	-7.16026	-7.13552		2	2	2	3	2	9	8
sgTGGT1_201780_1	125	55	57	0	6	56	0	0		125	55	57	0.9	6	56	0.9	0.9		1.62823e-05	8.98769e-06	7.73215e-06	1.37108e-07	7.62156e-07	7.64898e-06	1.16382e-07	1.18395e-07		-0.857285	-1.07437	-6.89185	-4.41708	-1.08997	-7.1283	-7.10356		7	1	8	1	4	7	7
sgTGGT1_201780_10	177	83	11	0	0	54	0	0		177	83	11	0.9	0.9	54	0.9	0.9		2.30558e-05	1.35632e-05	1.49217e-06	1.37108e-07	1.14323e-07	7.3758e-06	1.16382e-07	1.18395e-07		-0.765427	-3.94965	-7.39367	-7.65586	-1.64426	-7.63012	-7.60538		5	4	9	10	6	9	9
sgTGGT1_201780_2	55	42	0	0	0	21	0	0		55	42	0.9	0.9	0.9	21	0.9	0.9		7.16423e-06	6.86333e-06	1.22087e-07	1.37108e-07	1.14323e-07	2.86837e-06	1.16382e-07	1.18395e-07		-0.0619032	-5.87483	-5.70743	-5.96962	-1.32058	-5.94387	-5.91913		1	8	5	5	5	3	4
sgTGGT1_201780_3	29	18	1	0	0	6	0	0		29	18	1	0.9	0.9	6	0.9	0.9		3.7775e-06	2.94143e-06	1.35652e-07	1.37108e-07	1.14323e-07	8.19534e-07	1.16382e-07	1.18395e-07		-0.360917	-4.79945	-4.78405	-5.04624	-2.20456	-5.02049	-4.99575		2	6	2	3	8	2	2
sgTGGT1_201780_4	84	42	5	0	0	39	0	0		84	42	5	0.9	0.9	39	0.9	0.9		1.09417e-05	6.86333e-06	6.78259e-07	1.37108e-07	1.14323e-07	5.32697e-06	1.16382e-07	1.18395e-07		-0.672861	-4.01186	-6.31839	-6.58058	-1.03846	-6.55483	-6.53009		4	5	7	6	3	5	5
sgTGGT1_201780_5	211	123	1	6	8	25	0	0		211	123	1	6	8	25	0.9	0.9		2.74846e-05	2.00998e-05	1.35652e-07	9.14052e-07	1.01621e-06	3.41472e-06	1.16382e-07	1.18395e-07		-0.451446	-7.66257	-4.9102	-4.75736	-3.00878	-7.88361	-7.85887		3	10	3	2	9	10	10
sgTGGT1_201780_6	119	51	2	2	0	29	0	0		119	51	2	2	0.9	29	0.9	0.9		1.55008e-05	8.33404e-06	2.71304e-07	3.04684e-07	1.14323e-07	3.96108e-06	1.16382e-07	1.18395e-07		-0.895253	-5.83629	-5.66888	-7.08308	-1.96838	-7.05733	-7.03259		8	7	4	7	7	6	6
sgTGGT1_201780_7	139	56	0	2	0	0	0	0		139	56	0.9	2	0.9	0.9	0.9	0.9		1.8106e-05	9.15111e-06	1.22087e-07	3.04684e-07	1.14323e-07	1.2293e-07	1.16382e-07	1.18395e-07		-0.984447	-7.21242	-5.89301	-7.3072	-7.20248	-7.28145	-7.25671		9	9	6	8	10	8	8
sgTGGT1_201780_8	196	90	18	0	4	123	3	4		196	90	18	0.9	4	123	3	4		2.55307e-05	1.47071e-05	2.44173e-06	1.37108e-07	5.08104e-07	1.68004e-05	3.8794e-07	5.262e-07		-0.795718	-3.38626	-7.54078	-5.65097	-0.603735	-6.04026	-5.60048		6	3	10	4	2	4	3
sgTGGT1_201780_9	170	65	29	9	1	131	77	90		170	65	29	9	1	131	77	90		2.2144e-05	1.06218e-05	3.9339e-06	1.37108e-06	1.27026e-07	1.78931e-05	9.95714e-06	1.18395e-05		-1.05988	-2.49288	-4.01353	-7.44565	-0.307508	-1.15311	-0.903307		10	2	1	9	1	1	1
sgTGGT1_201785_1	335	326	483	437	505	603	697	604		335	326	483	437	505	603	697	604		4.36367e-05	5.32725e-05	6.55198e-05	6.65735e-05	6.41482e-05	8.23631e-05	9.01315e-05	7.94562e-05		0.28785	0.58639	0.609406	0.555866	0.916457	1.04649	0.864618		5	5	5	5	6	5	6
sgTGGT1_201785_10	53	32	0	0	0	172	632	531		53	32	0.9	0.9	0.9	172	632	531		6.90371e-06	5.2292e-06	1.22087e-07	1.37108e-07	1.14323e-07	2.34933e-05	8.17261e-05	6.9853e-05		-0.400781	-5.8214	-5.65399	-5.91618	1.7668	3.56535	3.33888		8	10	9	10	3	3	3
sgTGGT1_201785_2	54	57	121	179	106	65	1	0		54	57	121	179	106	65	1	0.9		7.03397e-06	9.31452e-06	1.64139e-05	2.72692e-05	1.34648e-05	8.87828e-06	1.29313e-07	1.18395e-07		0.405142	1.2225	1.95486	0.936777	0.33594	-5.7654	-5.89266		4	3	3	4	7	9	8
sgTGGT1_201785_3	140	170	295	272	279	157	16	33		140	170	295	272	279	157	16	33		1.82362e-05	2.77801e-05	4.00173e-05	4.1437e-05	3.54403e-05	2.14445e-05	2.06902e-06	4.34115e-06		0.607247	1.13382	1.18411	0.958582	0.233798	-3.13979	-2.07066		3	4	4	3	8	7	7
sgTGGT1_201785_4	176	471	806	694	1156	1340	5017	5586		176	471	806	694	1156	1340	5017	5586		2.29255e-05	7.69673e-05	0.000109335	0.000105725	0.000146842	0.000183029	0.000648766	0.000734838		1.74729	2.25373	2.20529	2.67924	2.99705	4.82267	5.0024		1	2	2	1	1	1	1
sgTGGT1_201785_5	160	95	20	14	49	59	1	0		160	95	20	14	49	59	1	0.9		2.08414e-05	1.55242e-05	2.71304e-06	2.13279e-06	6.22428e-06	8.05875e-06	1.29313e-07	1.18395e-07		-0.424933	-2.94147	-3.28864	-1.74347	-1.37082	-7.33244	-7.4597		9	8	7	7	10	10	9
sgTGGT1_201785_6	219	501	1234	1030	1185	696	6	1		219	501	1234	1030	1185	696	6	1		2.85267e-05	8.18697e-05	0.000167394	0.000156912	0.000150526	9.50659e-05	7.75881e-07	1.3155e-07		1.52102	2.55287	2.45958	2.39963	1.73662	-5.20033	-7.76056		2	1	1	2	4	8	10
sgTGGT1_201785_7	395	193	50	23	25	164	792	785		395	193	50	23	25	164	792	785		5.14522e-05	3.15386e-05	6.78259e-06	3.50387e-06	3.17565e-06	2.24006e-05	0.000102416	0.000103267		-0.706113	-2.92332	-3.87621	-4.01811	-1.1997	0.99314	1.00507		10	7	8	8	9	6	5
sgTGGT1_201785_8	64	45	3	0	4	244	964	779		64	45	3	0.9	4	244	964	779		8.33656e-06	7.35357e-06	4.06955e-07	1.37108e-07	5.08104e-07	3.33277e-05	0.000124658	0.000102477		-0.181008	-4.35651	-5.92607	-4.03626	1.9992	3.90238	3.61971		6	9	10	9	2	2	2
sgTGGT1_201785_9	88	55	97	63	97	240	363	523		88	55	97	63	97	240	363	523		1.14628e-05	8.98769e-06	1.31582e-05	9.59755e-06	1.23215e-05	3.27813e-05	4.69408e-05	6.88006e-05		-0.350933	0.199009	-0.256218	0.104225	1.51592	2.03389	2.58547		7	6	6	6	5	4	4
sgTGGT1_201790_1	32	18	0	0	0	10	0	0		32	18	0.9	0.9	0.9	10	0.9	0.9		4.16828e-06	2.94143e-06	1.22087e-07	1.37108e-07	1.14323e-07	1.36589e-06	1.16382e-07	1.18395e-07		-0.502936	-5.09348	-4.92607	-5.18826	-1.60961	-5.16251	-5.13777		4	7	1	1	1	1	1
sgTGGT1_201790_10	140	73	0	0	0	17	0	0		140	73	0.9	0.9	0.9	17	0.9	0.9		1.82362e-05	1.19291e-05	1.22087e-07	1.37108e-07	1.14323e-07	2.32201e-06	1.16382e-07	1.18395e-07		-0.612319	-7.22276	-7.05535	-7.31754	-2.97336	-7.29179	-7.26706		5	9	8	9	6	8	8
sgTGGT1_201790_2	46	32	10	0	0	0	0	0		46	32	10	0.9	0.9	0.9	0.9	0.9		5.9919e-06	5.2292e-06	1.35652e-06	1.37108e-07	1.14323e-07	1.2293e-07	1.16382e-07	1.18395e-07		-0.196423	-2.14311	-5.44963	-5.71182	-5.6071	-5.68607	-5.66133		3	1	2	2	8	2	2
sgTGGT1_201790_3	110	22	5	0	0	15	0	0		110	22	5	0.9	0.9	15	0.9	0.9		1.43285e-05	3.59508e-06	6.78259e-07	1.37108e-07	1.14323e-07	2.04883e-06	1.16382e-07	1.18395e-07		-1.99479	-4.4009	-6.70743	-6.96962	-2.80601	-6.94387	-6.91913		10	5	6	7	5	6	6
sgTGGT1_201790_4	203	79	6	0	2	2	0	0		203	79	6	0.9	2	2	0.9	0.9		2.64425e-05	1.29096e-05	8.13911e-07	1.37108e-07	2.54052e-07	2.73178e-07	1.16382e-07	1.18395e-07		-1.03442	-5.02185	-7.59141	-6.70159	-6.59688	-7.82785	-7.80311		8	6	10	5	10	10	10
sgTGGT1_201790_5	104	43	15	0	0	28	0	0		104	43	15	0.9	0.9	28	0.9	0.9		1.35469e-05	7.02674e-06	2.03478e-06	1.37108e-07	1.14323e-07	3.82449e-06	1.16382e-07	1.18395e-07		-0.947036	-2.73502	-6.62651	-6.8887	-1.82462	-6.86295	-6.83821		6	2	5	6	2	5	5
sgTGGT1_201790_6	187	74	0	0	0	33	0	0		187	74	0.9	0.9	0.9	33	0.9	0.9		2.43584e-05	1.20925e-05	1.22087e-07	1.37108e-07	1.14323e-07	4.50743e-06	1.16382e-07	1.18395e-07		-1.0103	-7.64037	-7.47296	-7.73515	-2.43404	-7.70941	-7.68467		7	10	9	10	4	9	9
sgTGGT1_201790_7	81	67	4	0	0	0	0	0		81	67	4	0.9	0.9	0.9	0.9	0.9		1.0551e-05	1.09486e-05	5.42607e-07	1.37108e-07	1.14323e-07	1.2293e-07	1.16382e-07	1.18395e-07		0.0533783	-4.28132	-6.26592	-6.52811	-6.42339	-6.50236	-6.47762		1	4	3	3	9	3	3
sgTGGT1_201790_8	115	43	14	0	0	13	0	0		115	43	14	0.9	0.9	13	0.9	0.9		1.49798e-05	7.02674e-06	1.89913e-06	1.37108e-07	1.14323e-07	1.77566e-06	1.16382e-07	1.18395e-07		-1.09209	-2.97961	-6.77156	-7.03375	-3.07659	-7.008	-6.98326		9	3	7	8	7	7	7
sgTGGT1_201790_9	83	62	0	0	0	18	0	0		83	62	0.9	0.9	0.9	18	0.9	0.9		1.08115e-05	1.01316e-05	1.22087e-07	1.37108e-07	1.14323e-07	2.4586e-06	1.16382e-07	1.18395e-07		-0.093704	-6.46851	-6.30111	-6.5633	-2.13665	-6.53755	-6.51281		2	8	4	4	3	4	4
sgTGGT1_201800_1	73	43	0	0	0	2	0	0		73	43	0.9	0.9	0.9	2	0.9	0.9		9.50889e-06	7.02674e-06	1.22087e-07	1.37108e-07	1.14323e-07	2.73178e-07	1.16382e-07	1.18395e-07		-0.436421	-6.2833	-6.11589	-6.37808	-5.12136	-6.35234	-6.3276		2	8	4	4	10	4	4
sgTGGT1_201800_10	84	40	11	0	0	8	0	0		84	40	11	0.9	0.9	8	0.9	0.9		1.09417e-05	6.53651e-06	1.49217e-06	1.37108e-07	1.14323e-07	1.09271e-06	1.16382e-07	1.18395e-07		-0.74325	-2.87436	-6.31839	-6.58058	-3.32386	-6.55483	-6.53009		5	1	6	6	7	6	6
sgTGGT1_201800_2	197	125	14	0	0	16	0	0		197	125	14	0.9	0.9	16	0.9	0.9		2.5661e-05	2.04266e-05	1.89913e-06	1.37108e-07	1.14323e-07	2.18542e-06	1.16382e-07	1.18395e-07		-0.329128	-3.75617	-7.54812	-7.81031	-3.55359	-7.78456	-7.75982		1	2	9	9	8	9	9
sgTGGT1_201800_3	33	14	0	0	0	5	0	0		33	14	0.9	0.9	0.9	5	0.9	0.9		4.29854e-06	2.28778e-06	1.22087e-07	1.37108e-07	1.14323e-07	6.82945e-07	1.16382e-07	1.18395e-07		-0.9099	-5.13787	-4.97046	-5.23265	-2.65401	-5.20691	-5.18217		8	6	2	1	4	2	2
sgTGGT1_201800_4	82	39	0	0	0	12	0	0		82	39	0.9	0.9	0.9	12	0.9	0.9		1.06812e-05	6.37309e-06	1.22087e-07	1.37108e-07	1.14323e-07	1.63907e-06	1.16382e-07	1.18395e-07		-0.745011	-6.45103	-6.28362	-6.54581	-2.70413	-6.52006	-6.49532		6	9	5	5	5	5	5
sgTGGT1_201800_5	102	36	0	0	0	72	41	17		102	36	0.9	0.9	0.9	72	41	17		1.32864e-05	5.88285e-06	1.22087e-07	1.37108e-07	1.14323e-07	9.8344e-06	5.30185e-06	2.23635e-06		-1.17536	-6.7659	-6.59849	-6.86068	-0.43404	-1.32538	-2.57073		9	10	7	7	1	1	1
sgTGGT1_201800_6	206	68	7	0	0	57	0	0		206	68	7	0.9	0.9	57	0.9	0.9		2.68333e-05	1.11121e-05	9.49563e-07	1.37108e-07	1.14323e-07	7.78557e-06	1.16382e-07	1.18395e-07		-1.2719	-4.82062	-7.61257	-7.87476	-1.78515	-7.84901	-7.82427		10	5	10	10	2	10	10
sgTGGT1_201800_7	38	19	0	0	0	7	0	0		38	19	0.9	0.9	0.9	7	0.9	0.9		4.94983e-06	3.10484e-06	1.22087e-07	1.37108e-07	1.14323e-07	9.56122e-07	1.16382e-07	1.18395e-07		-0.672861	-5.3414	-5.174	-5.43619	-2.37211	-5.41044	-5.3857		4	7	3	2	3	3	3
sgTGGT1_201800_8	138	64	5	0	2	20	0	0		138	64	5	0.9	2	20	0.9	0.9		1.79757e-05	1.04584e-05	6.78259e-07	1.37108e-07	2.54052e-07	2.73178e-06	1.16382e-07	1.18395e-07		-0.781385	-4.72807	-7.03459	-6.14478	-2.71814	-7.27104	-7.2463		7	4	8	3	6	8	8
sgTGGT1_201800_9	123	64	6	5	0	6	0	0		123	64	6	5	0.9	6	0.9	0.9		1.60218e-05	1.04584e-05	8.13911e-07	7.6171e-07	1.14323e-07	8.19534e-07	1.16382e-07	1.18395e-07		-0.615375	-4.29902	-4.39465	-7.13077	-4.28909	-7.10503	-7.08029		3	3	1	8	9	7	7
sgTGGT1_201810_1	153	64	36	43	95	134	983	1037		153	64	36	43	95	134	983	1037		1.99296e-05	1.04584e-05	4.88347e-06	6.55071e-06	1.20675e-05	1.83029e-05	0.000127115	0.000136417		-0.930249	-2.02893	-1.60519	-0.723788	-0.122839	2.67315	2.77504		5	5	5	5	3	2	2
sgTGGT1_201810_10	115	45	2	0	0	44	0	0		115	45	2	0.9	0.9	44	0.9	0.9		1.49798e-05	7.35357e-06	2.71304e-07	1.37108e-07	1.14323e-07	6.00991e-06	1.16382e-07	1.18395e-07		-1.0265	-5.78696	-6.77156	-7.03375	-1.3176	-7.008	-6.98326		8	9	9	9	6	8	8
sgTGGT1_201810_2	51	21	78	60	38	39	0	0		51	21	78	60	38	39	0.9	0.9		6.6432e-06	3.43167e-06	1.05808e-05	9.14052e-06	4.82699e-06	5.32697e-06	1.16382e-07	1.18395e-07		-0.952969	0.671505	0.460399	-0.460754	-0.318563	-5.83494	-5.8102		6	3	3	4	4	5	5
sgTGGT1_201810_3	217	451	815	838	902	732	787	920		217	451	815	838	902	732	787	920		2.82662e-05	7.36991e-05	0.000110556	0.000127663	0.000114577	9.99831e-05	0.00010177	0.000121026		1.38257	1.96763	2.17519	2.01918	1.82261	1.84816	2.09817		1	1	1	1	2	3	3
sgTGGT1_201810_4	122	49	3	0	0	10	0	0		122	49	3	0.9	0.9	10	0.9	0.9		1.58916e-05	8.00722e-06	4.06955e-07	1.37108e-07	1.14323e-07	1.36589e-06	1.16382e-07	1.18395e-07		-0.988888	-5.28725	-6.85681	-7.119	-3.54035	-7.09325	-7.06851		7	8	10	10	8	9	9
sgTGGT1_201810_5	71	27	7	0	0	14	0	0		71	27	7	0.9	0.9	14	0.9	0.9		9.24837e-06	4.41214e-06	9.49563e-07	1.37108e-07	1.14323e-07	1.91224e-06	1.16382e-07	1.18395e-07		-1.06772	-3.28386	-6.07582	-6.33801	-2.27393	-6.31226	-6.28752		9	6	7	7	7	6	6
sgTGGT1_201810_6	300	238	310	275	465	208	1	0		300	238	310	275	465	208	1	0.9		3.90776e-05	3.88922e-05	4.20521e-05	4.18941e-05	5.90671e-05	2.84105e-05	1.29313e-07	1.18395e-07		-0.0068618	0.105834	0.100403	0.596012	-0.459919	-8.23933	-8.36659		3	4	4	3	5	10	10
sgTGGT1_201810_7	121	211	448	388	421	762	2220	2077		121	211	448	388	421	762	2220	2077		1.57613e-05	3.44801e-05	6.0772e-05	5.91087e-05	5.3478e-05	0.000104081	0.000287076	0.000273229		1.12938	1.94702	1.90698	1.76256	2.72324	4.18697	4.11565		2	2	2	2	1	1	1
sgTGGT1_201810_8	31	11	0	0	0	1	0	0		31	11	0.9	0.9	0.9	1	0.9	0.9		4.03802e-06	1.79754e-06	1.22087e-07	1.37108e-07	1.14323e-07	1.36589e-07	1.16382e-07	1.18395e-07		-1.16763	-5.04767	-4.88027	-5.14246	-4.88574	-5.11671	-5.09197		10	7	6	6	10	4	4
sgTGGT1_201810_9	78	57	1	0	0	4	0	0		78	57	1	0.9	0.9	4	0.9	0.9		1.01602e-05	9.31452e-06	1.35652e-07	1.37108e-07	1.14323e-07	5.46356e-07	1.16382e-07	1.18395e-07		-0.125373	-6.22687	-6.21147	-6.47366	-4.21694	-6.44791	-6.42317		4	10	8	8	9	7	7
sgTGGT1_201820_1	78	47	132	70	82	31	0	0		78	47	132	70	82	31	0.9	0.9		1.01602e-05	7.68039e-06	1.7906e-05	1.06639e-05	1.04161e-05	4.23426e-06	1.16382e-07	1.18395e-07		-0.403674	0.81752	0.0698146	0.0358938	-1.26275	-6.44791	-6.42317		5	3	3	3	5	9	9
sgTGGT1_201820_10	19	17	143	115	50	44	0	0		19	17	143	115	50	44	0.9	0.9		2.47492e-06	2.77801e-06	1.93982e-05	1.75193e-05	6.3513e-06	6.00991e-06	1.16382e-07	1.18395e-07		0.166674	2.97047	2.8235	1.35967	1.27996	-4.41044	-4.3857		3	1	1	2	2	4	3
sgTGGT1_201820_2	104	38	4	0	0	30	0	0		104	38	4	0.9	0.9	30	0.9	0.9		1.35469e-05	6.20968e-06	5.42607e-07	1.37108e-07	1.14323e-07	4.09767e-06	1.16382e-07	1.18395e-07		-1.12537	-4.64191	-6.62651	-6.8887	-1.72509	-6.86295	-6.83821		9	8	10	10	6	10	10
sgTGGT1_201820_3	49	112	196	181	468	237	3	0		49	112	196	181	468	237	3	0.9		6.38268e-06	1.83022e-05	2.65878e-05	2.75739e-05	5.94482e-05	3.23716e-05	3.8794e-07	1.18395e-07		1.51978	2.05853	2.11107	3.2194	2.34249	-4.04026	-5.75248		1	2	2	1	1	3	5
sgTGGT1_201820_4	63	34	17	5	0	17	0	0		63	34	17	5	0.9	17	0.9	0.9		8.2063e-06	5.55603e-06	2.30608e-06	7.6171e-07	1.14323e-07	2.32201e-06	1.16382e-07	1.18395e-07		-0.562678	-1.83129	-3.42942	-6.16554	-1.82136	-6.13979	-6.11505		6	5	6	8	7	8	8
sgTGGT1_201820_5	34	38	25	12	0	14	0	0		34	38	25	12	0.9	14	0.9	0.9		4.4288e-06	6.20968e-06	3.3913e-06	1.8281e-06	1.14323e-07	1.91224e-06	1.16382e-07	1.18395e-07		0.487604	-0.385079	-1.27657	-5.27572	-1.21165	-5.24997	-5.22524		2	4	4	4	4	5	4
sgTGGT1_201820_6	54	29	12	15	0	0	0	0		54	29	12	15	0.9	0.9	0.9	0.9		7.03397e-06	4.73897e-06	1.62782e-06	2.28513e-06	1.14323e-07	1.2293e-07	1.16382e-07	1.18395e-07		-0.569767	-2.1114	-1.62206	-5.94315	-5.83843	-5.9174	-5.89266		7	6	5	6	10	6	6
sgTGGT1_201820_7	89	64	2	0	0	81	114	47		89	64	2	0.9	0.9	81	114	47		1.1593e-05	1.04584e-05	2.71304e-07	1.37108e-07	1.14323e-07	1.10637e-05	1.47417e-05	6.18285e-06		-0.148594	-5.41721	-6.4018	-6.66399	-0.0674233	0.346649	-0.906914		4	9	9	9	3	1	2
sgTGGT1_201820_8	41	9	0	0	0	5	15	81		41	9	0.9	0.9	0.9	5	15	81		5.34061e-06	1.47071e-06	1.22087e-07	1.37108e-07	1.14323e-07	6.82945e-07	1.9397e-06	1.06555e-05		-1.86049	-5.45103	-5.28362	-5.54581	-2.96716	-1.46117	0.996529		10	10	7	5	9	2	1
sgTGGT1_201820_9	61	31	8	0	0	8	0	0		61	31	8	0.9	0.9	8	0.9	0.9		7.94578e-06	5.06579e-06	1.08521e-06	1.37108e-07	1.14323e-07	1.09271e-06	1.16382e-07	1.18395e-07		-0.649402	-2.87221	-5.85681	-6.119	-2.86228	-6.09325	-6.06851		8	7	8	7	8	7	7
sgTGGT1_201830_1	60	38	6	0	0	1	0	0		60	38	6	0.9	0.9	1	0.9	0.9		7.81553e-06	6.20968e-06	8.13911e-07	1.37108e-07	1.14323e-07	1.36589e-07	1.16382e-07	1.18395e-07		-0.331824	-3.2634	-5.83296	-6.09515	-5.83843	-6.0694	-6.04466		2	1	7	8	10	7	7
sgTGGT1_201830_10	83	19	0	0	2	28	0	0		83	19	0.9	0.9	2	28	0.9	0.9		1.08115e-05	3.10484e-06	1.22087e-07	1.37108e-07	2.54052e-07	3.82449e-06	1.16382e-07	1.18395e-07		-1.79997	-6.46851	-6.30111	-5.4113	-1.49922	-6.53755	-6.51281		9	10	9	5	3	9	9
sgTGGT1_201830_2	106	56	7	0	0	3	0	0		106	56	7	0.9	0.9	3	0.9	0.9		1.38074e-05	9.15111e-06	9.49563e-07	1.37108e-07	1.14323e-07	4.09767e-07	1.16382e-07	1.18395e-07		-0.593426	-3.86204	-6.65399	-6.91618	-5.0745	-6.89043	-6.86569		4	3	10	10	8	10	10
sgTGGT1_201830_3	10	2	0	0	0	8	0	0		10	2	0.9	0.9	0.9	8	0.9	0.9		1.30259e-06	3.26825e-07	1.22087e-07	1.37108e-07	1.14323e-07	1.09271e-06	1.16382e-07	1.18395e-07		-1.99479	-3.4154	-3.248	-3.51019	-0.253468	-3.48444	-3.4597		10	2	1	1	1	1	1
sgTGGT1_201830_4	63	24	2	0	0	6	0	0		63	24	2	0.9	0.9	6	0.9	0.9		8.2063e-06	3.9219e-06	2.71304e-07	1.37108e-07	1.14323e-07	8.19534e-07	1.16382e-07	1.18395e-07		-1.06518	-4.91875	-5.90335	-6.16554	-3.32386	-6.13979	-6.11505		8	6	8	9	5	8	8
sgTGGT1_201830_5	19	13	0	0	0	0	0	0		19	13	0.9	0.9	0.9	0.9	0.9	0.9		2.47492e-06	2.12436e-06	1.22087e-07	1.37108e-07	1.14323e-07	1.2293e-07	1.16382e-07	1.18395e-07		-0.220349	-4.3414	-4.174	-4.43619	-4.33147	-4.41044	-4.3857		1	4	2	2	6	2	2
sgTGGT1_201830_6	19	10	0	0	0	0	0	0		19	10	0.9	0.9	0.9	0.9	0.9	0.9		2.47492e-06	1.63413e-06	1.22087e-07	1.37108e-07	1.14323e-07	1.2293e-07	1.16382e-07	1.18395e-07		-0.59886	-4.3414	-4.174	-4.43619	-4.33147	-4.41044	-4.3857		5	4	2	2	6	2	2
sgTGGT1_201830_7	48	25	0	0	0	0	0	0		48	25	0.9	0.9	0.9	0.9	0.9	0.9		6.25242e-06	4.08532e-06	1.22087e-07	1.37108e-07	1.14323e-07	1.2293e-07	1.16382e-07	1.18395e-07		-0.613967	-5.67844	-5.51103	-5.77322	-5.66851	-5.74747	-5.72273		6	9	6	7	9	6	6
sgTGGT1_201830_8	39	21	0	0	0	4	0	0		39	21	0.9	0.9	0.9	4	0.9	0.9		5.08009e-06	3.43167e-06	1.22087e-07	1.37108e-07	1.14323e-07	5.46356e-07	1.16382e-07	1.18395e-07		-0.565946	-5.37888	-5.21147	-5.47366	-3.21694	-5.44791	-5.42317		3	8	5	6	4	5	5
sgTGGT1_201830_9	35	16	0	0	0	16	0	0		35	16	0.9	0.9	0.9	16	0.9	0.9		4.55906e-06	2.6146e-06	1.22087e-07	1.37108e-07	1.14323e-07	2.18542e-06	1.16382e-07	1.18395e-07		-0.802144	-5.22276	-5.05535	-5.31754	-1.06082	-5.29179	-5.26706		7	7	4	4	2	4	4
sgTGGT1_201840_1	78	205	393	431	528	406	1654	1989		78	205	393	431	528	406	1654	1989		1.01602e-05	3.34996e-05	5.33112e-05	6.56594e-05	6.70698e-05	5.54551e-05	0.000213884	0.000261653		1.72122	2.39151	2.69208	2.72274	2.44839	4.39583	4.68666		1	1	1	1	1	1	1
sgTGGT1_201840_10	78	77	45	9	14	65	0	0		78	77	45	9	14	65	0.9	0.9		1.01602e-05	1.25828e-05	6.10433e-06	1.37108e-06	1.77836e-06	8.87828e-06	1.16382e-07	1.18395e-07		0.308523	-0.735021	-2.88954	-2.5143	-0.194574	-6.44791	-6.42317		2	3	6	3	3	7	7
sgTGGT1_201840_2	176	76	4	0	0	26	0	0		176	76	4	0.9	0.9	26	0.9	0.9		2.29255e-05	1.24194e-05	5.42607e-07	1.37108e-07	1.14323e-07	3.55131e-06	1.16382e-07	1.18395e-07		-0.884365	-5.4009	-7.3855	-7.64769	-2.69053	-7.62194	-7.5972		9	8	10	10	9	9	9
sgTGGT1_201840_3	51	23	0	0	0	39	0	0		51	23	0.9	0.9	0.9	39	0.9	0.9		6.6432e-06	3.75849e-06	1.22087e-07	1.37108e-07	1.14323e-07	5.32697e-06	1.16382e-07	1.18395e-07		-0.821724	-5.7659	-5.59849	-5.86068	-0.318563	-5.83494	-5.8102		8	9	7	7	4	4	4
sgTGGT1_201840_4	37	27	95	44	49	95	0	0		37	27	95	44	49	95	0.9	0.9		4.81957e-06	4.41214e-06	1.28869e-05	6.70305e-06	6.22428e-06	1.29759e-05	1.16382e-07	1.18395e-07		-0.127427	1.41893	0.475912	0.369	1.42886	-5.37196	-5.34723		3	2	2	2	2	2	2
sgTGGT1_201840_5	71	47	3	0	0	5	0	0		71	47	3	0.9	0.9	5	0.9	0.9		9.24837e-06	7.68039e-06	4.06955e-07	1.37108e-07	1.14323e-07	6.82945e-07	1.16382e-07	1.18395e-07		-0.268019	-4.50626	-6.07582	-6.33801	-3.75936	-6.31226	-6.28752		5	7	9	9	10	6	6
sgTGGT1_201840_6	315	147	69	43	48	76	0	0		315	147	69	43	48	76	0.9	0.9		4.10315e-05	2.40217e-05	9.35998e-06	6.55071e-06	6.09725e-06	1.03808e-05	1.16382e-07	1.18395e-07		-0.772397	-2.13216	-2.64701	-2.7505	-1.98282	-8.46172	-8.43698		7	6	5	4	6	10	10
sgTGGT1_201840_7	57	29	0	0	0	13	0	0		57	29	0.9	0.9	0.9	13	0.9	0.9		7.42475e-06	4.73897e-06	1.22087e-07	1.37108e-07	1.14323e-07	1.77566e-06	1.16382e-07	1.18395e-07		-0.64777	-5.92637	-5.75896	-6.02115	-2.06399	-5.9954	-5.97066		6	10	8	8	7	5	5
sgTGGT1_201840_8	89	31	35	37	4	38	0	0		89	31	35	37	4	38	0.9	0.9		1.1593e-05	5.06579e-06	4.74781e-06	5.63666e-06	5.08104e-07	5.19038e-06	1.16382e-07	1.18395e-07		-1.1944	-1.28792	-1.04035	-4.51199	-1.15935	-6.63824	-6.61351		10	4	4	6	5	8	8
sgTGGT1_201840_9	50	36	18	29	7	11	0	0		50	36	18	29	7	11	0.9	0.9		6.51294e-06	5.88285e-06	2.44173e-06	4.41792e-06	8.89182e-07	1.50248e-06	1.16382e-07	1.18395e-07		-0.146792	-1.4154	-0.559941	-2.87276	-2.11596	-5.80637	-5.78163		4	5	3	5	8	3	3
sgTGGT1_201850_1	32	15	9	0	0	9	0	0		32	15	9	0.9	0.9	9	0.9	0.9		4.16828e-06	2.45119e-06	1.22087e-06	1.37108e-07	1.14323e-07	1.2293e-06	1.16382e-07	1.18395e-07		-0.76597	-1.77155	-4.92607	-5.18826	-1.76161	-5.16251	-5.13777		7	5	6	6	7	6	6
sgTGGT1_201850_10	239	136	152	173	244	242	439	362		239	136	152	173	244	242	439	362		3.11318e-05	2.22241e-05	2.06191e-05	2.63552e-05	3.09944e-05	3.30545e-05	5.67686e-05	4.76211e-05		-0.486265	-0.594411	-0.240305	-0.00638546	0.0864565	0.866702	0.61321		5	4	3	2	3	3	3
sgTGGT1_201850_2	13	16	0	0	0	0	0	0		13	16	0.9	0.9	0.9	0.9	0.9	0.9		1.69336e-06	2.6146e-06	1.22087e-07	1.37108e-07	1.14323e-07	1.2293e-07	1.16382e-07	1.18395e-07		0.626699	-3.79391	-3.62651	-3.8887	-3.78398	-3.86295	-3.83821		2	8	5	4	8	4	5
sgTGGT1_201850_3	121	152	239	224	369	163	4	3		121	152	239	224	369	163	4	3		1.57613e-05	2.48387e-05	3.24208e-05	3.41246e-05	4.68726e-05	2.2264e-05	5.17254e-07	3.9465e-07		0.656203	1.04053	1.11443	1.57236	0.498325	-4.92937	-5.31967		1	1	1	1	2	5	7
sgTGGT1_201850_4	69	49	132	80	44	68	0	0		69	49	132	80	44	68	0.9	0.9		8.98785e-06	8.00722e-06	1.7906e-05	1.21874e-05	5.58915e-06	9.28805e-06	1.16382e-07	1.18395e-07		-0.166675	0.994398	0.439337	-0.685349	0.0473985	-6.27104	-6.2463		3	2	2	3	4	10	10
sgTGGT1_201850_5	39	6	7	0	0	0	0	7		39	6	7	0.9	0.9	0.9	0.9	7		5.08009e-06	9.80476e-07	9.49563e-07	1.37108e-07	1.14323e-07	1.2293e-07	1.16382e-07	9.2085e-07		-2.3733	-2.41952	-5.21147	-5.47366	-5.36895	-5.44791	-2.46382		10	6	7	7	10	7	4
sgTGGT1_201850_6	69	20	0	0	0	223	530	441		69	20	0.9	0.9	0.9	223	530	441		8.98785e-06	3.26825e-06	1.22087e-07	1.37108e-07	1.14323e-07	3.04593e-05	6.85361e-05	5.80135e-05		-1.45946	-6.202	-6.03459	-6.29678	1.76084	2.93082	2.69034		9	10	10	10	1	1	1
sgTGGT1_201850_7	61	42	0	0	0	20	0	0		61	42	0.9	0.9	0.9	20	0.9	0.9		7.94578e-06	6.86333e-06	1.22087e-07	1.37108e-07	1.14323e-07	2.73178e-06	1.16382e-07	1.18395e-07		-0.211281	-6.02421	-5.85681	-6.119	-1.54035	-6.09325	-6.06851		4	9	9	9	6	9	9
sgTGGT1_201850_8	45	22	6	0	0	3	0	0		45	22	6	0.9	0.9	3	0.9	0.9		5.86164e-06	3.59508e-06	8.13911e-07	1.37108e-07	1.14323e-07	4.09767e-07	1.16382e-07	1.18395e-07		-0.705282	-2.84836	-5.41792	-5.68011	-3.83843	-5.65436	-5.62963		6	7	8	8	9	8	8
sgTGGT1_201850_9	300	112	191	83	18	196	781	720		300	112	191	83	18	196	781	720		3.90776e-05	1.83022e-05	2.59095e-05	1.26444e-05	2.28647e-06	2.67714e-05	0.000100994	9.4716e-05		-1.09432	-0.592862	-1.62785	-4.09515	-0.545649	1.36985	1.27727		8	3	4	5	5	2	2
sgTGGT1_201860_1	83	65	225	75	69	43	0	0		83	65	225	75	69	43	0.9	0.9		1.08115e-05	1.06218e-05	3.05217e-05	1.14257e-05	8.7648e-06	5.87332e-06	1.16382e-07	1.18395e-07		-0.0255325	1.49727	0.0797131	-0.302771	-0.880315	-6.53755	-6.51281		6	5	6	7	7	9	9
sgTGGT1_201860_10	334	173	46	18	0	85	0	0		334	173	46	18	0.9	85	0.9	0.9		4.35064e-05	2.82704e-05	6.23998e-06	2.74216e-06	1.14323e-07	1.16101e-05	1.16382e-07	1.18395e-07		-0.621937	-2.80161	-3.98785	-8.57196	-1.90585	-8.54622	-8.52148		8	8	8	10	8	10	10
sgTGGT1_201860_2	317	236	417	248	289	312	235	206		317	236	417	248	289	312	235	206		4.1292e-05	3.85654e-05	5.65668e-05	3.77808e-05	3.67105e-05	4.26157e-05	3.03887e-05	2.70993e-05		-0.0985569	0.454093	-0.128209	-0.169669	0.0455233	-0.44233	-0.607608		7	6	7	6	6	3	2
sgTGGT1_201860_3	63	24	0	0	0	5	0	0		63	24	0.9	0.9	0.9	5	0.9	0.9		8.2063e-06	3.9219e-06	1.22087e-07	1.37108e-07	1.14323e-07	6.82945e-07	1.16382e-07	1.18395e-07		-1.06518	-6.07075	-5.90335	-6.16554	-3.58689	-6.13979	-6.11505		10	10	10	9	10	6	6
sgTGGT1_201860_4	84	214	762	589	566	233	84	50		84	214	762	589	566	233	84	50		1.09417e-05	3.49703e-05	0.000103367	8.97295e-05	7.18967e-05	3.18252e-05	1.08623e-05	6.5775e-06		1.67629	3.23986	3.03574	2.71608	1.54033	-0.0105079	-0.73423		2	1	1	3	4	1	3
sgTGGT1_201860_5	34	13	0	0	5	8	0	0		34	13	0.9	0.9	5	8	0.9	0.9		4.4288e-06	2.12436e-06	1.22087e-07	1.37108e-07	6.3513e-07	1.09271e-06	1.16382e-07	1.18395e-07		-1.05988	-5.18094	-5.01353	-2.80179	-2.019	-5.24997	-5.22524		9	9	9	8	9	5	5
sgTGGT1_201860_6	73	135	448	349	287	265	1	0		73	135	448	349	287	265	1	0.9		9.50889e-06	2.20607e-05	6.0772e-05	5.31674e-05	3.64565e-05	3.61961e-05	1.29313e-07	1.18395e-07		1.21413	2.67606	2.48319	1.93883	1.92848	-6.20033	-6.3276		4	3	4	4	2	7	7
sgTGGT1_201860_7	98	277	782	670	1050	447	27	13		98	277	782	670	1050	447	27	13		1.27654e-05	4.52653e-05	0.00010608	0.000102069	0.000133377	6.10552e-05	3.49146e-06	1.71015e-06		1.82617	3.05484	2.99924	3.38521	2.25788	-1.87033	-2.90004		1	2	2	1	1	4	4
sgTGGT1_201860_8	82	203	478	433	644	261	1	0		82	203	478	433	644	261	1	0.9		1.06812e-05	3.31728e-05	6.48416e-05	6.59641e-05	8.18048e-05	3.56497e-05	1.29313e-07	1.18395e-07		1.63492	2.60184	2.62661	2.93711	1.73881	-6.36806	-6.49532		3	4	3	2	3	8	8
sgTGGT1_201860_9	0	0	0	0	0	0	0	0		0.9	0.9	0.9	0.9	0.9	0.9	0.9	0.9		1.17233e-07	1.47071e-07	1.22087e-07	1.37108e-07	1.14323e-07	1.2293e-07	1.16382e-07	1.18395e-07		0.327139	0.0585281	0.225934	-0.036256	0.0684601	-0.0105079	0.0142308		5	7	5	5	5	1	1
sgTGGT1_201870_1	43	27	4	0	0	8	0	0		43	27	4	0.9	0.9	8	0.9	0.9		5.60113e-06	4.41214e-06	5.42607e-07	1.37108e-07	1.14323e-07	1.09271e-06	1.16382e-07	1.18395e-07		-0.344238	-3.36774	-5.35233	-5.61452	-2.3578	-5.58878	-5.56404		7	6	6	8	4	2	2
sgTGGT1_201870_10	61	41	0	0	4	8	0	0		61	41	0.9	0.9	4	8	0.9	0.9		7.94578e-06	6.69992e-06	1.22087e-07	1.37108e-07	5.08104e-07	1.09271e-06	1.16382e-07	1.18395e-07		-0.246046	-6.02421	-5.85681	-3.96699	-2.86228	-6.09325	-6.06851		5	9	7	5	6	3	3
sgTGGT1_201870_2	70	41	0	0	6	10	0	0		70	41	0.9	0.9	6	10	0.9	0.9		9.11811e-06	6.69992e-06	1.22087e-07	1.37108e-07	7.62156e-07	1.36589e-06	1.16382e-07	1.18395e-07		-0.444592	-6.22276	-6.05535	-3.58058	-2.73889	-6.29179	-6.26706		8	10	9	4	5	5	5
sgTGGT1_201870_3	117	133	301	272	335	130	0	0		117	133	301	272	335	130	0.9	0.9		1.52403e-05	2.17339e-05	4.08312e-05	4.1437e-05	4.25537e-05	1.77566e-05	1.16382e-07	1.18395e-07		0.512057	1.42178	1.44303	1.4814	0.220463	-7.03288	-7.00814		3	3	3	1	3	10	10
sgTGGT1_201870_4	67	50	3	0	0	1	0	0		67	50	3	0.9	0.9	1	0.9	0.9		8.72734e-06	8.17063e-06	4.06955e-07	1.37108e-07	1.14323e-07	1.36589e-07	1.16382e-07	1.18395e-07		-0.0950939	-4.4226	-5.99216	-6.25435	-5.99763	-6.2286	-6.20386		4	8	8	9	10	4	4
sgTGGT1_201870_5	87	125	387	313	242	149	1	0		87	125	387	313	242	149	1	0.9		1.13325e-05	2.04266e-05	5.24973e-05	4.76831e-05	3.07403e-05	2.03517e-05	1.29313e-07	1.18395e-07		0.84998	2.21177	2.07301	1.43966	0.844685	-6.45345	-6.58072		1	1	1	2	1	7	8
sgTGGT1_201870_6	89	117	247	287	215	145	0	1		89	117	247	287	215	145	0.9	1		1.1593e-05	1.91193e-05	3.3506e-05	4.37222e-05	2.73106e-05	1.98054e-05	1.16382e-07	1.3155e-07		0.72177	1.53116	1.91511	1.2362	0.772636	-6.63824	-6.4615		2	2	2	3	2	8	7
sgTGGT1_201870_7	91	32	6	2	0	11	0	0		91	32	6	2	0.9	11	0.9	0.9		1.18535e-05	5.2292e-06	8.13911e-07	3.04684e-07	1.14323e-07	1.50248e-06	1.16382e-07	1.18395e-07		-1.18066	-3.8643	-5.28186	-6.69605	-2.9799	-6.67031	-6.64557		10	7	5	10	8	9	9
sgTGGT1_201870_8	39	26	6	0	0	0	0	0		39	26	6	0.9	0.9	0.9	0.9	0.9		5.08009e-06	4.24873e-06	8.13911e-07	1.37108e-07	1.14323e-07	1.2293e-07	1.16382e-07	1.18395e-07		-0.257823	-2.64191	-5.21147	-5.47366	-5.36895	-5.44791	-5.42317		6	4	4	7	9	1	1
sgTGGT1_201870_9	70	28	10	0	2	9	0	0		70	28	10	0.9	2	9	0.9	0.9		9.11811e-06	4.57555e-06	1.35652e-06	1.37108e-07	2.54052e-07	1.2293e-06	1.16382e-07	1.18395e-07		-0.994789	-2.74883	-6.05535	-5.16554	-2.8909	-6.29179	-6.26706		9	5	9	6	7	5	5
sgTGGT1_201880_1	166	90	17	0	0	37	0	0		166	90	17	0.9	0.9	37	0.9	0.9		2.1623e-05	1.47071e-05	2.30608e-06	1.37108e-07	1.14323e-07	5.05379e-06	1.16382e-07	1.18395e-07		-0.556047	-3.22905	-7.30111	-7.5633	-2.09713	-7.53755	-7.51281		3	4	8	9	3	8	8
sgTGGT1_201880_10	26	27	0	0	0	9	0	0		26	27	0.9	0.9	0.9	9	0.9	0.9		3.38673e-06	4.41214e-06	1.22087e-07	1.37108e-07	1.14323e-07	1.2293e-06	1.16382e-07	1.18395e-07		0.381587	-4.79391	-4.62651	-4.8887	-1.46205	-4.86295	-4.83821		1	7	3	3	1	1	1
sgTGGT1_201880_2	62	57	1	0	0	12	0	0		62	57	1	0.9	0.9	12	0.9	0.9		8.07604e-06	9.31452e-06	1.35652e-07	1.37108e-07	1.14323e-07	1.63907e-06	1.16382e-07	1.18395e-07		0.205833	-5.89567	-5.88027	-6.14246	-2.30077	-6.11671	-6.09197		2	10	5	7	4	4	4
sgTGGT1_201880_3	42	11	0	0	0	0	0	0		42	11	0.9	0.9	0.9	0.9	0.9	0.9		5.47087e-06	1.79754e-06	1.22087e-07	1.37108e-07	1.14323e-07	1.2293e-07	1.16382e-07	1.18395e-07		-1.60575	-5.48579	-5.31839	-5.58058	-5.47586	-5.55483	-5.53009		9	9	4	4	9	2	2
sgTGGT1_201880_4	141	67	134	97	40	34	0	0		141	67	134	97	40	34	0.9	0.9		1.83665e-05	1.09486e-05	1.81773e-05	1.47772e-05	5.08104e-06	4.64402e-06	1.16382e-07	1.18395e-07		-0.746323	-0.0149341	-0.313705	-1.85388	-1.98363	-7.30206	-7.27732		5	1	1	1	2	6	6
sgTGGT1_201880_5	257	94	13	0	5	44	0	0		257	94	13	0.9	5	44	0.9	0.9		3.34765e-05	1.53608e-05	1.76347e-06	1.37108e-07	6.3513e-07	6.00991e-06	1.16382e-07	1.18395e-07		-1.1239	-4.24666	-7.93169	-5.71995	-2.47773	-8.16814	-8.1434		8	5	10	5	6	10	10
sgTGGT1_201880_6	163	39	4	0	0	31	0	0		163	39	4	0.9	0.9	31	0.9	0.9		2.12322e-05	6.37309e-06	5.42607e-07	1.37108e-07	1.14323e-07	4.23426e-06	1.16382e-07	1.18395e-07		-1.73619	-5.2902	-7.2748	-7.53699	-2.32607	-7.51124	-7.4865		10	8	7	8	5	7	7
sgTGGT1_201880_7	221	117	30	0	0	29	0	0		221	117	30	0.9	0.9	29	0.9	0.9		2.87872e-05	1.91193e-05	4.06955e-06	1.37108e-07	1.14323e-07	3.96108e-06	1.16382e-07	1.18395e-07		-0.590399	-2.82248	-7.71397	-7.97616	-2.86146	-7.95041	-7.92567		4	2	9	10	7	9	9
sgTGGT1_201880_8	86	40	4	0	3	3	0	0		86	40	4	0.9	3	3	0.9	0.9		1.12023e-05	6.53651e-06	5.42607e-07	1.37108e-07	3.81078e-07	4.09767e-07	1.16382e-07	1.18395e-07		-0.777198	-4.36774	-6.35233	-4.87756	-4.77284	-6.58878	-6.56404		6	6	6	2	8	5	5
sgTGGT1_201880_9	57	21	7	3	0	0	0	0		57	21	7	3	0.9	0.9	0.9	0.9		7.42475e-06	3.43167e-06	9.49563e-07	4.57026e-07	1.14323e-07	1.2293e-07	1.16382e-07	1.18395e-07		-1.11343	-2.96701	-4.02199	-6.02115	-5.91643	-5.9954	-5.97066		7	3	2	6	10	3	3
sgTGGT1_201890_1	29	36	113	65	117	29	0	0		29	36	113	65	117	29	0.9	0.9		3.7775e-06	5.88285e-06	1.53287e-05	9.90223e-06	1.4862e-05	3.96108e-06	1.16382e-07	1.18395e-07		0.639083	2.02073	1.39032	1.97613	0.0684601	-5.02049	-4.99575		1	1	1	1	2	3	3
sgTGGT1_201890_10	46	46	0	0	0	15	0	0		46	46	0.9	0.9	0.9	15	0.9	0.9		5.9919e-06	7.51698e-06	1.22087e-07	1.37108e-07	1.14323e-07	2.04883e-06	1.16382e-07	1.18395e-07		0.327139	-5.61704	-5.44963	-5.71182	-1.54821	-5.68607	-5.66133		2	8	6	6	5	7	7
sgTGGT1_201890_2	70	54	0	0	0	604	3543	3077		70	54	0.9	0.9	0.9	604	3543	3077		9.11811e-06	8.82428e-06	1.22087e-07	1.37108e-07	1.14323e-07	8.24997e-05	0.000458158	0.000404779		-0.0472564	-6.22276	-6.05535	-6.31754	3.17758	5.65096	5.47226		4	9	7	7	1	1	1
sgTGGT1_201890_3	79	37	0	1	0	4	0	0		79	37	0.9	1	0.9	4	0.9	0.9		1.02904e-05	6.04627e-06	1.22087e-07	1.52342e-07	1.14323e-07	5.46356e-07	1.16382e-07	1.18395e-07		-0.767188	-6.39726	-6.07785	-6.49204	-4.23532	-6.46629	-6.44155		7	10	8	8	10	9	9
sgTGGT1_201890_4	84	42	4	0	0	10	0	0		84	42	4	0.9	0.9	10	0.9	0.9		1.09417e-05	6.86333e-06	5.42607e-07	1.37108e-07	1.14323e-07	1.36589e-06	1.16382e-07	1.18395e-07		-0.672861	-4.33379	-6.31839	-6.58058	-3.00193	-6.55483	-6.53009		6	7	9	9	7	10	10
sgTGGT1_201890_5	33	8	17	8	4	8	0	0		33	8	17	8	4	8	0.9	0.9		4.29854e-06	1.3073e-06	2.30608e-06	1.21874e-06	5.08104e-07	1.09271e-06	1.16382e-07	1.18395e-07		-1.71725	-0.898403	-1.81846	-3.08065	-1.97593	-5.20691	-5.18217		10	3	3	3	6	4	4
sgTGGT1_201890_6	39	29	6	0	0	13	0	0		39	29	6	0.9	0.9	13	0.9	0.9		5.08009e-06	4.73897e-06	8.13911e-07	1.37108e-07	1.14323e-07	1.77566e-06	1.16382e-07	1.18395e-07		-0.100282	-2.64191	-5.21147	-5.47366	-1.5165	-5.44791	-5.42317		5	4	4	5	4	5	5
sgTGGT1_201890_7	99	36	9	0	1	7	10	10		99	36	9	0.9	1	7	10	10		1.28956e-05	5.88285e-06	1.22087e-06	1.37108e-07	1.27026e-07	9.56122e-07	1.29313e-06	1.3155e-06		-1.13229	-3.4009	-6.55543	-6.66561	-3.75354	-3.31794	-3.2932		8	6	10	10	8	2	2
sgTGGT1_201890_8	45	13	5	0	4	3	0	0		45	13	5	0.9	4	3	0.9	0.9		5.86164e-06	2.12436e-06	6.78259e-07	1.37108e-07	5.08104e-07	4.09767e-07	1.16382e-07	1.18395e-07		-1.46427	-3.1114	-5.41792	-3.52811	-3.83843	-5.65436	-5.62963		9	5	5	4	9	6	6
sgTGGT1_201890_9	54	44	49	43	35	20	0	0		54	44	49	43	35	20	0.9	0.9		7.03397e-06	7.19016e-06	6.64694e-06	6.55071e-06	4.44591e-06	2.73178e-06	1.16382e-07	1.18395e-07		0.0316832	-0.0816496	-0.102689	-0.66186	-1.3645	-5.9174	-5.89266		3	2	2	2	3	8	8
sgTGGT1_201895_1	96	45	2	0	0	13	0	0		96	45	2	0.9	0.9	13	0.9	0.9		1.25048e-05	7.35357e-06	2.71304e-07	1.37108e-07	1.14323e-07	1.77566e-06	1.16382e-07	1.18395e-07		-0.76597	-5.52643	-6.51103	-6.77322	-2.81606	-6.74747	-6.72273		8	8	10	9	7	9	9
sgTGGT1_201895_10	46	21	9	6	0	2	0	0		46	21	9	6	0.9	2	0.9	0.9		5.9919e-06	3.43167e-06	1.22087e-06	9.14052e-07	1.14323e-07	2.73178e-07	1.16382e-07	1.18395e-07		-0.804105	-2.29511	-2.71267	-5.71182	-4.4551	-5.68607	-5.66133		10	6	6	6	10	5	5
sgTGGT1_201895_2	71	61	210	70	37	77	0	0		71	61	210	70	37	77	0.9	0.9		9.24837e-06	9.96817e-06	2.84869e-05	1.06639e-05	4.69996e-06	1.05173e-05	1.16382e-07	1.18395e-07		0.108129	1.62303	0.20547	-0.97655	0.1855	-6.31226	-6.28752		5	4	5	5	5	8	8
sgTGGT1_201895_3	23	55	83	146	142	40	2	0		23	55	83	146	142	40	2	0.9		2.99595e-06	8.98769e-06	1.12591e-05	2.22419e-05	1.80377e-05	5.46356e-06	2.58627e-07	1.18395e-07		1.58494	1.91001	2.8922	2.58993	0.866826	-3.53407	-4.66133		3	3	2	3	4	3	4
sgTGGT1_201895_4	61	37	0	0	0	4	0	0		61	37	0.9	0.9	0.9	4	0.9	0.9		7.94578e-06	6.04627e-06	1.22087e-07	1.37108e-07	1.14323e-07	5.46356e-07	1.16382e-07	1.18395e-07		-0.394145	-6.02421	-5.85681	-6.119	-3.86228	-6.09325	-6.06851		6	10	9	8	9	7	7
sgTGGT1_201895_5	100	253	515	456	849	479	2	0		100	253	515	456	849	479	2	0.9		1.30259e-05	4.13434e-05	6.98607e-05	6.9468e-05	0.000107845	6.54261e-05	2.58627e-07	1.18395e-07		1.66628	2.4231	2.41497	3.04951	2.32849	-5.65436	-6.78163		2	2	3	2	2	4	10
sgTGGT1_201895_6	41	229	492	394	905	436	207	102		41	229	492	394	905	436	207	102		5.34061e-06	3.74215e-05	6.67407e-05	6.00228e-05	0.000114959	5.95528e-05	2.67679e-05	1.34181e-05		2.80879	3.64349	3.49043	4.42797	3.47909	2.32543	1.3291		1	1	1	1	1	1	1
sgTGGT1_201895_7	59	33	1	0	0	16	0	0		59	33	1	0.9	0.9	16	0.9	0.9		7.68527e-06	5.39262e-06	1.35652e-07	1.37108e-07	1.14323e-07	2.18542e-06	1.16382e-07	1.18395e-07		-0.51111	-5.82411	-5.80871	-6.0709	-1.81418	-6.04515	-6.02042		7	9	8	7	6	6	6
sgTGGT1_201895_8	185	342	360	416	363	387	385	346		185	342	360	416	363	387	385	346		2.40979e-05	5.58871e-05	4.88347e-05	6.33743e-05	4.61105e-05	5.28599e-05	4.97857e-05	4.55163e-05		1.21361	1.019	1.39499	0.936188	1.13327	1.04683	0.917478		4	5	4	4	3	2	2
sgTGGT1_201895_9	163	76	11	8	0	19	1	24		163	76	11	8	0.9	19	1	24		2.12322e-05	1.24194e-05	1.49217e-06	1.21874e-06	1.14323e-07	2.59519e-06	1.29313e-07	3.1572e-06		-0.773662	-3.83077	-4.12279	-7.53699	-3.03234	-7.35924	-2.74953		9	7	7	10	8	10	3
sgTGGT1_201900_1	29	10	3	0	0	0	0	0		29	10	3	0.9	0.9	0.9	0.9	0.9		3.7775e-06	1.63413e-06	4.06955e-07	1.37108e-07	1.14323e-07	1.2293e-07	1.16382e-07	1.18395e-07		-1.20891	-3.21449	-4.78405	-5.04624	-4.94152	-5.02049	-4.99575		8	2	3	2	8	1	2
sgTGGT1_201900_10	72	59	0	0	0	0	0	0		72	59	0.9	0.9	0.9	0.9	0.9	0.9		9.37863e-06	9.64135e-06	1.22087e-07	1.37108e-07	1.14323e-07	1.2293e-07	1.16382e-07	1.18395e-07		0.0398572	-6.2634	-6.09599	-6.35818	-6.25347	-6.33244	-6.3077		2	7	5	5	10	5	5
sgTGGT1_201900_2	78	49	8	0	0	22	1	5		78	49	8	0.9	0.9	22	1	5		1.01602e-05	8.00722e-06	1.08521e-06	1.37108e-07	1.14323e-07	3.00496e-06	1.29313e-07	6.5775e-07		-0.343553	-3.22687	-6.21147	-6.47366	-1.75751	-6.29591	-3.94924		3	3	6	6	2	4	1
sgTGGT1_201900_3	105	35	1	0	1	7	0	0		105	35	1	0.9	1	7	0.9	0.9		1.36772e-05	5.71944e-06	1.35652e-07	1.37108e-07	1.27026e-07	9.56122e-07	1.16382e-07	1.18395e-07		-1.25782	-6.65572	-6.64031	-6.7505	-3.83843	-6.87676	-6.85202		9	8	10	8	6	9	9
sgTGGT1_201900_4	51	21	0	2	1	2	0	0		51	21	0.9	2	1	2	0.9	0.9		6.6432e-06	3.43167e-06	1.22087e-07	3.04684e-07	1.27026e-07	2.73178e-07	1.16382e-07	1.18395e-07		-0.952969	-5.7659	-4.44649	-5.70868	-4.60397	-5.83494	-5.8102		7	5	2	3	7	2	3
sgTGGT1_201900_5	150	164	302	291	94	158	1	0		150	164	302	291	94	158	1	0.9		1.95388e-05	2.67997e-05	4.09669e-05	4.43315e-05	1.19404e-05	2.1581e-05	1.29313e-07	1.18395e-07		0.455872	1.06811	1.18199	-0.710486	0.143422	-7.23933	-7.36659		1	1	1	1	1	10	10
sgTGGT1_201900_6	52	5	0	0	0	0	0	0		52	5	0.9	0.9	0.9	0.9	0.9	0.9		6.77346e-06	8.17063e-07	1.22087e-07	1.37108e-07	1.14323e-07	1.2293e-07	1.16382e-07	1.18395e-07		-3.05137	-5.79391	-5.62651	-5.8887	-5.78398	-5.86295	-5.83821		10	6	4	4	9	3	4
sgTGGT1_201900_7	103	55	0	0	0	9	0	0		103	55	0.9	0.9	0.9	9	0.9	0.9		1.34167e-05	8.98769e-06	1.22087e-07	1.37108e-07	1.14323e-07	1.2293e-06	1.16382e-07	1.18395e-07		-0.578002	-6.77998	-6.61257	-6.87476	-3.44812	-6.84901	-6.82427		5	10	9	10	5	8	8
sgTGGT1_201900_8	79	48	6	0	0	22	0	0		79	48	6	0.9	0.9	22	0.9	0.9		1.02904e-05	7.84381e-06	8.13911e-07	1.37108e-07	1.14323e-07	3.00496e-06	1.16382e-07	1.18395e-07		-0.391679	-3.66029	-6.22985	-6.49204	-1.77589	-6.46629	-6.44155		4	4	7	7	3	6	6
sgTGGT1_201900_9	96	40	0	0	0	22	0	0		96	40	0.9	0.9	0.9	22	0.9	0.9		1.25048e-05	6.53651e-06	1.22087e-07	1.37108e-07	1.14323e-07	3.00496e-06	1.16382e-07	1.18395e-07		-0.935895	-6.67844	-6.51103	-6.77322	-2.05707	-6.74747	-6.72273		6	9	8	9	4	7	7
sgTGGT1_202010_1	102	94	0	0	0	36	0	0		102	94	0.9	0.9	0.9	36	0.9	0.9		1.32864e-05	1.53608e-05	1.22087e-07	1.37108e-07	1.14323e-07	4.9172e-06	1.16382e-07	1.18395e-07		0.209303	-6.7659	-6.59849	-6.86068	-1.43404	-6.83494	-6.8102		2	10	10	10	4	10	9
sgTGGT1_202010_10	191	172	292	277	468	255	4	0		191	172	292	277	468	255	4	0.9		2.48794e-05	2.8107e-05	3.96103e-05	4.21987e-05	5.94482e-05	3.48302e-05	5.17254e-07	1.18395e-07		0.175975	0.670924	0.762247	1.25668	0.485385	-5.58794	-7.7152		3	2	2	2	2	4	10
sgTGGT1_202010_2	49	32	0	0	0	0	0	0		49	32	0.9	0.9	0.9	0.9	0.9	0.9		6.38268e-06	5.2292e-06	1.22087e-07	1.37108e-07	1.14323e-07	1.2293e-07	1.16382e-07	1.18395e-07		-0.287571	-5.70818	-5.54078	-5.80297	-5.69825	-5.77722	-5.75248		5	7	7	6	10	5	4
sgTGGT1_202010_3	22	11	0	0	0	6	0	0		22	11	0.9	0.9	0.9	6	0.9	0.9		2.86569e-06	1.79754e-06	1.22087e-07	1.37108e-07	1.14323e-07	8.19534e-07	1.16382e-07	1.18395e-07		-0.672861	-4.55291	-4.3855	-4.64769	-1.80601	-4.62194	-4.5972		7	5	5	4	6	2	2
sgTGGT1_202010_4	66	22	0	0	0	19	0	0		66	22	0.9	0.9	0.9	19	0.9	0.9		8.59708e-06	3.59508e-06	1.22087e-07	1.37108e-07	1.14323e-07	2.59519e-06	1.16382e-07	1.18395e-07		-1.25782	-6.13787	-5.97046	-6.23265	-1.72801	-6.20691	-6.18217		10	8	8	8	5	7	6
sgTGGT1_202010_5	96	115	278	260	296	168	1	0		96	115	278	260	296	168	1	0.9		1.25048e-05	1.87925e-05	3.77112e-05	3.96089e-05	3.75997e-05	2.29469e-05	1.29313e-07	1.18395e-07		0.587667	1.59251	1.66334	1.58823	0.875815	-6.59547	-6.72273		1	1	1	1	1	9	8
sgTGGT1_202010_6	51	21	36	5	0	4	0	0		51	21	36	5	0.9	4	0.9	0.9		6.6432e-06	3.43167e-06	4.88347e-06	7.6171e-07	1.14323e-07	5.46356e-07	1.16382e-07	1.18395e-07		-0.952969	-0.443972	-3.12456	-5.86068	-3.60397	-5.83494	-5.8102		9	3	4	7	7	6	5
sgTGGT1_202010_7	209	105	70	62	64	131	353	372		209	105	70	62	64	131	353	372		2.72241e-05	1.71583e-05	9.49563e-06	9.44521e-06	8.12967e-06	1.78931e-05	4.56477e-05	4.89366e-05		-0.665974	-1.51955	-1.52723	-1.74362	-0.605476	0.745657	0.84603		6	4	3	3	3	1	1
sgTGGT1_202010_8	36	18	0	0	0	0	0	0		36	18	0.9	0.9	0.9	0.9	0.9	0.9		4.68932e-06	2.94143e-06	1.22087e-07	1.37108e-07	1.14323e-07	1.2293e-07	1.16382e-07	1.18395e-07		-0.672861	-5.2634	-5.09599	-5.35818	-5.25347	-5.33244	-5.3077		7	6	6	5	9	3	3
sgTGGT1_202010_9	70	48	0	0	0	4	0	0		70	48	0.9	0.9	0.9	4	0.9	0.9		9.11811e-06	7.84381e-06	1.22087e-07	1.37108e-07	1.14323e-07	5.46356e-07	1.16382e-07	1.18395e-07		-0.217181	-6.22276	-6.05535	-6.31754	-4.06082	-6.29179	-6.26706		4	9	9	9	8	8	7
sgTGGT1_202020_1	261	101	13	17	21	156	47	31		261	101	13	17	21	156	47	31		3.39975e-05	1.65047e-05	1.76347e-06	2.58981e-06	2.66755e-06	2.13079e-05	6.07773e-06	4.07805e-06		-1.04256	-4.26894	-3.71451	-3.67184	-0.674044	-2.48383	-3.05948		10	7	6	5	4	3	3
sgTGGT1_202020_10	44	22	32	28	17	25	0	0		44	22	32	28	17	25	0.9	0.9		5.73139e-06	3.59508e-06	4.34086e-06	4.26558e-06	2.15944e-06	3.41472e-06	1.16382e-07	1.18395e-07		-0.672861	-0.400904	-0.426143	-1.40822	-0.747115	-5.62194	-5.5972		7	3	3	4	5	5	4
sgTGGT1_202020_2	113	57	49	25	0	14	0	0		113	57	49	25	0.9	14	0.9	0.9		1.47192e-05	9.31452e-06	6.64694e-06	3.80855e-06	1.14323e-07	1.91224e-06	1.16382e-07	1.18395e-07		-0.66015	-1.14694	-1.95039	-7.00844	-2.94436	-6.98269	-6.95795		6	5	5	10	8	9	10
sgTGGT1_202020_3	73	121	173	198	380	137	1	0		73	121	173	198	380	137	1	0.9		9.50889e-06	1.97729e-05	2.34678e-05	3.01637e-05	4.82699e-05	1.87127e-05	1.29313e-07	1.18395e-07		1.05618	1.30333	1.66547	2.34378	0.976668	-6.20033	-6.3276		2	2	2	2	2	7	8
sgTGGT1_202020_4	21	11	0	0	0	21	241	141		21	11	0.9	0.9	0.9	21	241	141		2.73543e-06	1.79754e-06	1.22087e-07	1.37108e-07	1.14323e-07	2.86837e-06	3.11645e-05	1.85485e-05		-0.605747	-4.48579	-4.31839	-4.58058	0.0684601	3.51006	2.76146		4	8	7	6	3	1	1
sgTGGT1_202020_5	109	49	0	0	1	12	0	0		109	49	0.9	0.9	1	12	0.9	0.9		1.41982e-05	8.00722e-06	1.22087e-07	1.37108e-07	1.27026e-07	1.63907e-06	1.16382e-07	1.18395e-07		-0.826335	-6.86166	-6.69425	-6.80444	-3.11476	-6.9307	-6.90596		9	10	10	9	9	8	9
sgTGGT1_202020_6	50	26	0	0	0	17	10	15		50	26	0.9	0.9	0.9	17	10	15		6.51294e-06	4.24873e-06	1.22087e-07	1.37108e-07	1.14323e-07	2.32201e-06	1.29313e-06	1.97325e-06		-0.616277	-5.73733	-5.56993	-5.83212	-1.48793	-2.33244	-1.72273		5	9	8	7	7	2	2
sgTGGT1_202020_7	50	25	9	0	0	0	0	0		50	25	9	0.9	0.9	0.9	0.9	0.9		6.51294e-06	4.08532e-06	1.22087e-06	1.37108e-07	1.14323e-07	1.2293e-07	1.16382e-07	1.18395e-07		-0.672861	-2.4154	-5.56993	-5.83212	-5.7274	-5.80637	-5.78163		7	6	8	7	10	6	5
sgTGGT1_202020_8	68	219	460	452	590	399	4	0		68	219	460	452	590	399	4	0.9		8.8576e-06	3.57874e-05	6.23998e-05	6.88586e-05	7.49454e-05	5.4499e-05	5.17254e-07	1.18395e-07		2.01446	2.81656	2.95865	3.08085	2.62124	-4.09797	-6.22524		1	1	1	1	1	4	7
sgTGGT1_202020_9	243	154	156	140	188	100	0	4		243	154	156	140	188	100	0.9	4		3.16529e-05	2.51655e-05	2.11617e-05	2.13279e-05	2.38809e-05	1.36589e-05	1.16382e-07	5.262e-07		-0.330887	-0.580882	-0.569596	-0.40648	-1.2125	-8.08732	-5.91058		3	4	4	3	6	10	6
sgTGGT1_202025_1	39	46	8	0	0	3	0	0		39	46	8	0.9	0.9	3	0.9	0.9		5.08009e-06	7.51698e-06	1.08521e-06	1.37108e-07	1.14323e-07	4.09767e-07	1.16382e-07	1.18395e-07		0.565299	-2.22687	-5.21147	-5.47366	-3.63198	-5.44791	-5.42317		4	5	5	5	10	5	5
sgTGGT1_202025_10	161	90	12	0	0	17	0	0		161	90	12	0.9	0.9	17	0.9	0.9		2.09717e-05	1.47071e-05	1.62782e-06	1.37108e-07	1.14323e-07	2.32201e-06	1.16382e-07	1.18395e-07		-0.511925	-3.68743	-7.25699	-7.51918	-3.17499	-7.49343	-7.46869		7	6	10	10	9	10	10
sgTGGT1_202025_2	64	43	0	0	0	14	0	0		64	43	0.9	0.9	0.9	14	0.9	0.9		8.33656e-06	7.02674e-06	1.22087e-07	1.37108e-07	1.14323e-07	1.91224e-06	1.16382e-07	1.18395e-07		-0.246596	-6.09348	-5.92607	-6.18826	-2.12418	-6.16251	-6.13777		6	8	6	6	7	7	7
sgTGGT1_202025_3	55	132	311	278	333	125	0	0		55	132	311	278	333	125	0.9	0.9		7.16423e-06	2.15705e-05	4.21877e-05	4.23511e-05	4.22997e-05	1.70736e-05	1.16382e-07	1.18395e-07		1.59017	2.55794	2.56352	2.56176	1.25288	-5.94387	-5.91913		2	2	2	1	2	6	6
sgTGGT1_202025_4	116	57	0	0	0	105	167	158		116	57	0.9	0.9	0.9	105	167	158		1.511e-05	9.31452e-06	1.22087e-07	1.37108e-07	1.14323e-07	1.43418e-05	2.15953e-05	2.07849e-05		-0.697952	-6.95146	-6.78405	-7.04624	-0.0752754	0.515215	0.460031		8	9	8	8	4	3	3
sgTGGT1_202025_5	246	344	568	609	517	535	880	768		246	344	568	609	517	535	880	768		3.20437e-05	5.62139e-05	7.70502e-05	9.27763e-05	6.56725e-05	7.30751e-05	0.000113796	0.00010103		0.810889	1.26576	1.53372	1.03525	1.18934	1.82834	1.65668		3	3	3	3	3	2	2
sgTGGT1_202025_6	146	46	1	0	0	127	0	0		146	46	1	0.9	0.9	127	0.9	0.9		1.90178e-05	7.51698e-06	1.35652e-07	1.37108e-07	1.14323e-07	1.73468e-05	1.16382e-07	1.18395e-07		-1.33912	-7.1313	-7.11589	-7.37808	-0.13268	-7.35234	-7.3276		10	10	9	9	5	9	9
sgTGGT1_202025_7	81	39	4	0	0	15	0	0		81	39	4	0.9	0.9	15	0.9	0.9		1.0551e-05	6.37309e-06	5.42607e-07	1.37108e-07	1.14323e-07	2.04883e-06	1.16382e-07	1.18395e-07		-0.727309	-4.28132	-6.26592	-6.52811	-2.3645	-6.50236	-6.47762		9	7	7	7	8	8	8
sgTGGT1_202025_8	118	82	220	126	157	79	63	35		118	82	220	126	157	79	63	35		1.53705e-05	1.33998e-05	2.98434e-05	1.91951e-05	1.99431e-05	1.07905e-05	8.14675e-06	4.60425e-06		-0.197952	0.957245	0.320571	0.375722	-0.510402	-0.915871	-1.73913		5	4	4	4	6	4	4
sgTGGT1_202025_9	46	173	300	244	245	235	331	270		46	173	300	244	245	235	331	270		5.9919e-06	2.82704e-05	4.06955e-05	3.71715e-05	3.11214e-05	3.20984e-05	4.28028e-05	3.55185e-05		2.23821	2.76378	2.63311	2.37682	2.42142	2.83662	2.56748		1	1	1	2	1	1	1
sgTGGT1_202030_1	42	45	16	5	0	8	0	0		42	45	16	5	0.9	8	0.9	0.9		5.47087e-06	7.35357e-06	2.17043e-06	7.6171e-07	1.14323e-07	1.09271e-06	1.16382e-07	1.18395e-07		0.426675	-1.33379	-2.84446	-5.58058	-2.32386	-5.55483	-5.53009		3	5	4	6	6	6	5
sgTGGT1_202030_10	114	28	6	11	0	23	0	0		114	28	6	11	0.9	23	0.9	0.9		1.48495e-05	4.57555e-06	8.13911e-07	1.67576e-06	1.14323e-07	3.14155e-06	1.16382e-07	1.18395e-07		-1.6984	-4.1894	-3.14752	-7.02115	-2.24087	-6.9954	-6.97066		10	6	5	9	5	9	9
sgTGGT1_202030_2	52	13	0	0	0	6	0	0		52	13	0.9	0.9	0.9	6	0.9	0.9		6.77346e-06	2.12436e-06	1.22087e-07	1.37108e-07	1.14323e-07	8.19534e-07	1.16382e-07	1.18395e-07		-1.67286	-5.79391	-5.62651	-5.8887	-3.04702	-5.86295	-5.83821		9	9	8	7	8	7	7
sgTGGT1_202030_3	42	205	482	357	486	241	18	8		42	205	482	357	486	241	18	8		5.47087e-06	3.34996e-05	6.53842e-05	5.43861e-05	6.17347e-05	3.29179e-05	2.32764e-06	1.0524e-06		2.6143	3.5791	3.3134	3.49624	2.58903	-1.2329	-2.37809		1	1	1	1	1	1	1
sgTGGT1_202030_4	60	33	37	1	0	6	0	0		60	33	37	1	0.9	6	0.9	0.9		7.81553e-06	5.39262e-06	5.01912e-06	1.52342e-07	1.14323e-07	8.19534e-07	1.16382e-07	1.18395e-07		-0.535357	-0.638909	-5.68096	-6.09515	-3.25347	-6.0694	-6.04466		7	4	9	8	9	8	8
sgTGGT1_202030_5	36	27	0	0	1	14	0	0		36	27	0.9	0.9	1	14	0.9	0.9		4.68932e-06	4.41214e-06	1.22087e-07	1.37108e-07	1.27026e-07	1.91224e-06	1.16382e-07	1.18395e-07		-0.0878984	-5.2634	-5.09599	-5.20618	-1.29411	-5.33244	-5.3077		5	7	6	4	4	3	3
sgTGGT1_202030_6	46	54	92	125	91	26	1	0		46	54	92	125	91	26	1	0.9		5.9919e-06	8.82428e-06	1.248e-05	1.90428e-05	1.15594e-05	3.55131e-06	1.29313e-07	1.18395e-07		0.558465	1.05853	1.66816	0.947977	-0.754662	-5.53407	-5.66133		2	3	2	2	3	5	6
sgTGGT1_202030_7	139	53	0	0	0	21	0	0		139	53	0.9	0.9	0.9	21	0.9	0.9		1.8106e-05	8.66087e-06	1.22087e-07	1.37108e-07	1.14323e-07	2.86837e-06	1.16382e-07	1.18395e-07		-1.06388	-7.21242	-7.04501	-7.3072	-2.65816	-7.28145	-7.25671		8	10	10	10	7	10	10
sgTGGT1_202030_8	41	27	0	0	0	0	0	0		41	27	0.9	0.9	0.9	0.9	0.9	0.9		5.34061e-06	4.41214e-06	1.22087e-07	1.37108e-07	1.14323e-07	1.2293e-07	1.16382e-07	1.18395e-07		-0.275525	-5.45103	-5.28362	-5.54581	-5.4411	-5.52006	-5.49532		6	8	7	5	10	4	4
sgTGGT1_202030_9	33	28	74	49	46	19	0	0		33	28	74	49	46	19	0.9	0.9		4.29854e-06	4.57555e-06	1.00382e-05	7.46476e-06	5.8432e-06	2.59519e-06	1.16382e-07	1.18395e-07		0.0900999	1.22359	0.79625	0.442912	-0.728007	-5.20691	-5.18217		4	2	3	3	2	2	2
sgTGGT1_202040_1	43	69	197	136	99	75	0	0		43	69	197	136	99	75	0.9	0.9		5.60113e-06	1.12755e-05	2.67234e-05	2.07185e-05	1.25756e-05	1.02442e-05	1.16382e-07	1.18395e-07		1.0094	2.25432	1.88713	1.16684	0.871014	-5.58878	-5.56404		2	2	2	3	3	5	4
sgTGGT1_202040_10	69	24	9	0	0	0	0	0		69	24	9	0.9	0.9	0.9	0.9	0.9		8.98785e-06	3.9219e-06	1.22087e-06	1.37108e-07	1.14323e-07	1.2293e-07	1.16382e-07	1.18395e-07		-1.19642	-2.88007	-6.03459	-6.29678	-6.19207	-6.27104	-6.2463		7	7	7	8	10	6	5
sgTGGT1_202040_2	75	62	10	3	4	842	10312	11371		75	62	10	3	4	842	10312	11371		9.76941e-06	1.01316e-05	1.35652e-06	4.57026e-07	5.08104e-07	0.000115008	0.00133348	0.00149585		0.0525167	-2.84836	-4.41792	-4.26507	3.55732	7.09271	7.25848		4	6	6	5	1	1	1
sgTGGT1_202040_3	84	27	4	0	0	3	0	0		84	27	4	0.9	0.9	3	0.9	0.9		1.09417e-05	4.41214e-06	5.42607e-07	1.37108e-07	1.14323e-07	4.09767e-07	1.16382e-07	1.18395e-07		-1.31029	-4.33379	-6.31839	-6.58058	-4.73889	-6.55483	-6.53009		8	9	8	9	9	8	7
sgTGGT1_202040_4	123	30	128	97	22	45	38	43		123	30	128	97	22	45	38	43		1.60218e-05	4.90238e-06	1.73634e-05	1.47772e-05	2.79457e-06	6.1465e-06	4.91391e-06	5.65665e-06		-1.70848	0.116014	-0.116668	-2.51934	-1.3822	-1.70509	-1.50202		10	4	4	4	6	3	3
sgTGGT1_202040_5	124	37	4	0	4	86	528	426		124	37	4	0.9	4	86	528	426		1.61521e-05	6.04627e-06	5.42607e-07	1.37108e-07	5.08104e-07	1.17466e-05	6.82775e-05	5.60403e-05		-1.4176	-4.89567	-6.88027	-4.99045	-0.459471	2.07969	1.79474		9	10	10	7	5	2	2
sgTGGT1_202040_6	79	266	605	647	808	303	5	0		79	266	605	647	808	303	5	0.9		1.02904e-05	4.34678e-05	8.20694e-05	9.85653e-05	0.000102637	4.13864e-05	6.46567e-07	1.18395e-07		2.07864	2.99554	3.25977	3.31817	2.00785	-3.99236	-6.44155		1	1	1	1	2	4	6
sgTGGT1_202040_7	88	129	183	178	318	122	1	0		88	129	183	178	318	122	1	0.9		1.14628e-05	2.10802e-05	2.48243e-05	2.71169e-05	4.03943e-05	1.66638e-05	1.29313e-07	1.18395e-07		0.878935	1.1148	1.24224	1.8172	0.539766	-6.46994	-6.5972		3	3	3	2	4	7	8
sgTGGT1_202040_8	89	37	7	0	0	17	0	0		89	37	7	0.9	0.9	17	0.9	0.9		1.1593e-05	6.04627e-06	9.49563e-07	1.37108e-07	1.14323e-07	2.32201e-06	1.16382e-07	1.18395e-07		-0.939141	-3.60985	-6.4018	-6.66399	-2.31981	-6.63824	-6.61351		6	8	9	10	8	9	9
sgTGGT1_202040_9	98	47	44	35	4	28	0	0		98	47	44	35	4	28	0.9	0.9		1.27654e-05	7.68039e-06	5.96868e-06	5.33197e-06	5.08104e-07	3.82449e-06	1.16382e-07	1.18395e-07		-0.732982	-1.09675	-1.25949	-4.65097	-1.73889	-6.77722	-6.75248		5	5	5	6	7	10	10
sgTGGT1_202050_1	167	53	4	0	0	30	0	0		167	53	4	0.9	0.9	30	0.9	0.9		2.17532e-05	8.66087e-06	5.42607e-07	1.37108e-07	1.14323e-07	4.09767e-06	1.16382e-07	1.18395e-07		-1.32864	-5.32518	-7.30977	-7.57196	-2.40835	-7.54622	-7.52148		8	8	10	10	8	10	10
sgTGGT1_202050_10	38	21	0	0	0	8	0	0		38	21	0.9	0.9	0.9	8	0.9	0.9		4.94983e-06	3.43167e-06	1.22087e-07	1.37108e-07	1.14323e-07	1.09271e-06	1.16382e-07	1.18395e-07		-0.528471	-5.3414	-5.174	-5.43619	-2.17947	-5.41044	-5.3857		7	9	8	7	7	5	5
sgTGGT1_202050_2	30	6	2	0	0	0	0	0		30	6	2	0.9	0.9	0.9	0.9	0.9		3.90776e-06	9.80476e-07	2.71304e-07	1.37108e-07	1.14323e-07	1.2293e-07	1.16382e-07	1.18395e-07		-1.99479	-3.84836	-4.83296	-5.09515	-4.99043	-5.0694	-5.04466		10	7	7	6	10	4	4
sgTGGT1_202050_3	74	120	68	70	87	52	1	0		74	120	68	70	87	52	1	0.9		9.63915e-06	1.96095e-05	9.22432e-06	1.06639e-05	1.10513e-05	7.10262e-06	1.29313e-07	1.18395e-07		1.02458	-0.0634625	0.145763	0.197234	-0.440554	-6.21996	-6.34723		2	4	4	4	5	8	9
sgTGGT1_202050_4	20	14	4	3	0	9	0	0		20	14	4	3	0.9	9	0.9	0.9		2.60518e-06	2.28778e-06	5.42607e-07	4.57026e-07	1.14323e-07	1.2293e-06	1.16382e-07	1.18395e-07		-0.187434	-2.2634	-2.51103	-4.51019	-1.08354	-4.48444	-4.4597		5	6	5	5	6	3	3
sgTGGT1_202050_5	61	202	440	379	614	361	0	0		61	202	440	379	614	361	0.9	0.9		7.94578e-06	3.30094e-05	5.96868e-05	5.77376e-05	7.7994e-05	4.93086e-05	1.16382e-07	1.18395e-07		2.05461	2.90915	2.86125	3.2951	2.63358	-6.09325	-6.06851		1	1	1	1	1	7	7
sgTGGT1_202050_6	110	130	269	262	373	177	36	56		110	130	269	262	373	177	36	56		1.43285e-05	2.12436e-05	3.64903e-05	3.99136e-05	4.73807e-05	2.41762e-05	4.65528e-06	7.3668e-06		0.568147	1.34863	1.478	1.72542	0.754706	-1.62194	-0.959774		3	2	2	2	2	2	2
sgTGGT1_202050_7	57	16	0	0	0	6	0	0		57	16	0.9	0.9	0.9	6	0.9	0.9		7.42475e-06	2.6146e-06	1.22087e-07	1.37108e-07	1.14323e-07	8.19534e-07	1.16382e-07	1.18395e-07		-1.50575	-5.92637	-5.75896	-6.02115	-3.17947	-5.9954	-5.97066		9	10	9	8	9	6	6
sgTGGT1_202050_8	111	72	24	4	0	137	339	229		111	72	24	4	0.9	137	339	229		1.44587e-05	1.17657e-05	3.25564e-06	6.09368e-07	1.14323e-07	1.87127e-05	4.38373e-05	3.01249e-05		-0.297352	-2.15093	-4.56848	-6.98267	0.372076	1.60022	1.05902		6	5	6	9	3	1	1
sgTGGT1_202050_9	70	61	127	83	94	66	0	0		70	61	127	83	94	66	0.9	0.9		9.11811e-06	9.96817e-06	1.72278e-05	1.26444e-05	1.19404e-05	9.01487e-06	1.16382e-07	1.18395e-07		0.128593	0.91793	0.47169	0.38905	-0.0164288	-6.29179	-6.26706		4	3	3	3	4	9	8
sgTGGT1_202065_1	56	31	8	0	0	13	0	0		56	31	8	0.9	0.9	13	0.9	0.9		7.29449e-06	5.06579e-06	1.08521e-06	1.37108e-07	1.14323e-07	1.77566e-06	1.16382e-07	1.18395e-07		-0.526019	-2.74883	-5.73342	-5.99561	-2.03846	-5.96987	-5.94513		4	5	7	8	7	6	6
sgTGGT1_202065_10	157	66	2	0	4	32	0	0		157	66	2	0.9	4	32	0.9	0.9		2.04506e-05	1.07852e-05	2.71304e-07	1.37108e-07	5.08104e-07	4.37085e-06	1.16382e-07	1.18395e-07		-0.923088	-6.23609	-7.22069	-5.33088	-2.22616	-7.45713	-7.43239		5	10	10	4	8	9	9
sgTGGT1_202065_2	134	197	306	397	404	340	2	0		134	197	306	397	404	340	2	0.9		1.74547e-05	3.21923e-05	4.15095e-05	6.04798e-05	5.13185e-05	4.64402e-05	2.58627e-07	1.18395e-07		0.883102	1.24983	1.79284	1.55587	1.41176	-6.0766	-7.20386		3	2	2	3	2	7	8
sgTGGT1_202065_3	47	16	0	0	0	30	0	14		47	16	0.9	0.9	0.9	30	0.9	14		6.12216e-06	2.6146e-06	1.22087e-07	1.37108e-07	1.14323e-07	4.09767e-06	1.16382e-07	1.8417e-06		-1.22745	-5.64806	-5.48066	-5.74285	-0.579238	-5.7171	-1.733		7	9	5	5	4	3	1
sgTGGT1_202065_4	116	40	4	0	0	6	0	0		116	40	4	0.9	0.9	6	0.9	0.9		1.511e-05	6.53651e-06	5.42607e-07	1.37108e-07	1.14323e-07	8.19534e-07	1.16382e-07	1.18395e-07		-1.20891	-4.79945	-6.78405	-7.04624	-4.20456	-7.02049	-6.99575		6	7	9	9	10	8	7
sgTGGT1_202065_5	48	14	7	0	0	17	0	0		48	14	7	0.9	0.9	17	0.9	0.9		6.25242e-06	2.28778e-06	9.49563e-07	1.37108e-07	1.14323e-07	2.32201e-06	1.16382e-07	1.18395e-07		-1.45047	-2.71908	-5.51103	-5.77322	-1.42904	-5.74747	-5.72273		9	4	6	6	6	4	3
sgTGGT1_202065_6	48	99	365	313	309	113	1	0		48	99	365	313	309	113	1	0.9		6.25242e-06	1.61779e-05	4.95129e-05	4.76831e-05	3.9251e-05	1.54345e-05	1.29313e-07	1.18395e-07		1.37153	2.98532	2.93099	2.65024	1.30368	-5.59547	-5.72273		2	1	1	1	3	2	3
sgTGGT1_202065_7	51	4	1	1	0	19	0	0		51	4	1	1	0.9	19	0.9	0.9		6.6432e-06	6.53651e-07	1.35652e-07	1.52342e-07	1.14323e-07	2.59519e-06	1.16382e-07	1.18395e-07		-3.34529	-5.6139	-5.44649	-5.86068	-1.35604	-5.83494	-5.8102		10	8	4	7	5	5	5
sgTGGT1_202065_8	194	436	368	367	910	644	1	0		194	436	368	367	910	644	1	0.9		2.52702e-05	7.12479e-05	4.99199e-05	5.59095e-05	0.000115594	8.79633e-05	1.29313e-07	1.18395e-07		1.49541	0.982177	1.14566	2.19355	1.79946	-7.61042	-7.73769		1	3	3	2	1	10	10
sgTGGT1_202065_9	173	52	9	2	0	35	98	37		173	52	9	2	0.9	35	98	37		2.25348e-05	8.49746e-06	1.22087e-06	3.04684e-07	1.14323e-07	4.78061e-06	1.26727e-05	4.86735e-06		-1.40705	-4.20618	-6.20869	-7.62289	-2.23689	-0.830426	-2.21094		8	6	8	10	9	1	2
sgTGGT1_202070_1	33	28	0	0	0	0	0	0		33	28	0.9	0.9	0.9	0.9	0.9	0.9		4.29854e-06	4.57555e-06	1.22087e-07	1.37108e-07	1.14323e-07	1.2293e-07	1.16382e-07	1.18395e-07		0.0900999	-5.13787	-4.97046	-5.23265	-5.12794	-5.20691	-5.18217		2	10	8	6	9	4	5
sgTGGT1_202070_10	259	120	10	0	0	38	5	0		259	120	10	0.9	0.9	38	5	0.9		3.3737e-05	1.96095e-05	1.35652e-06	1.37108e-07	1.14323e-07	5.19038e-06	6.46567e-07	1.18395e-07		-0.782779	-4.63635	-7.94288	-8.20507	-2.70042	-5.70539	-8.15458		8	9	10	10	3	7	10
sgTGGT1_202070_2	37	31	41	8	4	3	0	0		37	31	41	8	4	3	0.9	0.9		4.81957e-06	5.06579e-06	5.56172e-06	1.21874e-06	5.08104e-07	4.09767e-07	1.16382e-07	1.18395e-07		0.0718821	0.206627	-1.98352	-3.24571	-3.55603	-5.37196	-5.34723		3	2	3	2	5	6	7
sgTGGT1_202070_3	12	9	0	0	0	0	0	0		12	9	0.9	0.9	0.9	0.9	0.9	0.9		1.56311e-06	1.47071e-06	1.22087e-07	1.37108e-07	1.14323e-07	1.2293e-07	1.16382e-07	1.18395e-07		-0.0878984	-3.67844	-3.51103	-3.77322	-3.66851	-3.74747	-3.72273		4	6	6	5	6	2	2
sgTGGT1_202070_4	22	22	0	0	2	0	0	0		22	22	0.9	0.9	2	0.9	0.9	0.9		2.86569e-06	3.59508e-06	1.22087e-07	1.37108e-07	2.54052e-07	1.2293e-07	1.16382e-07	1.18395e-07		0.327139	-4.55291	-4.3855	-3.49569	-4.54297	-4.62194	-4.5972		1	8	7	3	8	3	3
sgTGGT1_202070_5	176	63	46	23	2	82	0	5		176	63	46	23	2	82	0.9	5		2.29255e-05	1.0295e-05	6.23998e-06	3.50387e-06	2.54052e-07	1.12003e-05	1.16382e-07	6.5775e-07		-1.15501	-1.87734	-2.70994	-6.49569	-1.03342	-7.62194	-5.12327		9	4	4	8	2	10	4
sgTGGT1_202070_6	95	57	127	81	16	13	0	0		95	57	127	81	16	13	0.9	0.9		1.23746e-05	9.31452e-06	1.72278e-05	1.23397e-05	2.03242e-06	1.77566e-06	1.16382e-07	1.18395e-07		-0.409826	0.477357	-0.0040718	-2.60611	-2.80096	-6.73237	-6.70763		5	1	1	1	4	8	8
sgTGGT1_202070_7	36	21	12	9	0	0	0	0		36	21	12	9	0.9	0.9	0.9	0.9		4.68932e-06	3.43167e-06	1.62782e-06	1.37108e-06	1.14323e-07	1.2293e-07	1.16382e-07	1.18395e-07		-0.450468	-1.52643	-1.77407	-5.35818	-5.25347	-5.33244	-5.3077		6	3	2	7	10	5	6
sgTGGT1_202070_8	142	74	6	0	0	7	0	0		142	74	6	0.9	0.9	7	0.9	0.9		1.84967e-05	1.20925e-05	8.13911e-07	1.37108e-07	1.14323e-07	9.56122e-07	1.16382e-07	1.18395e-07		-0.613155	-4.50626	-7.07582	-7.33801	-4.27393	-7.31226	-7.28752		7	7	9	9	7	9	9
sgTGGT1_202070_9	10	2	0	0	0	10	0	0		10	2	0.9	0.9	0.9	10	0.9	0.9		1.30259e-06	3.26825e-07	1.22087e-07	1.37108e-07	1.14323e-07	1.36589e-06	1.16382e-07	1.18395e-07		-1.99479	-3.4154	-3.248	-3.51019	0.0684601	-3.48444	-3.4597		10	5	5	4	1	1	1
sgTGGT1_202080_1	62	31	4	0	0	24	0	0		62	31	4	0.9	0.9	24	0.9	0.9		8.07604e-06	5.06579e-06	5.42607e-07	1.37108e-07	1.14323e-07	3.27813e-06	1.16382e-07	1.18395e-07		-0.672861	-3.89567	-5.88027	-6.14246	-1.30077	-6.11671	-6.09197		3	4	6	6	4	6	6
sgTGGT1_202080_10	2	1	0	0	0	0	0	0		2	1	0.9	0.9	0.9	0.9	0.9	0.9		2.60518e-07	1.63413e-07	1.22087e-07	1.37108e-07	1.14323e-07	1.2293e-07	1.16382e-07	1.18395e-07		-0.672861	-1.09348	-0.926069	-1.18826	-1.08354	-1.16251	-1.13777		3	1	1	1	3	1	1
sgTGGT1_202080_2	139	57	5	0	0	8	0	0		139	57	5	0.9	0.9	8	0.9	0.9		1.8106e-05	9.31452e-06	6.78259e-07	1.37108e-07	1.14323e-07	1.09271e-06	1.16382e-07	1.18395e-07		-0.958912	-4.73848	-7.04501	-7.3072	-4.05048	-7.28145	-7.25671		6	7	10	10	8	10	10
sgTGGT1_202080_3	5	2	1	0	0	3	0	0		5	2	1	0.9	0.9	3	0.9	0.9		6.51294e-07	3.26825e-07	1.35652e-07	1.37108e-07	1.14323e-07	4.09767e-07	1.16382e-07	1.18395e-07		-0.994789	-2.2634	-2.248	-2.51019	-0.668505	-2.48444	-2.4597		7	2	2	2	1	2	2
sgTGGT1_202080_4	66	34	0	0	0	0	0	0		66	34	0.9	0.9	0.9	0.9	0.9	0.9		8.59708e-06	5.55603e-06	1.22087e-07	1.37108e-07	1.14323e-07	1.2293e-07	1.16382e-07	1.18395e-07		-0.629792	-6.13787	-5.97046	-6.23265	-6.12794	-6.20691	-6.18217		2	10	7	7	10	7	7
sgTGGT1_202080_5	110	55	5	0	0	14	0	0		110	55	5	0.9	0.9	14	0.9	0.9		1.43285e-05	8.98769e-06	6.78259e-07	1.37108e-07	1.14323e-07	1.91224e-06	1.16382e-07	1.18395e-07		-0.672861	-4.4009	-6.70743	-6.96962	-2.90554	-6.94387	-6.91913		3	6	9	9	5	9	9
sgTGGT1_202080_6	36	13	0	0	1	21	0	0		36	13	0.9	0.9	1	21	0.9	0.9		4.68932e-06	2.12436e-06	1.22087e-07	1.37108e-07	1.27026e-07	2.86837e-06	1.16382e-07	1.18395e-07		-1.14235	-5.2634	-5.09599	-5.20618	-0.709147	-5.33244	-5.3077		9	8	3	5	2	3	3
sgTGGT1_202080_7	83	33	4	0	0	7	0	0		83	33	4	0.9	0.9	7	0.9	0.9		1.08115e-05	5.39262e-06	5.42607e-07	1.37108e-07	1.14323e-07	9.56122e-07	1.16382e-07	1.18395e-07		-1.00351	-4.31651	-6.30111	-6.5633	-3.49922	-6.53755	-6.51281		8	5	8	8	6	8	8
sgTGGT1_202080_8	59	37	0	0	2	4	0	0		59	37	0.9	0.9	2	4	0.9	0.9		7.68527e-06	6.04627e-06	1.22087e-07	1.37108e-07	2.54052e-07	5.46356e-07	1.16382e-07	1.18395e-07		-0.346051	-5.97612	-5.80871	-4.9189	-3.81418	-6.04515	-6.02042		1	9	5	4	7	5	5
sgTGGT1_202080_9	38	11	3	0	2	0	0	0		38	11	3	0.9	2	0.9	0.9	0.9		4.94983e-06	1.79754e-06	4.06955e-07	1.37108e-07	2.54052e-07	1.2293e-07	1.16382e-07	1.18395e-07		-1.46136	-3.60444	-5.174	-4.28418	-5.33147	-5.41044	-5.3857		10	3	4	3	9	4	4
sgTGGT1_202090_1	128	66	3	0	2	16	0	0		128	66	3	0.9	2	16	0.9	0.9		1.66731e-05	1.07852e-05	4.06955e-07	1.37108e-07	2.54052e-07	2.18542e-06	1.16382e-07	1.18395e-07		-0.628467	-5.35651	-6.92607	-6.03626	-2.93154	-7.16251	-7.13777		6	10	10	10	9	9	9
sgTGGT1_202090_10	214	95	45	3	7	25	0	0		214	95	45	3	7	25	0.9	0.9		2.78754e-05	1.55242e-05	6.10433e-06	4.57026e-07	8.89182e-07	3.41472e-06	1.16382e-07	1.18395e-07		-0.844472	-2.19109	-5.93057	-4.97037	-3.02915	-7.90398	-7.87924		9	7	9	8	10	10	10
sgTGGT1_202090_2	102	30	84	32	36	149	149	147		102	30	84	32	36	149	149	147		1.32864e-05	4.90238e-06	1.13948e-05	4.87495e-06	4.57294e-06	2.03517e-05	1.92677e-05	1.93378e-05		-1.4384	-0.22158	-1.44649	-1.53876	0.615203	0.536235	0.541478		10	4	6	6	3	3	3
sgTGGT1_202090_3	123	62	92	39	148	73	1	0		123	62	92	39	148	73	1	0.9		1.60218e-05	1.01316e-05	1.248e-05	5.94134e-06	1.87999e-05	9.97099e-06	1.29313e-07	1.18395e-07		-0.661179	-0.360424	-1.43118	0.230683	-0.68423	-6.95302	-7.08029		7	6	5	4	6	7	7
sgTGGT1_202090_4	112	192	273	292	210	162	4	0		112	192	273	292	210	162	4	0.9		1.4589e-05	3.13752e-05	3.70329e-05	4.44839e-05	2.66755e-05	2.21274e-05	5.17254e-07	1.18395e-07		1.10475	1.34393	1.6084	0.870635	0.600955	-4.81786	-6.94513		1	2	1	3	4	5	6
sgTGGT1_202090_5	220	245	653	544	494	310	63	80		220	245	653	544	494	310	63	80		2.86569e-05	4.00361e-05	8.85806e-05	8.28741e-05	6.27509e-05	4.23426e-05	8.14675e-06	1.0524e-05		0.482417	1.62811	1.53204	1.13075	0.563225	-1.81459	-1.4452		2	1	2	1	5	4	4
sgTGGT1_202090_6	39	31	4	0	0	16	0	0		39	31	4	0.9	0.9	16	0.9	0.9		5.08009e-06	5.06579e-06	5.42607e-07	1.37108e-07	1.14323e-07	2.18542e-06	1.16382e-07	1.18395e-07		-0.00406678	-3.22687	-5.21147	-5.47366	-1.21694	-5.44791	-5.42317		5	8	8	9	7	6	5
sgTGGT1_202090_7	124	122	117	146	243	36	0	0		124	122	117	146	243	36	0.9	0.9		1.61521e-05	1.99363e-05	1.58713e-05	2.22419e-05	3.08673e-05	4.9172e-06	1.16382e-07	1.18395e-07		0.30368	-0.0253035	0.461562	0.93436	-1.71581	-7.11671	-7.09197		3	3	3	2	8	8	8
sgTGGT1_202090_8	152	141	121	56	105	357	1606	1250		152	141	121	56	105	357	1606	1250		1.97993e-05	2.30412e-05	1.64139e-05	8.53115e-06	1.33377e-05	4.87622e-05	0.000207677	0.000164437		0.218763	-0.270536	-1.21464	-0.569938	1.30031	3.39082	3.05402		4	5	4	5	2	2	2
sgTGGT1_202090_9	20	9	0	0	0	242	1956	1660		20	9	0.9	0.9	0.9	242	1956	1660		2.60518e-06	1.47071e-06	1.22087e-07	1.37108e-07	1.14323e-07	3.30545e-05	0.000252937	0.000218373		-0.824864	-4.4154	-4.248	-4.51019	3.6654	6.60125	6.38927		8	9	7	7	1	1	1
sgTGGT1_202100_1	58	29	1	5	0	6	0	0		58	29	1	5	0.9	6	0.9	0.9		7.55501e-06	4.73897e-06	1.35652e-07	7.6171e-07	1.14323e-07	8.19534e-07	1.16382e-07	1.18395e-07		-0.672861	-5.79945	-3.31012	-6.04624	-3.20456	-6.02049	-5.99575		9	10	5	9	8	7	7
sgTGGT1_202100_10	78	42	11	34	4	0	0	0		78	42	11	34	4	0.9	0.9	0.9		1.01602e-05	6.86333e-06	1.49217e-06	5.17963e-06	5.08104e-07	1.2293e-07	1.16382e-07	1.18395e-07		-0.565946	-2.76744	-0.972006	-4.32166	-6.36895	-6.44791	-6.42317		5	6	4	6	10	9	9
sgTGGT1_202100_2	19	75	421	216	237	177	0	0		19	75	421	216	237	177	0.9	0.9		2.47492e-06	1.22559e-05	5.71094e-05	3.29059e-05	3.01052e-05	2.41762e-05	1.16382e-07	1.18395e-07		2.30803	4.52828	3.73289	3.60456	3.28814	-4.41044	-4.3857		1	1	1	1	1	5	5
sgTGGT1_202100_3	17	2	0	0	0	0	2	0		17	2	0.9	0.9	0.9	0.9	2	0.9		2.2144e-06	3.26825e-07	1.22087e-07	1.37108e-07	1.14323e-07	1.2293e-07	2.58627e-07	1.18395e-07		-2.76032	-4.18094	-4.01353	-4.27572	-4.17101	-3.09797	-4.22524		10	8	7	5	9	4	4
sgTGGT1_202100_4	68	64	9	0	0	13	0	0		68	64	9	0.9	0.9	13	0.9	0.9		8.8576e-06	1.04584e-05	1.22087e-06	1.37108e-07	1.14323e-07	1.77566e-06	1.16382e-07	1.18395e-07		0.239676	-2.85901	-6.01353	-6.27572	-2.31856	-6.24997	-6.22524		3	7	9	10	7	8	8
sgTGGT1_202100_5	25	13	0	0	0	9	0	0		25	13	0.9	0.9	0.9	9	0.9	0.9		3.25647e-06	2.12436e-06	1.22087e-07	1.37108e-07	1.14323e-07	1.2293e-06	1.16382e-07	1.18395e-07		-0.616277	-4.73733	-4.56993	-4.83212	-1.40547	-4.80637	-4.78163		8	9	8	7	5	6	6
sgTGGT1_202100_6	112	60	36	1	2	38	199	183		112	60	36	1	2	38	199	183		1.4589e-05	9.80476e-06	4.88347e-06	1.52342e-07	2.54052e-07	5.19038e-06	2.57334e-05	2.40736e-05		-0.573325	-1.5789	-6.58142	-5.84361	-1.49097	0.818762	0.722576		6	5	10	8	6	2	2
sgTGGT1_202100_7	210	112	69	18	26	86	313	231		210	112	69	18	26	86	313	231		2.73543e-05	1.83022e-05	9.35998e-06	2.74216e-06	3.30268e-06	1.17466e-05	4.04751e-05	3.0388e-05		-0.579751	-1.54719	-3.31839	-3.05006	-1.21952	0.565265	0.151734		7	4	6	4	4	3	3
sgTGGT1_202100_8	213	124	74	118	30	150	0	0		213	124	74	118	30	150	0.9	0.9		2.77451e-05	2.02632e-05	1.00382e-05	1.79764e-05	3.81078e-06	2.04883e-05	1.16382e-07	1.18395e-07		-0.453374	-1.46673	-0.626133	-2.86408	-0.437431	-7.89722	-7.87248		4	3	3	3	3	10	10
sgTGGT1_202100_9	138	151	402	356	346	362	825	871		138	151	402	356	346	362	825	871		1.79757e-05	2.46753e-05	5.4532e-05	5.42338e-05	4.3951e-05	4.94452e-05	0.000106684	0.00011458		0.457019	1.60106	1.59314	1.28985	1.45978	2.56922	2.67224		2	2	2	2	2	1	1
sgTGGT1_202110_1	44	167	345	277	474	1116	5763	5119		44	167	345	277	474	1116	5763	5119		5.73139e-06	2.72899e-05	4.67999e-05	4.21987e-05	6.02103e-05	0.000152433	0.000745233	0.000673404		2.25141	3.02955	2.88024	3.39306	4.73315	7.02266	6.87645		1	1	2	2	1	1	1
sgTGGT1_202110_10	128	83	62	47	46	25	0	0		128	83	62	47	46	25	0.9	0.9		1.66731e-05	1.35632e-05	8.41041e-06	7.16008e-06	5.8432e-06	3.41472e-06	1.16382e-07	1.18395e-07		-0.297821	-0.987276	-1.21948	-1.51269	-2.28768	-7.16251	-7.13777		7	4	5	4	6	8	8
sgTGGT1_202110_2	188	84	34	73	1	23	0	0		188	84	34	73	1	23	0.9	0.9		2.44886e-05	1.37267e-05	4.61216e-06	1.1121e-05	1.27026e-07	3.14155e-06	1.16382e-07	1.18395e-07		-0.835132	-2.4086	-1.13883	-7.59084	-2.96257	-7.7171	-7.69236		9	5	4	10	8	10	10
sgTGGT1_202110_3	15	27	0	0	0	0	0	0		15	27	0.9	0.9	0.9	0.9	0.9	0.9		1.95388e-06	4.41214e-06	1.22087e-07	1.37108e-07	1.14323e-07	1.2293e-07	1.16382e-07	1.18395e-07		1.17514	-4.00037	-3.83296	-4.09515	-3.99043	-4.0694	-4.04466		3	7	6	5	10	3	4
sgTGGT1_202110_4	64	43	0	0	0	10	0	12		64	43	0.9	0.9	0.9	10	0.9	12		8.33656e-06	7.02674e-06	1.22087e-07	1.37108e-07	1.14323e-07	1.36589e-06	1.16382e-07	1.5786e-06		-0.246596	-6.09348	-5.92607	-6.18826	-2.60961	-6.16251	-2.40081		6	10	9	8	7	6	3
sgTGGT1_202110_5	142	81	10	0	0	12	0	0		142	81	10	0.9	0.9	12	0.9	0.9		1.84967e-05	1.32364e-05	1.35652e-06	1.37108e-07	1.14323e-07	1.63907e-06	1.16382e-07	1.18395e-07		-0.482758	-3.76929	-7.07582	-7.33801	-3.49632	-7.31226	-7.28752		8	6	10	9	9	9	9
sgTGGT1_202110_6	21	31	0	0	0	26	0	0		21	31	0.9	0.9	0.9	26	0.9	0.9		2.73543e-06	5.06579e-06	1.22087e-07	1.37108e-07	1.14323e-07	3.55131e-06	1.16382e-07	1.18395e-07		0.889018	-4.48579	-4.31839	-4.58058	0.376582	-4.55483	-4.53009		4	8	7	6	4	4	5
sgTGGT1_202110_7	104	79	104	68	131	28	0	0		104	79	104	68	131	28	0.9	0.9		1.35469e-05	1.29096e-05	1.41078e-05	1.03593e-05	1.66404e-05	3.82449e-06	1.16382e-07	1.18395e-07		-0.0695198	0.0585281	-0.387043	0.296727	-1.82462	-6.86295	-6.83821		5	3	3	3	5	7	7
sgTGGT1_202110_8	95	308	669	756	1205	591	2	0		95	308	669	756	1205	591	2	0.9		1.23746e-05	5.03311e-05	9.07511e-05	0.000115171	0.000153066	8.07241e-05	2.58627e-07	1.18395e-07		2.02407	2.87453	3.21832	3.62871	2.70562	-5.58036	-6.70763		2	2	1	1	2	5	6
sgTGGT1_202110_9	45	14	0	0	0	131	526	491		45	14	0.9	0.9	0.9	131	526	491		5.86164e-06	2.28778e-06	1.22087e-07	1.37108e-07	1.14323e-07	1.78931e-05	6.80189e-05	6.4591e-05		-1.35736	-5.58533	-5.41792	-5.68011	1.61003	3.53656	3.46196		10	9	8	7	3	2	2
sgTGGT1_202120_1	34	2	0	0	1	0	0	0		34	2	0.9	0.9	1	0.9	0.9	0.9		4.4288e-06	3.26825e-07	1.22087e-07	1.37108e-07	1.27026e-07	1.2293e-07	1.16382e-07	1.18395e-07		-3.76032	-5.18094	-5.01353	-5.12372	-5.17101	-5.24997	-5.22524		10	4	3	2	10	1	1
sgTGGT1_202120_10	80	35	0	3	0	9	0	0		80	35	0.9	3	0.9	9	0.9	0.9		1.04207e-05	5.71944e-06	1.22087e-07	4.57026e-07	1.14323e-07	1.2293e-06	1.16382e-07	1.18395e-07		-0.865506	-6.4154	-4.51103	-6.51019	-3.08354	-6.48444	-6.4597		3	9	2	8	6	6	6
sgTGGT1_202120_2	76	15	0	0	0	4	0	0		76	15	0.9	0.9	0.9	4	0.9	0.9		9.89967e-06	2.45119e-06	1.22087e-07	1.37108e-07	1.14323e-07	5.46356e-07	1.16382e-07	1.18395e-07		-2.0139	-6.3414	-6.174	-6.43619	-4.17947	-6.41044	-6.3857		9	8	7	7	9	5	5
sgTGGT1_202120_3	264	99	158	81	87	68	1	0		264	99	158	81	87	68	1	0.9		3.43883e-05	1.61779e-05	2.1433e-05	1.23397e-05	1.10513e-05	9.28805e-06	1.29313e-07	1.18395e-07		-1.0879	-0.682085	-1.47861	-1.63771	-1.88847	-8.0549	-8.18217		5	1	1	1	2	10	10
sgTGGT1_202120_4	52	23	0	0	0	16	0	0		52	23	0.9	0.9	0.9	16	0.9	0.9		6.77346e-06	3.75849e-06	1.22087e-07	1.37108e-07	1.14323e-07	2.18542e-06	1.16382e-07	1.18395e-07		-0.849739	-5.79391	-5.62651	-5.8887	-1.63198	-5.86295	-5.83821		2	6	4	3	1	2	2
sgTGGT1_202120_5	55	41	0	0	0	7	0	0		55	41	0.9	0.9	0.9	7	0.9	0.9		7.16423e-06	6.69992e-06	1.22087e-07	1.37108e-07	1.14323e-07	9.56122e-07	1.16382e-07	1.18395e-07		-0.0966686	-5.87483	-5.70743	-5.96962	-2.90554	-5.94387	-5.91913		1	7	5	4	4	3	3
sgTGGT1_202120_6	64	20	13	0	0	8	0	0		64	20	13	0.9	0.9	8	0.9	0.9		8.33656e-06	3.26825e-06	1.76347e-06	1.37108e-07	1.14323e-07	1.09271e-06	1.16382e-07	1.18395e-07		-1.35093	-2.24103	-5.92607	-6.18826	-2.93154	-6.16251	-6.13777		8	2	6	5	5	4	4
sgTGGT1_202120_7	150	51	13	0	0	33	0	0		150	51	13	0.9	0.9	33	0.9	0.9		1.95388e-05	8.33404e-06	1.76347e-06	1.37108e-07	1.14323e-07	4.50743e-06	1.16382e-07	1.18395e-07		-1.22925	-3.46985	-7.15489	-7.41708	-2.11596	-7.39133	-7.36659		6	3	10	10	3	9	9
sgTGGT1_202120_8	121	51	0	0	0	7	0	0		121	51	0.9	0.9	0.9	7	0.9	0.9		1.57613e-05	8.33404e-06	1.22087e-07	1.37108e-07	1.14323e-07	9.56122e-07	1.16382e-07	1.18395e-07		-0.919299	-7.01234	-6.84493	-7.10712	-4.04305	-7.08137	-7.05664		4	10	9	9	8	8	8
sgTGGT1_202120_9	82	26	2	0	1	9	0	0		82	26	2	0.9	1	9	0.9	0.9		1.06812e-05	4.24873e-06	2.71304e-07	1.37108e-07	1.27026e-07	1.2293e-06	1.16382e-07	1.18395e-07		-1.32997	-5.29902	-6.28362	-6.39381	-3.11917	-6.52006	-6.49532		7	5	8	6	7	7	7
sgTGGT1_202140_1	96	65	55	36	31	36	0	0		96	65	55	36	31	36	0.9	0.9		1.25048e-05	1.06218e-05	7.46085e-06	5.48431e-06	3.93781e-06	4.9172e-06	1.16382e-07	1.18395e-07		-0.235456	-0.745075	-1.1891	-1.66702	-1.34658	-6.74747	-6.72273		2	2	2	2	3	7	7
sgTGGT1_202140_10	39	16	2	0	0	7	0	0		39	16	2	0.9	0.9	7	0.9	0.9		5.08009e-06	2.6146e-06	2.71304e-07	1.37108e-07	1.14323e-07	9.56122e-07	1.16382e-07	1.18395e-07		-0.958263	-4.22687	-5.21147	-5.47366	-2.40959	-5.44791	-5.42317		7	7	4	4	7	3	3
sgTGGT1_202140_2	181	208	235	379	1459	348	313	262		181	208	235	379	1459	348	313	262		2.35768e-05	3.39898e-05	3.18782e-05	5.77376e-05	0.000185331	4.75329e-05	4.04751e-05	3.44661e-05		0.527733	0.435199	1.29214	2.97466	1.01156	0.779665	0.547808		1	1	1	1	2	2	2
sgTGGT1_202140_3	114	71	7	0	0	22	0	0		114	71	7	0.9	0.9	22	0.9	0.9		1.48495e-05	1.16023e-05	9.49563e-07	1.37108e-07	1.14323e-07	3.00496e-06	1.16382e-07	1.18395e-07		-0.356004	-3.96701	-6.75896	-7.02115	-2.305	-6.9954	-6.97066		3	6	9	10	6	8	8
sgTGGT1_202140_4	67	25	25	9	0	7	0	0		67	25	25	9	0.9	7	0.9	0.9		8.72734e-06	4.08532e-06	3.3913e-06	1.37108e-06	1.14323e-07	9.56122e-07	1.16382e-07	1.18395e-07		-1.09509	-1.3637	-2.67023	-6.25435	-3.19027	-6.2286	-6.20386		8	3	3	6	10	4	4
sgTGGT1_202140_5	80	46	4	0	0	13	0	0		80	46	4	0.9	0.9	13	0.9	0.9		1.04207e-05	7.51698e-06	5.42607e-07	1.37108e-07	1.14323e-07	1.77566e-06	1.16382e-07	1.18395e-07		-0.471227	-4.2634	-6.248	-6.51019	-2.55303	-6.48444	-6.4597		4	8	8	9	8	6	6
sgTGGT1_202140_6	67	18	0	0	0	222	1137	1062		67	18	0.9	0.9	0.9	222	1137	1062		8.72734e-06	2.94143e-06	1.22087e-07	1.37108e-07	1.14323e-07	3.03227e-05	0.000147029	0.000139706		-1.56903	-6.15956	-5.99216	-6.25435	1.79679	4.07442	4.00071		9	9	6	6	1	1	1
sgTGGT1_202140_7	135	62	0	0	3	27	0	0		135	62	0.9	0.9	3	27	0.9	0.9		1.75849e-05	1.01316e-05	1.22087e-07	1.37108e-07	3.81078e-07	3.6879e-06	1.16382e-07	1.18395e-07		-0.79548	-7.17029	-7.00288	-5.52811	-2.25347	-7.23933	-7.21459		6	10	10	5	5	9	9
sgTGGT1_202140_8	312	144	79	6	15	50	0	0		312	144	79	6	15	50	0.9	0.9		4.06407e-05	2.35314e-05	1.07165e-05	9.14052e-07	1.90539e-06	6.82945e-06	1.16382e-07	1.18395e-07		-0.788338	-1.92309	-5.47451	-4.41477	-2.57309	-8.44791	-8.42317		5	4	5	3	9	10	10
sgTGGT1_202140_9	70	18	16	0	0	17	0	0		70	18	16	0.9	0.9	17	0.9	0.9		9.11811e-06	2.94143e-06	2.17043e-06	1.37108e-07	1.14323e-07	2.32201e-06	1.16382e-07	1.18395e-07		-1.63222	-2.07075	-6.05535	-6.31754	-1.97336	-6.29179	-6.26706		10	5	7	8	4	5	5
sgTGGT1_202160_1	15	13	0	0	0	0	0	0		15	13	0.9	0.9	0.9	0.9	0.9	0.9		1.95388e-06	2.12436e-06	1.22087e-07	1.37108e-07	1.14323e-07	1.2293e-07	1.16382e-07	1.18395e-07		0.120688	-4.00037	-3.83296	-4.09515	-3.99043	-4.0694	-4.04466		1	6	5	3	7	2	1
sgTGGT1_202160_10	89	32	0	0	0	1	7	5		89	32	0.9	0.9	0.9	1	7	5		1.1593e-05	5.2292e-06	1.22087e-07	1.37108e-07	1.14323e-07	1.36589e-07	9.05194e-07	6.5775e-07		-1.14859	-6.56921	-6.4018	-6.66399	-6.40727	-3.67889	-4.13957		9	10	9	7	10	1	2
sgTGGT1_202160_2	20	16	0	0	0	0	0	0		20	16	0.9	0.9	0.9	0.9	0.9	0.9		2.60518e-06	2.6146e-06	1.22087e-07	1.37108e-07	1.14323e-07	1.2293e-07	1.16382e-07	1.18395e-07		0.00521103	-4.4154	-4.248	-4.51019	-4.40547	-4.48444	-4.4597		2	7	6	4	8	3	3
sgTGGT1_202160_3	55	26	7	0	0	5	0	0		55	26	7	0.9	0.9	5	0.9	0.9		7.16423e-06	4.24873e-06	9.49563e-07	1.37108e-07	1.14323e-07	6.82945e-07	1.16382e-07	1.18395e-07		-0.753781	-2.91548	-5.70743	-5.96962	-3.39097	-5.94387	-5.91913		7	5	7	5	6	4	4
sgTGGT1_202160_4	89	50	15	16	0	29	0	0		89	50	15	16	0.9	29	0.9	0.9		1.1593e-05	8.17063e-06	2.03478e-06	2.43747e-06	1.14323e-07	3.96108e-06	1.16382e-07	1.18395e-07		-0.504738	-2.51031	-2.2498	-6.66399	-1.54929	-6.63824	-6.61351		4	4	3	7	3	6	6
sgTGGT1_202160_5	80	36	0	0	0	9	0	0		80	36	0.9	0.9	0.9	9	0.9	0.9		1.04207e-05	5.88285e-06	1.22087e-07	1.37108e-07	1.14323e-07	1.2293e-06	1.16382e-07	1.18395e-07		-0.824864	-6.4154	-6.248	-6.51019	-3.08354	-6.48444	-6.4597		8	9	8	6	5	5	5
sgTGGT1_202160_6	215	108	67	35	2	31	0	0		215	108	67	35	2	31	0.9	0.9		2.80056e-05	1.76486e-05	9.08867e-06	5.33197e-06	2.54052e-07	4.23426e-06	1.16382e-07	1.18395e-07		-0.666166	-1.62358	-2.39298	-6.78445	-2.72554	-7.9107	-7.88597		6	3	4	9	4	10	9
sgTGGT1_202160_7	172	53	7	0	0	6	0	0		172	53	7	0.9	0.9	6	0.9	0.9		2.24045e-05	8.66087e-06	9.49563e-07	1.37108e-07	1.14323e-07	8.19534e-07	1.16382e-07	1.18395e-07		-1.37121	-4.56038	-7.35233	-7.61452	-4.77284	-7.58878	-7.56404		10	8	10	10	9	7	7
sgTGGT1_202160_8	201	139	122	110	27	85	1	0		201	139	122	110	27	85	1	0.9		2.6182e-05	2.27144e-05	1.65495e-05	1.67576e-05	3.4297e-06	1.16101e-05	1.29313e-07	1.18395e-07		-0.204971	-0.661786	-0.643758	-2.93242	-1.1732	-7.66156	-7.78882		3	2	2	2	2	9	8
sgTGGT1_202160_9	394	204	465	331	210	188	2	0		394	204	465	331	210	188	2	0.9		5.1322e-05	3.33362e-05	6.30781e-05	5.04252e-05	2.66755e-05	2.56787e-05	2.58627e-07	1.18395e-07		-0.622487	0.297563	-0.0254306	-0.944062	-0.999003	-7.63256	-8.75982		5	1	1	1	1	8	10
sgTGGT1_202170_1	100	48	0	0	1	7	0	0		100	48	0.9	0.9	1	7	0.9	0.9		1.30259e-05	7.84381e-06	1.22087e-07	1.37108e-07	1.27026e-07	9.56122e-07	1.16382e-07	1.18395e-07		-0.731755	-6.73733	-6.56993	-6.68011	-3.76804	-6.80637	-6.78163		4	10	8	7	7	7	7
sgTGGT1_202170_10	129	65	25	4	10	3	0	0		129	65	25	4	10	3	0.9	0.9		1.68034e-05	1.06218e-05	3.3913e-06	6.09368e-07	1.27026e-06	4.09767e-07	1.16382e-07	1.18395e-07		-0.66172	-2.30884	-4.78529	-3.72556	-5.3578	-7.17374	-7.149		3	2	2	1	9	9	9
sgTGGT1_202170_2	157	69	8	0	0	16	0	0		157	69	8	0.9	0.9	16	0.9	0.9		2.04506e-05	1.12755e-05	1.08521e-06	1.37108e-07	1.14323e-07	2.18542e-06	1.16382e-07	1.18395e-07		-0.858957	-4.23609	-7.22069	-7.48288	-3.22616	-7.45713	-7.43239		5	3	10	10	4	10	10
sgTGGT1_202170_3	123	44	6	0	0	12	0	0		123	44	6	0.9	0.9	12	0.9	0.9		1.60218e-05	7.19016e-06	8.13911e-07	1.37108e-07	1.14323e-07	1.63907e-06	1.16382e-07	1.18395e-07		-1.15594	-4.29902	-6.86858	-7.13077	-3.28909	-7.10503	-7.08029		7	4	9	9	5	8	8
sgTGGT1_202170_4	87	58	0	0	0	7	0	0		87	58	0.9	0.9	0.9	7	0.9	0.9		1.13325e-05	9.47793e-06	1.22087e-07	1.37108e-07	1.14323e-07	9.56122e-07	1.16382e-07	1.18395e-07		-0.257823	-6.53642	-6.36901	-6.6312	-3.56713	-6.60545	-6.58072		1	9	6	6	6	5	5
sgTGGT1_202170_5	43	26	0	0	0	37	0	0		43	26	0.9	0.9	0.9	37	0.9	0.9		5.60113e-06	4.24873e-06	1.22087e-07	1.37108e-07	1.14323e-07	5.05379e-06	1.16382e-07	1.18395e-07		-0.398686	-5.51974	-5.35233	-5.61452	-0.148351	-5.58878	-5.56404		2	7	4	4	1	3	3
sgTGGT1_202170_6	40	13	0	0	0	7	0	0		40	13	0.9	0.9	0.9	7	0.9	0.9		5.21035e-06	2.12436e-06	1.22087e-07	1.37108e-07	1.14323e-07	9.56122e-07	1.16382e-07	1.18395e-07		-1.29435	-5.4154	-5.248	-5.51019	-2.44611	-5.48444	-5.4597		8	6	3	3	3	2	2
sgTGGT1_202170_7	91	25	4	0	0	0	0	0		91	25	4	0.9	0.9	0.9	0.9	0.9		1.18535e-05	4.08532e-06	5.42607e-07	1.37108e-07	1.14323e-07	1.2293e-07	1.16382e-07	1.18395e-07		-1.5368	-4.44927	-6.43386	-6.69605	-6.59134	-6.67031	-6.64557		9	5	7	8	10	6	6
sgTGGT1_202170_8	14	0	4	0	0	0	0	0		14	0.9	4	0.9	0.9	0.9	0.9	0.9		1.82362e-06	1.47071e-07	5.42607e-07	1.37108e-07	1.14323e-07	1.2293e-07	1.16382e-07	1.18395e-07		-3.63222	-1.74883	-3.73342	-3.99561	-3.8909	-3.96987	-3.94513		10	1	1	2	8	1	1
sgTGGT1_202170_9	73	32	0	0	0	30	0	0		73	32	0.9	0.9	0.9	30	0.9	0.9		9.50889e-06	5.2292e-06	1.22087e-07	1.37108e-07	1.14323e-07	4.09767e-06	1.16382e-07	1.18395e-07		-0.862685	-6.2833	-6.11589	-6.37808	-1.21447	-6.35234	-6.3276		6	8	5	5	2	4	4
sgTGGT1_202180_1	7	3	0	0	0	0	0	0		7	3	0.9	0.9	0.9	0.9	0.9	0.9		9.11811e-07	4.90238e-07	1.22087e-07	1.37108e-07	1.14323e-07	1.2293e-07	1.16382e-07	1.18395e-07		-0.895253	-2.90083	-2.73342	-2.99561	-2.8909	-2.96987	-2.94513		8	1	1	1	6	1	1
sgTGGT1_202180_10	51	68	3	0	0	25	0	0		51	68	3	0.9	0.9	25	0.9	0.9		6.6432e-06	1.11121e-05	4.06955e-07	1.37108e-07	1.14323e-07	3.41472e-06	1.16382e-07	1.18395e-07		0.742177	-4.02893	-5.59849	-5.86068	-0.960109	-5.83494	-5.8102		1	4	5	5	1	4	4
sgTGGT1_202180_2	69	12	7	0	0	9	0	0		69	12	7	0.9	0.9	9	0.9	0.9		8.98785e-06	1.96095e-06	9.49563e-07	1.37108e-07	1.14323e-07	1.2293e-06	1.16382e-07	1.18395e-07		-2.19642	-3.24264	-6.03459	-6.29678	-2.87014	-6.27104	-6.2463		10	3	8	8	5	7	7
sgTGGT1_202180_3	59	38	0	0	1	3	0	0		59	38	0.9	0.9	1	3	0.9	0.9		7.68527e-06	6.20968e-06	1.22087e-07	1.37108e-07	1.27026e-07	4.09767e-07	1.16382e-07	1.18395e-07		-0.307576	-5.97612	-5.80871	-5.9189	-4.22922	-6.04515	-6.02042		3	8	6	6	8	5	5
sgTGGT1_202180_4	43	37	0	0	0	2	0	0		43	37	0.9	0.9	0.9	2	0.9	0.9		5.60113e-06	6.04627e-06	1.22087e-07	1.37108e-07	1.14323e-07	2.73178e-07	1.16382e-07	1.18395e-07		0.110328	-5.51974	-5.35233	-5.61452	-4.3578	-5.58878	-5.56404		2	6	2	3	9	2	2
sgTGGT1_202180_5	146	62	3	3	0	42	0	0		146	62	3	3	0.9	42	0.9	0.9		1.90178e-05	1.01316e-05	4.06955e-07	4.57026e-07	1.14323e-07	5.73673e-06	1.16382e-07	1.18395e-07		-0.908489	-5.54633	-5.37893	-7.37808	-1.72905	-7.35234	-7.3276		9	7	3	9	2	9	9
sgTGGT1_202180_6	74	41	4	0	5	6	0	0		74	41	4	0.9	5	6	0.9	0.9		9.63915e-06	6.69992e-06	5.42607e-07	1.37108e-07	6.3513e-07	8.19534e-07	1.16382e-07	1.18395e-07		-0.524762	-4.15093	-6.13552	-3.92378	-3.55603	-6.37196	-6.34723		6	5	9	2	7	8	8
sgTGGT1_202180_7	190	96	0	0	0	34	0	0		190	96	0.9	0.9	0.9	34	0.9	0.9		2.47492e-05	1.56876e-05	1.22087e-07	1.37108e-07	1.14323e-07	4.64402e-06	1.16382e-07	1.18395e-07		-0.657754	-7.66333	-7.49592	-7.75811	-2.41393	-7.73237	-7.70763		7	10	10	10	4	10	10
sgTGGT1_202180_8	67	42	0	0	0	12	0	0		67	42	0.9	0.9	0.9	12	0.9	0.9		8.72734e-06	6.86333e-06	1.22087e-07	1.37108e-07	1.14323e-07	1.63907e-06	1.16382e-07	1.18395e-07		-0.346633	-6.15956	-5.99216	-6.25435	-2.41267	-6.2286	-6.20386		4	9	7	7	3	6	6
sgTGGT1_202180_9	49	28	5	0	0	0	0	0		49	28	5	0.9	0.9	0.9	0.9	0.9		6.38268e-06	4.57555e-06	6.78259e-07	1.37108e-07	1.14323e-07	1.2293e-07	1.16382e-07	1.18395e-07		-0.480216	-3.23425	-5.54078	-5.80297	-5.69825	-5.77722	-5.75248		5	2	4	4	10	3	3
sgTGGT1_202190_1	24	15	0	0	0	0	0	0		24	15	0.9	0.9	0.9	0.9	0.9	0.9		3.12621e-06	2.45119e-06	1.22087e-07	1.37108e-07	1.14323e-07	1.2293e-07	1.16382e-07	1.18395e-07		-0.350933	-4.67844	-4.51103	-4.77322	-4.66851	-4.74747	-4.72273		5	9	7	6	10	2	2
sgTGGT1_202190_10	74	140	304	391	673	241	0	0		74	140	304	391	673	241	0.9	0.9		9.63915e-06	2.28778e-05	4.12382e-05	5.95657e-05	8.54885e-05	3.29179e-05	1.16382e-07	1.18395e-07		1.24697	2.097	2.62751	3.14875	1.7719	-6.37196	-6.34723		2	2	2	2	2	8	7
sgTGGT1_202190_2	91	37	5	0	2	33	0	0		91	37	5	0.9	2	33	0.9	0.9		1.18535e-05	6.04627e-06	6.78259e-07	1.37108e-07	2.54052e-07	4.50743e-06	1.16382e-07	1.18395e-07		-0.971202	-4.12734	-6.43386	-5.54405	-1.39494	-6.67031	-6.64557		7	7	10	7	6	9	9
sgTGGT1_202190_3	82	28	4	22	28	39	1	0		82	28	4	22	28	39	1	0.9		1.06812e-05	4.57555e-06	5.42607e-07	3.35153e-06	3.55673e-06	5.32697e-06	1.29313e-07	1.18395e-07		-1.22306	-4.29902	-1.67219	-1.58645	-1.00369	-6.36806	-6.49532		8	8	6	4	5	7	8
sgTGGT1_202190_4	44	48	103	56	104	22	0	0		44	48	103	56	104	22	0.9	0.9		5.73139e-06	7.84381e-06	1.39721e-05	8.53115e-06	1.32107e-05	3.00496e-06	1.16382e-07	1.18395e-07		0.45267	1.2856	0.573857	1.20475	-0.93154	-5.62194	-5.5972		3	4	3	3	4	4	4
sgTGGT1_202190_5	42	13	5	0	0	8	0	0		42	13	5	0.9	0.9	8	0.9	0.9		5.47087e-06	2.12436e-06	6.78259e-07	1.37108e-07	1.14323e-07	1.09271e-06	1.16382e-07	1.18395e-07		-1.36474	-3.01186	-5.31839	-5.58058	-2.32386	-5.55483	-5.53009		9	6	8	8	8	3	3
sgTGGT1_202190_6	52	27	0	0	0	5	0	0		52	27	0.9	0.9	0.9	5	0.9	0.9		6.77346e-06	4.41214e-06	1.22087e-07	1.37108e-07	1.14323e-07	6.82945e-07	1.16382e-07	1.18395e-07		-0.618413	-5.79391	-5.62651	-5.8887	-3.31005	-5.86295	-5.83821		6	10	9	9	9	5	5
sgTGGT1_202190_7	97	318	589	653	1164	539	648	434		97	318	589	653	1164	539	648	434		1.26351e-05	5.19652e-05	7.98989e-05	9.94794e-05	0.000147858	7.36214e-05	8.37951e-05	5.70927e-05		2.04011	2.66074	2.97696	3.54871	2.54269	2.72943	2.17587		1	1	1	1	1	1	1
sgTGGT1_202190_8	158	42	206	106	8	37	0	0		158	42	206	106	8	37	0.9	0.9		2.05809e-05	6.86333e-06	2.79443e-05	1.61483e-05	1.01621e-06	5.05379e-06	1.16382e-07	1.18395e-07		-1.58432	0.441248	-0.349926	-4.34004	-2.02587	-7.46629	-7.44155		10	5	5	5	7	10	10
sgTGGT1_202190_9	60	63	183	70	1	65	0	0		60	63	183	70	1	65	0.9	0.9		7.81553e-06	1.0295e-05	2.48243e-05	1.06639e-05	1.27026e-07	8.87828e-06	1.16382e-07	1.18395e-07		0.397528	1.66734	0.448326	-5.94315	0.183937	-6.0694	-6.04466		4	3	4	10	3	6	6
sgTGGT1_202200_1	119	35	0	0	0	0	0	0		119	35	0.9	0.9	0.9	0.9	0.9	0.9		1.55008e-05	5.71944e-06	1.22087e-07	1.37108e-07	1.14323e-07	1.2293e-07	1.16382e-07	1.18395e-07		-1.4384	-6.98829	-6.82089	-7.08308	-6.97836	-7.05733	-7.03259		10	8	8	9	10	8	8
sgTGGT1_202200_10	168	70	151	154	130	336	1062	1034		168	70	151	154	130	336	1062	1034		2.18835e-05	1.14389e-05	2.04834e-05	2.34607e-05	1.65134e-05	4.58939e-05	0.000137331	0.000136023		-0.935895	-0.0953846	0.100403	-0.406206	1.06846	2.64974	2.63593		7	2	2	2	1	1	1
sgTGGT1_202200_2	70	35	15	0	3	13	0	0		70	35	15	0.9	3	13	0.9	0.9		9.11811e-06	5.71944e-06	2.03478e-06	1.37108e-07	3.81078e-07	1.77566e-06	1.16382e-07	1.18395e-07		-0.672861	-2.16386	-6.05535	-4.58058	-2.36038	-6.29179	-6.26706		5	3	6	4	4	6	6
sgTGGT1_202200_3	127	55	0	0	0	9	0	0		127	55	0.9	0.9	0.9	9	0.9	0.9		1.65429e-05	8.98769e-06	1.22087e-07	1.37108e-07	1.14323e-07	1.2293e-06	1.16382e-07	1.18395e-07		-0.880186	-7.08216	-6.91475	-7.17694	-3.7503	-7.1512	-7.12646		6	10	10	10	9	10	10
sgTGGT1_202200_4	70	38	12	0	1	8	0	2		70	38	12	0.9	1	8	0.9	2		9.11811e-06	6.20968e-06	1.62782e-06	1.37108e-07	1.27026e-07	1.09271e-06	1.16382e-07	2.631e-07		-0.554216	-2.48579	-6.05535	-6.16554	-3.06082	-6.29179	-5.11505		4	5	6	8	7	6	2
sgTGGT1_202200_5	63	20	11	4	4	8	0	0		63	20	11	4	4	8	0.9	0.9		8.2063e-06	3.26825e-06	1.49217e-06	6.09368e-07	5.08104e-07	1.09271e-06	1.16382e-07	1.18395e-07		-1.32821	-2.45932	-3.75135	-4.01354	-2.90882	-6.13979	-6.11505		9	4	3	3	6	5	5
sgTGGT1_202200_6	123	46	0	0	2	14	0	0		123	46	0.9	0.9	2	14	0.9	0.9		1.60218e-05	7.51698e-06	1.22087e-07	1.37108e-07	2.54052e-07	1.91224e-06	1.16382e-07	1.18395e-07		-1.09181	-7.03599	-6.86858	-5.97877	-3.0667	-7.10503	-7.08029		8	9	9	7	8	9	9
sgTGGT1_202200_7	83	105	204	219	136	153	2	0		83	105	204	219	136	153	2	0.9		1.08115e-05	1.71583e-05	2.7673e-05	3.33629e-05	1.72755e-05	2.08981e-05	2.58627e-07	1.18395e-07		0.666345	1.35591	1.62568	0.676167	0.950809	-5.38555	-6.51281		1	1	1	1	2	2	7
sgTGGT1_202200_8	48	39	0	0	0	41	0	0		48	39	0.9	0.9	0.9	41	0.9	0.9		6.25242e-06	6.37309e-06	1.22087e-07	1.37108e-07	1.14323e-07	5.60015e-06	1.16382e-07	1.18395e-07		0.0275788	-5.67844	-5.51103	-5.77322	-0.15895	-5.74747	-5.72273		2	6	4	5	3	3	3
sgTGGT1_202200_9	58	41	0	0	1	10	0	0		58	41	0.9	0.9	1	10	0.9	0.9		7.55501e-06	6.69992e-06	1.22087e-07	1.37108e-07	1.27026e-07	1.36589e-06	1.16382e-07	1.18395e-07		-0.17329	-5.95146	-5.78405	-5.89424	-2.46759	-6.02049	-5.99575		3	7	5	6	5	4	4
sgTGGT1_202205_1	201	353	872	864	988	496	9	1		201	353	872	864	988	496	9	1		2.6182e-05	5.76847e-05	0.000118288	0.000131624	0.000125502	6.77481e-05	1.16382e-06	1.3155e-07		1.13961	2.17566	2.32977	2.26106	1.3716	-4.49163	-7.63682		2	2	2	2	2	5	9
sgTGGT1_202205_10	58	416	652	535	887	590	4	0		58	416	652	535	887	590	4	0.9		7.55501e-06	6.79797e-05	8.8445e-05	8.1503e-05	0.000112672	8.05875e-05	5.17254e-07	1.18395e-07		3.1696	3.54928	3.43135	3.89855	3.41505	-3.86849	-5.99575		1	1	1	1	1	4	6
sgTGGT1_202205_2	116	65	43	41	72	75	0	0		116	65	43	41	72	75	0.9	0.9		1.511e-05	1.06218e-05	5.83303e-06	6.24602e-06	9.14588e-06	1.02442e-05	1.16382e-07	1.18395e-07		-0.508474	-1.37319	-1.2745	-0.724312	-0.560702	-7.02049	-6.99575		3	5	4	3	6	9	8
sgTGGT1_202205_3	105	55	24	9	0	153	595	567		105	55	24	9	0.9	153	595	567		1.36772e-05	8.98769e-06	3.25564e-06	1.37108e-06	1.14323e-07	2.08981e-05	7.69415e-05	7.45888e-05		-0.605747	-2.07075	-3.31839	-6.9025	0.611602	2.49199	2.44719		6	6	7	8	4	2	2
sgTGGT1_202205_4	220	103	34	6	1	31	0	0		220	103	34	6	1	31	0.9	0.9		2.86569e-05	1.68315e-05	4.61216e-06	9.14052e-07	1.27026e-07	4.23426e-06	1.16382e-07	1.18395e-07		-0.76772	-2.63537	-4.97046	-7.81762	-2.7587	-7.94387	-7.91913		10	7	8	10	9	10	10
sgTGGT1_202205_5	64	31	84	82	18	38	0	0		64	31	84	82	18	38	0.9	0.9		8.33656e-06	5.06579e-06	1.13948e-05	1.2492e-05	2.28647e-06	5.19038e-06	1.16382e-07	1.18395e-07		-0.718665	0.450845	0.583486	-1.86633	-0.683612	-6.16251	-6.13777		8	3	3	5	7	8	7
sgTGGT1_202205_6	148	81	4	17	0	143	649	649		148	81	4	17	0.9	143	649	649		1.92783e-05	1.32364e-05	5.42607e-07	2.58981e-06	1.14323e-07	1.95322e-05	8.39244e-05	8.53759e-05		-0.542464	-5.15093	-2.89606	-7.39771	0.0188781	2.12211	2.14685		4	9	6	9	5	3	3
sgTGGT1_202205_7	114	55	52	33	34	174	1442	1364		114	55	52	33	34	174	1442	1364		1.48495e-05	8.98769e-06	7.05389e-06	5.02729e-06	4.31889e-06	2.37665e-05	0.00018647	0.000179434		-0.724391	-1.07392	-1.56256	-1.78168	0.678514	3.65046	3.59497		9	4	5	4	3	1	1
sgTGGT1_202205_8	42	21	0	0	0	10	0	0		42	21	0.9	0.9	0.9	10	0.9	0.9		5.47087e-06	3.43167e-06	1.22087e-07	1.37108e-07	1.14323e-07	1.36589e-06	1.16382e-07	1.18395e-07		-0.672861	-5.48579	-5.31839	-5.58058	-2.00193	-5.55483	-5.53009		7	10	10	7	8	7	5
sgTGGT1_202205_9	36	19	2	0	0	3	0	0		36	19	2	0.9	0.9	3	0.9	0.9		4.68932e-06	3.10484e-06	2.71304e-07	1.37108e-07	1.14323e-07	4.09767e-07	1.16382e-07	1.18395e-07		-0.594858	-4.1114	-5.09599	-5.35818	-3.5165	-5.33244	-5.3077		5	8	9	6	10	6	4
sgTGGT1_202210_1	59	120	251	217	360	167	0	0		59	120	251	217	360	167	0.9	0.9		7.68527e-06	1.96095e-05	3.40486e-05	3.30582e-05	4.57294e-05	2.28103e-05	1.16382e-07	1.18395e-07		1.35139	2.14743	2.10484	2.57295	1.56952	-6.04515	-6.02042		2	1	1	1	2	3	3
sgTGGT1_202210_10	143	61	0	0	0	31	0	0		143	61	0.9	0.9	0.9	31	0.9	0.9		1.8627e-05	9.96817e-06	1.22087e-07	1.37108e-07	1.14323e-07	4.23426e-06	1.16382e-07	1.18395e-07		-0.901995	-7.25335	-7.08594	-7.34813	-2.13721	-7.32238	-7.29764		9	10	10	10	7	10	10
sgTGGT1_202210_2	72	31	0	2	3	0	0	0		72	31	0.9	2	3	0.9	0.9	0.9		9.37863e-06	5.06579e-06	1.22087e-07	3.04684e-07	3.81078e-07	1.2293e-07	1.16382e-07	1.18395e-07		-0.88859	-6.2634	-4.94399	-4.62122	-6.25347	-6.33244	-6.3077		8	7	6	5	10	5	5
sgTGGT1_202210_3	99	64	0	0	0	16	0	0		99	64	0.9	0.9	0.9	16	0.9	0.9		1.28956e-05	1.04584e-05	1.22087e-07	1.37108e-07	1.14323e-07	2.18542e-06	1.16382e-07	1.18395e-07		-0.302217	-6.72283	-6.55543	-6.81762	-2.5609	-6.79187	-6.76713		6	9	9	8	9	8	8
sgTGGT1_202210_4	85	24	0	0	0	41	0	0		85	24	0.9	0.9	0.9	41	0.9	0.9		1.1072e-05	3.9219e-06	1.22087e-07	1.37108e-07	1.14323e-07	5.60015e-06	1.16382e-07	1.18395e-07		-1.49729	-6.50287	-6.33546	-6.59765	-0.983379	-6.5719	-6.54716		10	8	8	7	5	6	6
sgTGGT1_202210_5	23	21	0	0	1	24	0	0		23	21	0.9	0.9	1	24	0.9	0.9		2.99595e-06	3.43167e-06	1.22087e-07	1.37108e-07	1.27026e-07	3.27813e-06	1.16382e-07	1.18395e-07		0.195895	-4.61704	-4.44963	-4.55982	0.129861	-4.68607	-4.66133		4	6	5	4	4	1	1
sgTGGT1_202210_6	90	138	354	308	389	190	0	0		90	138	354	308	389	190	0.9	0.9		1.17233e-05	2.25509e-05	4.80207e-05	4.69214e-05	4.94131e-05	2.59519e-05	1.16382e-07	1.18395e-07		0.94381	2.03428	2.00087	2.07552	1.14646	-6.65436	-6.62963		3	2	2	2	3	7	7
sgTGGT1_202210_7	48	35	9	0	0	10	0	0		48	35	9	0.9	0.9	10	0.9	0.9		6.25242e-06	5.71944e-06	1.22087e-06	1.37108e-07	1.14323e-07	1.36589e-06	1.16382e-07	1.18395e-07		-0.12854	-2.35651	-5.51103	-5.77322	-2.19457	-5.74747	-5.72273		5	4	7	6	8	2	2
sgTGGT1_202210_8	71	150	181	169	265	245	0	0		71	150	181	169	265	245	0.9	0.9		9.24837e-06	2.45119e-05	2.4553e-05	2.57458e-05	3.36619e-05	3.34643e-05	1.16382e-07	1.18395e-07		1.40621	1.40863	1.47707	1.86385	1.85535	-6.31226	-6.28752		1	3	3	3	1	4	4
sgTGGT1_202210_9	123	64	14	17	0	53	0	0		123	64	14	17	0.9	53	0.9	0.9		1.60218e-05	1.04584e-05	1.89913e-06	2.58981e-06	1.14323e-07	7.23921e-06	1.16382e-07	1.18395e-07		-0.615375	-3.07663	-2.62912	-7.13077	-1.14613	-7.10503	-7.08029		7	5	4	9	6	9	9
sgTGGT1_202220_1	54	19	0	0	0	6	0	0		54	19	0.9	0.9	0.9	6	0.9	0.9		7.03397e-06	3.10484e-06	1.22087e-07	1.37108e-07	1.14323e-07	8.19534e-07	1.16382e-07	1.18395e-07		-1.17982	-5.84836	-5.68096	-5.94315	-3.10146	-5.9174	-5.89266		7	7	4	3	7	3	3
sgTGGT1_202220_10	20	6	0	0	0	24	0	0		20	6	0.9	0.9	0.9	24	0.9	0.9		2.60518e-06	9.80476e-07	1.22087e-07	1.37108e-07	1.14323e-07	3.27813e-06	1.16382e-07	1.18395e-07		-1.40983	-4.4154	-4.248	-4.51019	0.331495	-4.48444	-4.4597		9	6	1	1	1	1	1
sgTGGT1_202220_2	82	46	5	0	0	24	0	0		82	46	5	0.9	0.9	24	0.9	0.9		1.06812e-05	7.51698e-06	6.78259e-07	1.37108e-07	1.14323e-07	3.27813e-06	1.16382e-07	1.18395e-07		-0.506851	-3.9771	-6.28362	-6.54581	-1.70413	-6.52006	-6.49532		3	5	5	4	2	4	4
sgTGGT1_202220_3	94	45	15	0	1	22	0	0		94	45	15	0.9	1	22	0.9	0.9		1.22443e-05	7.35357e-06	2.03478e-06	1.37108e-07	1.27026e-07	3.00496e-06	1.16382e-07	1.18395e-07		-0.735597	-2.58917	-6.48066	-6.59084	-2.0267	-6.7171	-6.69236		4	2	7	7	4	6	6
sgTGGT1_202220_4	82	34	0	0	0	0	0	0		82	34	0.9	0.9	0.9	0.9	0.9	0.9		1.06812e-05	5.55603e-06	1.22087e-07	1.37108e-07	1.14323e-07	1.2293e-07	1.16382e-07	1.18395e-07		-0.94295	-6.45103	-6.28362	-6.54581	-6.4411	-6.52006	-6.49532		5	8	5	4	10	4	4
sgTGGT1_202220_5	226	73	16	0	0	23	0	0		226	73	16	0.9	0.9	23	0.9	0.9		2.94385e-05	1.19291e-05	2.17043e-06	1.37108e-07	1.14323e-07	3.14155e-06	1.16382e-07	1.18395e-07		-1.30322	-3.76165	-7.74625	-8.00844	-3.22816	-7.98269	-7.95795		8	4	10	10	8	10	10
sgTGGT1_202220_6	183	134	0	0	2	16	0	0		183	134	0.9	0.9	2	16	0.9	0.9		2.38374e-05	2.18973e-05	1.22087e-07	1.37108e-07	2.54052e-07	2.18542e-06	1.16382e-07	1.18395e-07		-0.122472	-7.60917	-7.44177	-6.55196	-3.44724	-7.67821	-7.65347		2	10	9	6	9	9	9
sgTGGT1_202220_7	49	36	13	0	0	11	0	0		49	36	13	0.9	0.9	11	0.9	0.9		6.38268e-06	5.88285e-06	1.76347e-06	1.37108e-07	1.14323e-07	1.50248e-06	1.16382e-07	1.18395e-07		-0.117646	-1.85574	-5.54078	-5.80297	-2.08682	-5.77722	-5.75248		1	1	3	2	5	2	2
sgTGGT1_202220_8	123	34	0	0	0	29	0	0		123	34	0.9	0.9	0.9	29	0.9	0.9		1.60218e-05	5.55603e-06	1.22087e-07	1.37108e-07	1.14323e-07	3.96108e-06	1.16382e-07	1.18395e-07		-1.52791	-7.03599	-6.86858	-7.13077	-2.01607	-7.10503	-7.08029		10	9	8	8	3	7	7
sgTGGT1_202220_9	174	68	16	4	0	26	0	0		174	68	16	4	0.9	26	0.9	0.9		2.2665e-05	1.11121e-05	2.17043e-06	6.09368e-07	1.14323e-07	3.55131e-06	1.16382e-07	1.18395e-07		-1.02834	-3.38442	-5.21701	-7.6312	-2.67404	-7.60545	-7.58072		6	3	2	9	6	8	8
sgTGGT1_202230_1	71	44	0	0	0	40	4	0		71	44	0.9	0.9	0.9	40	4	0.9		9.24837e-06	7.19016e-06	1.22087e-07	1.37108e-07	1.14323e-07	5.46356e-06	5.17254e-07	1.18395e-07		-0.363176	-6.24322	-6.07582	-6.33801	-0.759359	-4.16026	-6.28752		3	8	6	6	2	2	5
sgTGGT1_202230_10	12	16	0	0	0	7	0	0		12	16	0.9	0.9	0.9	7	0.9	0.9		1.56311e-06	2.6146e-06	1.22087e-07	1.37108e-07	1.14323e-07	9.56122e-07	1.16382e-07	1.18395e-07		0.742177	-3.67844	-3.51103	-3.77322	-0.709147	-3.74747	-3.72273		1	3	2	1	1	1	1
sgTGGT1_202230_2	70	29	9	0	0	9	0	0		70	29	9	0.9	0.9	9	0.9	0.9		9.11811e-06	4.73897e-06	1.22087e-06	1.37108e-07	1.14323e-07	1.2293e-06	1.16382e-07	1.18395e-07		-0.944163	-2.90083	-6.05535	-6.31754	-2.8909	-6.29179	-6.26706		7	2	5	5	6	5	4
sgTGGT1_202230_3	24	8	0	0	0	6	0	0		24	8	0.9	0.9	0.9	6	0.9	0.9		3.12621e-06	1.3073e-06	1.22087e-07	1.37108e-07	1.14323e-07	8.19534e-07	1.16382e-07	1.18395e-07		-1.25782	-4.67844	-4.51103	-4.77322	-1.93154	-4.74747	-4.72273		8	6	3	2	4	3	2
sgTGGT1_202230_4	86	44	5	0	1	1	0	0		86	44	5	0.9	1	1	0.9	0.9		1.12023e-05	7.19016e-06	6.78259e-07	1.37108e-07	1.27026e-07	1.36589e-07	1.16382e-07	1.18395e-07		-0.639694	-4.04581	-6.35233	-6.46252	-6.3578	-6.58878	-6.56404		5	4	8	8	10	7	7
sgTGGT1_202230_5	87	29	5	0	0	2	0	0		87	29	5	0.9	0.9	2	0.9	0.9		1.13325e-05	4.73897e-06	6.78259e-07	1.37108e-07	1.14323e-07	2.73178e-07	1.16382e-07	1.18395e-07		-1.25782	-4.06249	-6.36901	-6.6312	-5.37448	-6.60545	-6.58072		8	5	9	9	9	8	8
sgTGGT1_202230_6	128	60	0	0	2	19	0	0		128	60	0.9	0.9	2	19	0.9	0.9		1.66731e-05	9.80476e-06	1.22087e-07	1.37108e-07	2.54052e-07	2.59519e-06	1.16382e-07	1.18395e-07		-0.76597	-7.09348	-6.92607	-6.03626	-2.68361	-7.16251	-7.13777		6	10	10	4	5	9	9
sgTGGT1_202230_7	53	29	1	0	0	6	0	0		53	29	1	0.9	0.9	6	0.9	0.9		6.90371e-06	4.73897e-06	1.35652e-07	1.37108e-07	1.14323e-07	8.19534e-07	1.16382e-07	1.18395e-07		-0.5428	-5.66939	-5.65399	-5.91618	-3.0745	-5.89043	-5.86569		4	7	4	3	7	4	3
sgTGGT1_202230_8	74	15	0	0	0	20	0	0		74	15	0.9	0.9	0.9	20	0.9	0.9		9.63915e-06	2.45119e-06	1.22087e-07	1.37108e-07	1.14323e-07	2.73178e-06	1.16382e-07	1.18395e-07		-1.97542	-6.30293	-6.13552	-6.39771	-1.81907	-6.37196	-6.34723		10	9	7	7	3	6	6
sgTGGT1_202230_9	231	153	42	19	0	21	0	0		231	153	42	19	0.9	21	0.9	0.9		3.00898e-05	2.50021e-05	5.69738e-06	2.8945e-06	1.14323e-07	2.86837e-06	1.16382e-07	1.18395e-07		-0.267222	-2.4009	-3.37789	-8.04001	-3.39097	-8.01426	-7.98952		2	1	1	10	8	10	10
sgTGGT1_202240_1	173	64	0	0	0	18	0	0		173	64	0.9	0.9	0.9	18	0.9	0.9		2.25348e-05	1.04584e-05	1.22087e-07	1.37108e-07	1.14323e-07	2.4586e-06	1.16382e-07	1.18395e-07		-1.10749	-7.5281	-7.3607	-7.62289	-3.19624	-7.59714	-7.5724		5	10	10	10	7	10	10
sgTGGT1_202240_10	31	12	0	0	0	15	0	0		31	12	0.9	0.9	0.9	15	0.9	0.9		4.03802e-06	1.96095e-06	1.22087e-07	1.37108e-07	1.14323e-07	2.04883e-06	1.16382e-07	1.18395e-07		-1.04209	-5.04767	-4.88027	-5.14246	-0.978846	-5.11671	-5.09197		4	3	2	3	1	2	2
sgTGGT1_202240_2	26	4	0	0	0	0	0	0		26	4	0.9	0.9	0.9	0.9	0.9	0.9		3.38673e-06	6.53651e-07	1.22087e-07	1.37108e-07	1.14323e-07	1.2293e-07	1.16382e-07	1.18395e-07		-2.3733	-4.79391	-4.62651	-4.8887	-4.78398	-4.86295	-4.83821		9	2	1	2	8	1	1
sgTGGT1_202240_3	112	51	0	0	0	50	0	0		112	51	0.9	0.9	0.9	50	0.9	0.9		1.4589e-05	8.33404e-06	1.22087e-07	1.37108e-07	1.14323e-07	6.82945e-06	1.16382e-07	1.18395e-07		-0.80779	-6.90083	-6.73342	-6.99561	-1.09504	-6.96987	-6.94513		3	9	9	9	2	9	9
sgTGGT1_202240_4	40	14	4	0	0	7	0	0		40	14	4	0.9	0.9	7	0.9	0.9		5.21035e-06	2.28778e-06	5.42607e-07	1.37108e-07	1.14323e-07	9.56122e-07	1.16382e-07	1.18395e-07		-1.18743	-3.2634	-5.248	-5.51019	-2.44611	-5.48444	-5.4597		6	1	3	4	6	3	3
sgTGGT1_202240_5	102	75	0	0	4	0	0	0		102	75	0.9	0.9	4	0.9	0.9	0.9		1.32864e-05	1.22559e-05	1.22087e-07	1.37108e-07	5.08104e-07	1.2293e-07	1.16382e-07	1.18395e-07		-0.116468	-6.7659	-6.59849	-4.70868	-6.75597	-6.83494	-6.8102		1	8	8	1	10	8	8
sgTGGT1_202240_6	83	27	0	0	0	20	0	0		83	27	0.9	0.9	0.9	20	0.9	0.9		1.08115e-05	4.41214e-06	1.22087e-07	1.37108e-07	1.14323e-07	2.73178e-06	1.16382e-07	1.18395e-07		-1.29301	-6.46851	-6.30111	-6.5633	-1.98465	-6.53755	-6.51281		8	6	6	7	3	6	6
sgTGGT1_202240_7	56	7	0	0	0	0	0	0		56	7	0.9	0.9	0.9	0.9	0.9	0.9		7.29449e-06	1.14389e-06	1.22087e-07	1.37108e-07	1.14323e-07	1.2293e-07	1.16382e-07	1.18395e-07		-2.67286	-5.90083	-5.73342	-5.99561	-5.8909	-5.96987	-5.94513		10	4	4	5	9	4	4
sgTGGT1_202240_8	67	38	0	0	0	12	0	0		67	38	0.9	0.9	0.9	12	0.9	0.9		8.72734e-06	6.20968e-06	1.22087e-07	1.37108e-07	1.14323e-07	1.63907e-06	1.16382e-07	1.18395e-07		-0.491023	-6.15956	-5.99216	-6.25435	-2.41267	-6.2286	-6.20386		2	5	5	6	5	5	5
sgTGGT1_202240_9	98	32	0	0	0	18	0	0		98	32	0.9	0.9	0.9	18	0.9	0.9		1.27654e-05	5.2292e-06	1.22087e-07	1.37108e-07	1.14323e-07	2.4586e-06	1.16382e-07	1.18395e-07		-1.28757	-6.70818	-6.54078	-6.80297	-2.37632	-6.77722	-6.75248		7	7	7	8	4	7	7
sgTGGT1_202250_1	95	42	35	17	7	73	108	88		95	42	35	17	7	73	108	88		1.23746e-05	6.86333e-06	4.74781e-06	2.58981e-06	8.89182e-07	9.97099e-06	1.39659e-05	1.15764e-05		-0.850399	-1.38204	-2.25646	-3.79876	-0.311571	0.174524	-0.0961932		7	2	2	2	4	3	3
sgTGGT1_202250_10	27	15	3	0	0	14	0	0		27	15	3	0.9	0.9	14	0.9	0.9		3.51699e-06	2.45119e-06	4.06955e-07	1.37108e-07	1.14323e-07	1.91224e-06	1.16382e-07	1.18395e-07		-0.520858	-3.1114	-4.68096	-4.94315	-0.879072	-4.9174	-4.89266		3	3	3	4	5	4	4
sgTGGT1_202250_2	56	25	5	0	2	3	0	0		56	25	5	0.9	2	3	0.9	0.9		7.29449e-06	4.08532e-06	6.78259e-07	1.37108e-07	2.54052e-07	4.09767e-07	1.16382e-07	1.18395e-07		-0.83636	-3.4269	-5.73342	-4.84361	-4.15393	-5.96987	-5.94513		6	5	5	3	9	6	5
sgTGGT1_202250_3	96	48	1	0	0	9	0	0		96	48	1	0.9	0.9	9	0.9	0.9		1.25048e-05	7.84381e-06	1.35652e-07	1.37108e-07	1.14323e-07	1.2293e-06	1.16382e-07	1.18395e-07		-0.672861	-6.52643	-6.51103	-6.77322	-3.34658	-6.74747	-6.72273		4	10	9	9	7	10	9
sgTGGT1_202250_4	157	272	501	503	690	388	4	0		157	272	501	503	690	388	4	0.9		2.04506e-05	4.44482e-05	6.79616e-05	7.6628e-05	8.7648e-05	5.29965e-05	5.17254e-07	1.18395e-07		1.11998	1.73257	1.90573	2.09958	1.37375	-5.30513	-7.43239		1	1	1	1	3	5	10
sgTGGT1_202250_5	75	18	0	0	0	3	0	0		75	18	0.9	0.9	0.9	3	0.9	0.9		9.76941e-06	2.94143e-06	1.22087e-07	1.37108e-07	1.14323e-07	4.09767e-07	1.16382e-07	1.18395e-07		-1.73175	-6.32229	-6.15489	-6.41708	-4.5754	-6.39133	-6.36659		10	9	8	8	10	9	8
sgTGGT1_202250_6	46	18	0	0	0	211	1691	1693		46	18	0.9	0.9	0.9	211	1691	1693		5.9919e-06	2.94143e-06	1.22087e-07	1.37108e-07	1.14323e-07	2.88203e-05	0.000218669	0.000222714		-1.0265	-5.61704	-5.44963	-5.71182	2.266	5.18959	5.21604		9	8	4	5	2	1	1
sgTGGT1_202250_7	63	31	2	0	0	5	0	0		63	31	2	0.9	0.9	5	0.9	0.9		8.2063e-06	5.06579e-06	2.71304e-07	1.37108e-07	1.14323e-07	6.82945e-07	1.16382e-07	1.18395e-07		-0.695944	-4.91875	-5.90335	-6.16554	-3.58689	-6.13979	-6.11505		5	6	7	7	8	8	7
sgTGGT1_202250_8	147	61	3	0	0	919	5149	4828		147	61	3	0.9	0.9	919	5149	4828		1.9148e-05	9.96817e-06	4.06955e-07	1.37108e-07	1.14323e-07	0.000125525	0.000665835	0.000635123		-0.941796	-5.55618	-7.12574	-7.38793	2.71271	5.1199	5.05177		8	7	10	10	1	2	2
sgTGGT1_202250_9	58	34	6	0	0	7	0	0		58	34	6	0.9	0.9	7	0.9	0.9		7.55501e-06	5.55603e-06	8.13911e-07	1.37108e-07	1.14323e-07	9.56122e-07	1.16382e-07	1.18395e-07		-0.443379	-3.21449	-5.78405	-6.04624	-2.98217	-6.02049	-5.99575		2	4	6	6	6	7	6
sgTGGT1_202255_1	49	199	452	412	666	245	1	0		49	199	452	412	666	245	1	0.9		6.38268e-06	3.25191e-05	6.13146e-05	6.27649e-05	8.45993e-05	3.34643e-05	1.29313e-07	1.18395e-07		2.34905	3.264	3.29772	3.72841	2.39039	-5.62522	-5.75248		1	1	1	1	1	3	4
sgTGGT1_202255_10	84	11	4	0	0	14	0	0		84	11	4	0.9	0.9	14	0.9	0.9		1.09417e-05	1.79754e-06	5.42607e-07	1.37108e-07	1.14323e-07	1.91224e-06	1.16382e-07	1.18395e-07		-2.60575	-4.33379	-6.31839	-6.58058	-2.5165	-6.55483	-6.53009		10	6	8	7	7	5	6
sgTGGT1_202255_2	85	40	11	7	5	26	0	21		85	40	11	7	5	26	0.9	21		1.1072e-05	6.53651e-06	1.49217e-06	1.06639e-06	6.3513e-07	3.55131e-06	1.16382e-07	2.76255e-06		-0.760324	-2.89143	-3.3761	-4.12372	-1.64049	-6.5719	-2.00284		7	4	4	4	4	6	1
sgTGGT1_202255_3	186	145	8	0	0	28	0	0		186	145	8	0.9	0.9	28	0.9	0.9		2.42281e-05	2.36948e-05	1.08521e-06	1.37108e-07	1.14323e-07	3.82449e-06	1.16382e-07	1.18395e-07		-0.0321106	-4.48063	-7.46523	-7.72742	-2.66334	-7.70167	-7.67693		3	7	10	10	8	10	10
sgTGGT1_202255_4	106	37	1	0	0	15	0	0		106	37	1	0.9	0.9	15	0.9	0.9		1.38074e-05	6.04627e-06	1.35652e-07	1.37108e-07	1.14323e-07	2.04883e-06	1.16382e-07	1.18395e-07		-1.19133	-6.66939	-6.65399	-6.91618	-2.75257	-6.89043	-6.86569		9	10	9	9	10	9	9
sgTGGT1_202255_5	90	53	145	141	67	65	0	0		90	53	145	141	67	65	0.9	0.9		1.17233e-05	8.66087e-06	1.96695e-05	2.14802e-05	8.51075e-06	8.87828e-06	1.16382e-07	1.18395e-07		-0.436794	0.746584	0.873632	-0.46202	-0.401025	-6.65436	-6.62963		5	3	3	3	3	7	7
sgTGGT1_202255_6	100	41	9	5	0	30	0	0		100	41	9	5	0.9	30	0.9	0.9		1.30259e-05	6.69992e-06	1.22087e-06	7.6171e-07	1.14323e-07	4.09767e-06	1.16382e-07	1.18395e-07		-0.959165	-3.4154	-4.09599	-6.83212	-1.66851	-6.80637	-6.78163		8	5	5	8	5	8	8
sgTGGT1_202255_7	40	105	177	147	116	180	2	0		40	105	177	147	116	180	2	0.9		5.21035e-06	1.71583e-05	2.40104e-05	2.23943e-05	1.4735e-05	2.4586e-05	2.58627e-07	1.18395e-07		1.71946	2.20421	2.10368	1.4998	2.23839	-4.33244	-5.4597		2	2	2	2	2	2	3
sgTGGT1_202255_8	55	34	0	0	0	14	0	0		55	34	0.9	0.9	0.9	14	0.9	0.9		7.16423e-06	5.55603e-06	1.22087e-07	1.37108e-07	1.14323e-07	1.91224e-06	1.16382e-07	1.18395e-07		-0.366758	-5.87483	-5.70743	-5.96962	-1.90554	-5.94387	-5.91913		4	8	6	5	6	4	5
sgTGGT1_202255_9	56	29	0	0	0	8	6	10		56	29	0.9	0.9	0.9	8	6	10		7.29449e-06	4.73897e-06	1.22087e-07	1.37108e-07	1.14323e-07	1.09271e-06	7.75881e-07	1.3155e-06		-0.622235	-5.90083	-5.73342	-5.99561	-2.73889	-3.2329	-2.4712		6	9	7	6	9	1	2
sgTGGT1_202260_1	117	41	18	9	0	41	0	0		117	41	18	9	0.9	41	0.9	0.9		1.52403e-05	6.69992e-06	2.44173e-06	1.37108e-06	1.14323e-07	5.60015e-06	1.16382e-07	1.18395e-07		-1.18567	-2.64191	-3.47451	-7.05862	-1.44435	-7.03288	-7.00814		10	6	5	9	7	8	8
sgTGGT1_202260_10	62	25	6	0	0	31	0	0		62	25	6	0.9	0.9	31	0.9	0.9		8.07604e-06	4.08532e-06	8.13911e-07	1.37108e-07	1.14323e-07	4.23426e-06	1.16382e-07	1.18395e-07		-0.983201	-3.31071	-5.88027	-6.14246	-0.93154	-6.11671	-6.09197		9	8	7	7	6	4	3
sgTGGT1_202260_2	128	321	820	727	882	318	0	0		128	321	820	727	882	318	0.9	0.9		1.66731e-05	5.24555e-05	0.000111234	0.000110753	0.000112037	4.34353e-05	1.16382e-07	1.18395e-07		1.65357	2.73801	2.73175	2.74838	1.38134	-7.16251	-7.13777		1	1	1	1	1	10	10
sgTGGT1_202260_3	29	16	4	0	0	4	0	0		29	16	4	0.9	0.9	4	0.9	0.9		3.7775e-06	2.6146e-06	5.42607e-07	1.37108e-07	1.14323e-07	5.46356e-07	1.16382e-07	1.18395e-07		-0.530842	-2.79945	-4.78405	-5.04624	-2.78952	-5.02049	-4.99575		6	7	6	6	9	1	1
sgTGGT1_202260_4	83	87	147	109	86	121	1	0		83	87	147	109	86	121	1	0.9		1.08115e-05	1.42169e-05	1.99408e-05	1.66053e-05	1.09242e-05	1.65273e-05	1.29313e-07	1.18395e-07		0.395043	0.883161	0.619079	0.0149693	0.612284	-6.38555	-6.51281		4	4	4	4	4	6	6
sgTGGT1_202260_5	43	52	181	150	168	67	0	0		43	52	181	150	168	67	0.9	0.9		5.60113e-06	8.49746e-06	2.4553e-05	2.28513e-05	2.13404e-05	9.15146e-06	1.16382e-07	1.18395e-07		0.601314	2.13211	2.02849	1.9298	0.708285	-5.58878	-5.56404		3	2	2	3	2	3	2
sgTGGT1_202260_6	119	57	25	0	0	34	0	0		119	57	25	0.9	0.9	34	0.9	0.9		1.55008e-05	9.31452e-06	3.3913e-06	1.37108e-07	1.14323e-07	4.64402e-06	1.16382e-07	1.18395e-07		-0.734789	-2.19243	-6.82089	-7.08308	-1.73889	-7.05733	-7.03259		7	5	10	10	8	9	9
sgTGGT1_202260_7	62	38	0	0	0	36	0	0		62	38	0.9	0.9	0.9	36	0.9	0.9		8.07604e-06	6.20968e-06	1.22087e-07	1.37108e-07	1.14323e-07	4.9172e-06	1.16382e-07	1.18395e-07		-0.37913	-6.04767	-5.88027	-6.14246	-0.715811	-6.11671	-6.09197		5	9	7	7	5	4	3
sgTGGT1_202260_8	81	119	196	200	351	126	2	0		81	119	196	200	351	126	2	0.9		1.0551e-05	1.94461e-05	2.65878e-05	3.04684e-05	4.45861e-05	1.72102e-05	2.58627e-07	1.18395e-07		0.882107	1.33339	1.52994	2.07922	0.70589	-5.35036	-6.47762		2	3	3	2	3	2	5
sgTGGT1_202260_9	99	41	1	0	4	0	0	0		99	41	1	0.9	4	0.9	0.9	0.9		1.28956e-05	6.69992e-06	1.35652e-07	1.37108e-07	5.08104e-07	1.2293e-07	1.16382e-07	1.18395e-07		-0.944665	-6.57083	-6.55543	-4.66561	-6.7129	-6.79187	-6.76713		8	10	9	5	10	7	7
sgTGGT1_202280_1	168	76	41	19	0	32	0	0		168	76	41	19	0.9	32	0.9	0.9		2.18835e-05	1.24194e-05	5.56172e-06	2.8945e-06	1.14323e-07	4.37085e-06	1.16382e-07	1.18395e-07		-0.817251	-1.97624	-2.91846	-7.58058	-2.32386	-7.55483	-7.53009		8	6	6	10	7	9	9
sgTGGT1_202280_10	260	166	244	259	329	101	1	0		260	166	244	259	329	101	1	0.9		3.38673e-05	2.71265e-05	3.3099e-05	3.94566e-05	4.17916e-05	1.37955e-05	1.29313e-07	1.18395e-07		-0.320189	-0.0331024	0.220374	0.30332	-1.2957	-8.03288	-8.16014		5	3	3	3	5	10	10
sgTGGT1_202280_2	167	145	175	221	410	416	1464	1433		167	145	175	221	410	416	1464	1433		2.17532e-05	2.36948e-05	2.37391e-05	3.36676e-05	5.20807e-05	5.6821e-05	0.000189315	0.000188511		0.123344	0.126035	0.630132	1.25952	1.3852	3.12149	3.11535		3	2	2	2	3	2	2
sgTGGT1_202280_3	67	42	11	0	0	3	0	0		67	42	11	0.9	0.9	3	0.9	0.9		8.72734e-06	6.86333e-06	1.49217e-06	1.37108e-07	1.14323e-07	4.09767e-07	1.16382e-07	1.18395e-07		-0.346633	-2.54813	-5.99216	-6.25435	-4.41267	-6.2286	-6.20386		6	7	7	5	10	4	4
sgTGGT1_202280_4	72	210	420	384	560	402	4	1		72	210	420	384	560	402	4	1		9.37863e-06	3.43167e-05	5.69738e-05	5.84993e-05	7.11346e-05	5.49087e-05	5.17254e-07	1.3155e-07		1.87146	2.60285	2.64097	2.9231	2.54959	-4.18043	-6.15569		1	1	1	1	1	3	3
sgTGGT1_202280_5	98	28	11	0	0	8	0	0		98	28	11	0.9	0.9	8	0.9	0.9		1.27654e-05	4.57555e-06	1.49217e-06	1.37108e-07	1.14323e-07	1.09271e-06	1.16382e-07	1.18395e-07		-1.48022	-3.09675	-6.54078	-6.80297	-3.54625	-6.77722	-6.75248		10	8	10	8	9	6	6
sgTGGT1_202280_6	132	125	52	109	112	277	1	1		132	125	52	109	112	277	1	1		1.71942e-05	2.04266e-05	7.05389e-06	1.66053e-05	1.42269e-05	3.78351e-05	1.29313e-07	1.3155e-07		0.248529	-1.28543	-0.050276	-0.273295	1.13781	-7.0549	-7.03016		2	4	4	4	4	7	7
sgTGGT1_202280_7	135	62	50	29	0	21	0	0		135	62	50	29	0.9	21	0.9	0.9		1.75849e-05	1.01316e-05	6.78259e-06	4.41792e-06	1.14323e-07	2.86837e-06	1.16382e-07	1.18395e-07		-0.79548	-1.37443	-1.9929	-7.26507	-2.61604	-7.23933	-7.21459		7	5	5	9	8	8	8
sgTGGT1_202280_8	92	71	0	0	0	24	0	0		92	71	0.9	0.9	0.9	24	0.9	0.9		1.19838e-05	1.16023e-05	1.22087e-07	1.37108e-07	1.14323e-07	3.27813e-06	1.16382e-07	1.18395e-07		-0.0466757	-6.61704	-6.44963	-6.71182	-1.87014	-6.68607	-6.66133		4	10	9	7	6	5	5
sgTGGT1_202280_9	75	24	0	0	0	219	1646	1635		75	24	0.9	0.9	0.9	219	1646	1635		9.76941e-06	3.9219e-06	1.22087e-07	1.37108e-07	1.14323e-07	2.9913e-05	0.00021285	0.000215084		-1.31672	-6.32229	-6.15489	-6.41708	1.61443	4.44542	4.46049		9	9	8	6	2	1	1
sgTGGT1_202285_1	89	64	70	28	60	26	0	0		89	64	70	28	60	26	0.9	0.9		1.1593e-05	1.04584e-05	9.49563e-06	4.26558e-06	7.62156e-06	3.55131e-06	1.16382e-07	1.18395e-07		-0.148594	-0.287922	-1.44244	-0.605099	-1.70683	-6.63824	-6.61351		4	2	4	4	7	7	6
sgTGGT1_202285_10	121	110	84	89	114	65	0	0		121	110	84	89	114	65	0.9	0.9		1.57613e-05	1.79754e-05	1.13948e-05	1.35584e-05	1.4481e-05	8.87828e-06	1.16382e-07	1.18395e-07		0.189636	-0.468018	-0.217196	-0.122229	-0.828035	-7.08137	-7.05664		3	3	3	3	5	9	8
sgTGGT1_202285_2	55	13	15	16	14	12	0	0		55	13	15	16	14	12	0.9	0.9		7.16423e-06	2.12436e-06	2.03478e-06	2.43747e-06	1.77836e-06	1.63907e-06	1.16382e-07	1.18395e-07		-1.75378	-1.81594	-1.55543	-2.01026	-2.12794	-5.94387	-5.91913		9	5	5	5	9	4	3
sgTGGT1_202285_3	78	27	10	0	0	55	0	0		78	27	10	0.9	0.9	55	0.9	0.9		1.01602e-05	4.41214e-06	1.35652e-06	1.37108e-07	1.14323e-07	7.51239e-06	1.16382e-07	1.18395e-07		-1.20338	-2.90495	-6.21147	-6.47366	-0.435582	-6.44791	-6.42317		8	8	10	9	3	6	5
sgTGGT1_202285_4	4	0	0	0	0	0	0	0		4	0.9	0.9	0.9	0.9	0.9	0.9	0.9		5.21035e-07	1.47071e-07	1.22087e-07	1.37108e-07	1.14323e-07	1.2293e-07	1.16382e-07	1.18395e-07		-1.82486	-2.09348	-1.92607	-2.18826	-2.08354	-2.16251	-2.13777		10	6	6	6	8	1	1
sgTGGT1_202285_5	50	27	11	0	0	27	0	0		50	27	11	0.9	0.9	27	0.9	0.9		6.51294e-06	4.41214e-06	1.49217e-06	1.37108e-07	1.14323e-07	3.6879e-06	1.16382e-07	1.18395e-07		-0.56183	-2.1259	-5.56993	-5.83212	-0.820509	-5.80637	-5.78163		6	7	8	7	4	3	2
sgTGGT1_202285_6	122	123	83	102	121	96	0	0		122	123	83	102	121	96	0.9	0.9		1.58916e-05	2.00998e-05	1.12591e-05	1.55389e-05	1.53702e-05	1.31125e-05	1.16382e-07	1.18395e-07		0.338916	-0.49717	-0.0323782	-0.0481301	-0.277315	-7.09325	-7.06851		2	4	2	2	2	10	9
sgTGGT1_202285_7	77	43	0	0	0	6	0	0		77	43	0.9	0.9	0.9	6	0.9	0.9		1.00299e-05	7.02674e-06	1.22087e-07	1.37108e-07	1.14323e-07	8.19534e-07	1.16382e-07	1.18395e-07		-0.513383	-6.36026	-6.19286	-6.45505	-3.61336	-6.4293	-6.40456		5	10	9	8	10	5	4
sgTGGT1_202285_8	112	59	5	4	0	36	0	0		112	59	5	4	0.9	36	0.9	0.9		1.4589e-05	9.64135e-06	6.78259e-07	6.09368e-07	1.14323e-07	4.9172e-06	1.16382e-07	1.18395e-07		-0.597573	-4.4269	-4.58142	-6.99561	-1.56897	-6.96987	-6.94513		7	9	7	10	6	8	7
sgTGGT1_202285_9	128	220	670	699	780	266	7	0		128	220	670	699	780	266	7	0.9		1.66731e-05	3.59508e-05	9.08867e-05	0.000106487	9.90803e-05	3.63327e-05	9.05194e-07	1.18395e-07		1.1085	2.44655	2.67508	2.57107	1.12374	-4.20315	-7.13777		1	1	1	1	1	2	10
sgTGGT1_202290_1	76	33	0	0	0	23	0	0		76	33	0.9	0.9	0.9	23	0.9	0.9		9.89967e-06	5.39262e-06	1.22087e-07	1.37108e-07	1.14323e-07	3.14155e-06	1.16382e-07	1.18395e-07		-0.876394	-6.3414	-6.174	-6.43619	-1.65591	-6.41044	-6.3857		7	4	5	5	2	4	4
sgTGGT1_202290_10	102	46	0	2	0	21	0	0		102	46	0.9	2	0.9	21	0.9	0.9		1.32864e-05	7.51698e-06	1.22087e-07	3.04684e-07	1.14323e-07	2.86837e-06	1.16382e-07	1.18395e-07		-0.821724	-6.7659	-5.44649	-6.86068	-2.21165	-6.83494	-6.8102		6	5	3	6	6	5	5
sgTGGT1_202290_2	162	57	0	0	0	31	0	0		162	57	0.9	0.9	0.9	31	0.9	0.9		2.11019e-05	9.31452e-06	1.22087e-07	1.37108e-07	1.14323e-07	4.23426e-06	1.16382e-07	1.18395e-07		-1.17982	-7.43333	-7.26592	-7.52811	-2.31719	-7.50236	-7.47762		8	10	10	10	7	10	10
sgTGGT1_202290_3	136	42	0	0	0	6	0	0		136	42	0.9	0.9	0.9	6	0.9	0.9		1.77152e-05	6.86333e-06	1.22087e-07	1.37108e-07	1.14323e-07	8.19534e-07	1.16382e-07	1.18395e-07		-1.36801	-7.18094	-7.01353	-7.27572	-4.43404	-7.24997	-7.22524		10	9	9	9	9	9	9
sgTGGT1_202290_4	34	18	0	0	0	0	0	0		34	18	0.9	0.9	0.9	0.9	0.9	0.9		4.4288e-06	2.94143e-06	1.22087e-07	1.37108e-07	1.14323e-07	1.2293e-07	1.16382e-07	1.18395e-07		-0.590399	-5.18094	-5.01353	-5.27572	-5.17101	-5.24997	-5.22524		2	1	1	2	10	1	1
sgTGGT1_202290_5	62	28	0	0	0	18	0	0		62	28	0.9	0.9	0.9	18	0.9	0.9		8.07604e-06	4.57555e-06	1.22087e-07	1.37108e-07	1.14323e-07	2.4586e-06	1.16382e-07	1.18395e-07		-0.819702	-6.04767	-5.88027	-6.14246	-1.71581	-6.11671	-6.09197		5	3	4	4	4	3	3
sgTGGT1_202290_6	129	79	0	0	0	18	0	0		129	79	0.9	0.9	0.9	18	0.9	0.9		1.68034e-05	1.29096e-05	1.22087e-07	1.37108e-07	1.14323e-07	2.4586e-06	1.16382e-07	1.18395e-07		-0.380307	-7.1047	-6.9373	-7.19949	-2.77284	-7.17374	-7.149		1	7	7	7	8	7	7
sgTGGT1_202290_7	42	14	0	0	0	18	0	0		42	14	0.9	0.9	0.9	18	0.9	0.9		5.47087e-06	2.28778e-06	1.22087e-07	1.37108e-07	1.14323e-07	2.4586e-06	1.16382e-07	1.18395e-07		-1.25782	-5.48579	-5.31839	-5.58058	-1.15393	-5.55483	-5.53009		9	2	2	3	1	2	2
sgTGGT1_202290_8	131	62	0	0	0	34	0	0		131	62	0.9	0.9	0.9	34	0.9	0.9		1.70639e-05	1.01316e-05	1.22087e-07	1.37108e-07	1.14323e-07	4.64402e-06	1.16382e-07	1.18395e-07		-0.752088	-7.1269	-6.95949	-7.22168	-1.8775	-7.19593	-7.1712		4	8	8	8	5	8	8
sgTGGT1_202290_9	102	52	0	0	4	30	0	0		102	52	0.9	0.9	4	30	0.9	0.9		1.32864e-05	8.49746e-06	1.22087e-07	1.37108e-07	5.08104e-07	4.09767e-06	1.16382e-07	1.18395e-07		-0.644846	-6.7659	-6.59849	-4.70868	-1.69707	-6.83494	-6.8102		3	5	6	1	3	5	5
sgTGGT1_202300_1	161	79	75	77	52	78	0	0		161	79	75	77	52	78	0.9	0.9		2.09717e-05	1.29096e-05	1.01739e-05	1.17303e-05	6.60535e-06	1.06539e-05	1.16382e-07	1.18395e-07		-0.699997	-1.04357	-0.838197	-1.66673	-0.977055	-7.49343	-7.46869		9	6	5	7	8	10	10
sgTGGT1_202300_10	58	33	56	33	49	35	0	0		58	33	56	33	49	35	0.9	0.9		7.55501e-06	5.39262e-06	7.5965e-06	5.02729e-06	6.22428e-06	4.78061e-06	1.16382e-07	1.18395e-07		-0.486448	0.00790198	-0.587653	-0.279527	-0.660238	-6.02049	-5.99575		7	3	4	4	6	6	7
sgTGGT1_202300_2	17	9	0	0	0	12	0	0		17	9	0.9	0.9	0.9	12	0.9	0.9		2.2144e-06	1.47071e-06	1.22087e-07	1.37108e-07	1.14323e-07	1.63907e-06	1.16382e-07	1.18395e-07		-0.590399	-4.18094	-4.01353	-4.27572	-0.43404	-4.24997	-4.22524		8	9	9	9	4	3	3
sgTGGT1_202300_3	150	137	91	189	214	177	0	0		150	137	91	189	214	177	0.9	0.9		1.95388e-05	2.23875e-05	1.23443e-05	2.87926e-05	2.71836e-05	2.41762e-05	1.16382e-07	1.18395e-07		0.196353	-0.662496	0.559358	0.476392	0.307247	-7.39133	-7.36659		4	5	3	2	2	7	8
sgTGGT1_202300_4	44	59	19	18	48	49	0	0		44	59	19	18	48	49	0.9	0.9		5.73139e-06	9.64135e-06	2.57738e-06	2.74216e-06	6.09725e-06	6.69286e-06	1.16382e-07	1.18395e-07		0.750351	-1.15298	-1.06357	0.0892749	0.223738	-5.62194	-5.5972		1	7	7	3	3	4	4
sgTGGT1_202300_5	57	22	2	0	0	10	0	0		57	22	2	0.9	0.9	10	0.9	0.9		7.42475e-06	3.59508e-06	2.71304e-07	1.37108e-07	1.14323e-07	1.36589e-06	1.16382e-07	1.18395e-07		-1.04632	-4.77436	-5.75896	-6.02115	-2.4425	-5.9954	-5.97066		10	10	10	10	9	5	6
sgTGGT1_202300_6	152	95	26	54	63	106	0	3		152	95	26	54	63	106	0.9	3		1.97993e-05	1.55242e-05	3.52695e-06	8.22647e-06	8.00264e-06	1.44784e-05	1.16382e-07	3.9465e-07		-0.350933	-2.48896	-1.26711	-1.3069	-0.451547	-7.41044	-5.64873		6	8	8	5	5	8	5
sgTGGT1_202300_7	131	101	180	206	229	261	1024	1527		131	101	180	206	229	261	1024	1527		1.70639e-05	1.65047e-05	2.44173e-05	3.13825e-05	2.9089e-05	3.56497e-05	0.000132417	0.000200877		-0.0480724	0.516958	0.879011	0.769525	1.06294	2.95607	3.55729		5	1	1	1	1	1	1
sgTGGT1_202300_8	154	142	161	70	63	91	0	0		154	142	161	70	63	91	0.9	0.9		2.00598e-05	2.32046e-05	2.18399e-05	1.06639e-05	8.00264e-06	1.24296e-05	1.16382e-07	1.18395e-07		0.2101	0.122658	-0.91157	-1.32576	-0.690532	-7.4293	-7.40456		3	2	6	6	7	9	9
sgTGGT1_202300_9	8	9	7	11	0	0	0	0		8	9	7	11	0.9	0.9	0.9	0.9		1.04207e-06	1.47071e-06	9.49563e-07	1.67576e-06	1.14323e-07	1.2293e-07	1.16382e-07	1.18395e-07		0.497064	-0.134117	0.685365	-3.18826	-3.08354	-3.16251	-3.13777		2	4	2	8	10	2	2
sgTGGT1_202310_1	40	14	0	0	0	10	0	0		40	14	0.9	0.9	0.9	10	0.9	0.9		5.21035e-06	2.28778e-06	1.22087e-07	1.37108e-07	1.14323e-07	1.36589e-06	1.16382e-07	1.18395e-07		-1.18743	-5.4154	-5.248	-5.51019	-1.93154	-5.48444	-5.4597		7	6	4	1	4	1	1
sgTGGT1_202310_10	99	16	0	0	2	3	0	0		99	16	0.9	0.9	2	3	0.9	0.9		1.28956e-05	2.6146e-06	1.22087e-07	1.37108e-07	2.54052e-07	4.09767e-07	1.16382e-07	1.18395e-07		-2.30222	-6.72283	-6.55543	-5.66561	-4.97593	-6.79187	-6.76713		10	9	8	2	10	7	7
sgTGGT1_202310_2	101	53	0	0	0	12	0	0		101	53	0.9	0.9	0.9	12	0.9	0.9		1.31561e-05	8.66087e-06	1.22087e-07	1.37108e-07	1.14323e-07	1.63907e-06	1.16382e-07	1.18395e-07		-0.603152	-6.75169	-6.58428	-6.84647	-3.00479	-6.82072	-6.79598		4	10	9	8	8	8	8
sgTGGT1_202310_3	61	56	10	0	0	15	0	0		61	56	10	0.9	0.9	15	0.9	0.9		7.94578e-06	9.15111e-06	1.35652e-06	1.37108e-07	1.14323e-07	2.04883e-06	1.16382e-07	1.18395e-07		0.203757	-2.55028	-5.85681	-6.119	-1.95539	-6.09325	-6.06851		1	1	5	4	5	3	3
sgTGGT1_202310_4	129	35	13	5	0	19	0	0		129	35	13	5	0.9	19	0.9	0.9		1.68034e-05	5.71944e-06	1.76347e-06	7.6171e-07	1.14323e-07	2.59519e-06	1.16382e-07	1.18395e-07		-1.55481	-3.25226	-4.46337	-7.19949	-2.69484	-7.17374	-7.149		9	3	2	9	7	9	9
sgTGGT1_202310_5	197	97	15	0	1	32	0	0		197	97	15	0.9	1	32	0.9	0.9		2.5661e-05	1.5851e-05	2.03478e-06	1.37108e-07	1.27026e-07	4.37085e-06	1.16382e-07	1.18395e-07		-0.695	-3.65663	-7.54812	-7.65831	-2.55359	-7.78456	-7.75982		6	5	10	10	6	10	10
sgTGGT1_202310_6	58	19	0	3	0	17	0	0		58	19	0.9	3	0.9	17	0.9	0.9		7.55501e-06	3.10484e-06	1.22087e-07	4.57026e-07	1.14323e-07	2.32201e-06	1.16382e-07	1.18395e-07		-1.28291	-5.95146	-4.04708	-6.04624	-1.70206	-6.02049	-5.99575		8	7	1	3	3	2	2
sgTGGT1_202310_7	67	46	8	0	0	3	0	0		67	46	8	0.9	0.9	3	0.9	0.9		8.72734e-06	7.51698e-06	1.08521e-06	1.37108e-07	1.14323e-07	4.09767e-07	1.16382e-07	1.18395e-07		-0.215388	-3.00756	-5.99216	-6.25435	-4.41267	-6.2286	-6.20386		2	2	6	5	9	4	4
sgTGGT1_202310_8	89	45	7	0	0	29	0	0		89	45	7	0.9	0.9	29	0.9	0.9		1.1593e-05	7.35357e-06	9.49563e-07	1.37108e-07	1.14323e-07	3.96108e-06	1.16382e-07	1.18395e-07		-0.656741	-3.60985	-6.4018	-6.66399	-1.54929	-6.63824	-6.61351		5	4	7	7	2	6	6
sgTGGT1_202310_9	80	46	0	2	0	29	0	0		80	46	0.9	2	0.9	29	0.9	0.9		1.04207e-05	7.51698e-06	1.22087e-07	3.04684e-07	1.14323e-07	3.96108e-06	1.16382e-07	1.18395e-07		-0.471227	-6.4154	-5.09599	-6.51019	-1.39549	-6.48444	-6.4597		3	8	3	6	1	5	5
sgTGGT1_202340_1	12	1	0	0	2	0	0	0		12	1	0.9	0.9	2	0.9	0.9	0.9		1.56311e-06	1.63413e-07	1.22087e-07	1.37108e-07	2.54052e-07	1.2293e-07	1.16382e-07	1.18395e-07		-3.25782	-3.67844	-3.51103	-2.62122	-3.66851	-3.74747	-3.72273		10	4	2	1	7	2	2
sgTGGT1_202340_10	174	81	19	9	7	40	0	0		174	81	19	9	7	40	0.9	0.9		2.2665e-05	1.32364e-05	2.57738e-06	1.37108e-06	8.89182e-07	5.46356e-06	1.16382e-07	1.18395e-07		-0.775954	-3.13649	-4.04708	-4.67184	-2.05256	-7.60545	-7.58072		6	2	3	2	4	10	10
sgTGGT1_202340_2	65	37	10	0	0	15	0	0		65	37	10	0.9	0.9	15	0.9	0.9		8.46682e-06	6.04627e-06	1.35652e-06	1.37108e-07	1.14323e-07	2.04883e-06	1.16382e-07	1.18395e-07		-0.485775	-2.64191	-5.94844	-6.21063	-2.04702	-6.18488	-6.16014		3	1	6	5	3	5	5
sgTGGT1_202340_3	108	65	0	0	1	12	0	0		108	65	0.9	0.9	1	12	0.9	0.9		1.40679e-05	1.06218e-05	1.22087e-07	1.37108e-07	1.27026e-07	1.63907e-06	1.16382e-07	1.18395e-07		-0.405381	-6.84836	-6.68096	-6.79114	-3.10146	-6.9174	-6.89266		2	10	9	8	6	9	9
sgTGGT1_202340_4	60	20	0	0	0	0	0	0		60	20	0.9	0.9	0.9	0.9	0.9	0.9		7.81553e-06	3.26825e-06	1.22087e-07	1.37108e-07	1.14323e-07	1.2293e-07	1.16382e-07	1.18395e-07		-1.25782	-6.00037	-5.83296	-6.09515	-5.99043	-6.0694	-6.04466		7	6	5	4	8	4	4
sgTGGT1_202340_5	196	107	7	0	1	105	1049	1177		196	107	7	0.9	1	105	1049	1177		2.55307e-05	1.74852e-05	9.49563e-07	1.37108e-07	1.27026e-07	1.43418e-05	0.00013565	0.000154834		-0.546104	-4.74883	-7.54078	-7.65097	-0.832004	2.40958	2.60042		4	5	10	10	1	1	1
sgTGGT1_202340_6	70	38	0	0	0	0	0	0		70	38	0.9	0.9	0.9	0.9	0.9	0.9		9.11811e-06	6.20968e-06	1.22087e-07	1.37108e-07	1.14323e-07	1.2293e-07	1.16382e-07	1.18395e-07		-0.554216	-6.22276	-6.05535	-6.31754	-6.21283	-6.29179	-6.26706		5	7	7	6	9	6	6
sgTGGT1_202340_7	71	20	0	7	0	9	0	0		71	20	0.9	7	0.9	9	0.9	0.9		9.24837e-06	3.26825e-06	1.22087e-07	1.06639e-06	1.14323e-07	1.2293e-06	1.16382e-07	1.18395e-07		-1.50068	-6.24322	-3.11646	-6.33801	-2.91136	-6.31226	-6.28752		8	8	1	7	5	7	7
sgTGGT1_202340_8	100	19	0	0	0	0	0	0		100	19	0.9	0.9	0.9	0.9	0.9	0.9		1.30259e-05	3.10484e-06	1.22087e-07	1.37108e-07	1.14323e-07	1.2293e-07	1.16382e-07	1.18395e-07		-2.06879	-6.73733	-6.56993	-6.83212	-6.7274	-6.80637	-6.78163		9	9	8	9	10	8	8
sgTGGT1_202340_9	37	30	3	0	1	18	0	0		37	30	3	0.9	1	18	0.9	0.9		4.81957e-06	4.90238e-06	4.06955e-07	1.37108e-07	1.27026e-07	2.4586e-06	1.16382e-07	1.18395e-07		0.0245764	-3.56596	-5.13552	-5.24571	-0.971068	-5.37196	-5.34723		1	3	4	3	2	3	3
sgTGGT1_202350_1	60	20	0	0	0	27	0	0		60	20	0.9	0.9	0.9	27	0.9	0.9		7.81553e-06	3.26825e-06	1.22087e-07	1.37108e-07	1.14323e-07	3.6879e-06	1.16382e-07	1.18395e-07		-1.25782	-6.00037	-5.83296	-6.09515	-1.08354	-6.0694	-6.04466		8	7	2	4	1	2	2
sgTGGT1_202350_10	54	18	0	0	0	10	0	0		54	18	0.9	0.9	0.9	10	0.9	0.9		7.03397e-06	2.94143e-06	1.22087e-07	1.37108e-07	1.14323e-07	1.36589e-06	1.16382e-07	1.18395e-07		-1.25782	-5.84836	-5.68096	-5.94315	-2.3645	-5.9174	-5.89266		8	6	1	3	5	1	1
sgTGGT1_202350_2	150	80	10	0	0	16	0	0		150	80	10	0.9	0.9	16	0.9	0.9		1.95388e-05	1.3073e-05	1.35652e-06	1.37108e-07	1.14323e-07	2.18542e-06	1.16382e-07	1.18395e-07		-0.579751	-3.84836	-7.15489	-7.41708	-3.16036	-7.39133	-7.36659		2	4	8	8	6	8	8
sgTGGT1_202350_3	108	15	0	0	0	7	0	0		108	15	0.9	0.9	0.9	7	0.9	0.9		1.40679e-05	2.45119e-06	1.22087e-07	1.37108e-07	1.14323e-07	9.56122e-07	1.16382e-07	1.18395e-07		-2.52086	-6.84836	-6.68096	-6.94315	-3.87907	-6.9174	-6.89266		10	10	6	7	9	6	6
sgTGGT1_202350_4	96	49	0	0	0	20	0	0		96	49	0.9	0.9	0.9	20	0.9	0.9		1.25048e-05	8.00722e-06	1.22087e-07	1.37108e-07	1.14323e-07	2.73178e-06	1.16382e-07	1.18395e-07		-0.643114	-6.67844	-6.51103	-6.77322	-2.19457	-6.74747	-6.72273		3	9	5	6	4	5	5
sgTGGT1_202350_5	77	38	0	0	0	5	0	0		77	38	0.9	0.9	0.9	5	0.9	0.9		1.00299e-05	6.20968e-06	1.22087e-07	1.37108e-07	1.14323e-07	6.82945e-07	1.16382e-07	1.18395e-07		-0.69172	-6.36026	-6.19286	-6.45505	-3.8764	-6.4293	-6.40456		5	8	4	5	8	4	4
sgTGGT1_202350_6	74	25	8	0	6	19	0	0		74	25	8	0.9	6	19	0.9	0.9		9.63915e-06	4.08532e-06	1.08521e-06	1.37108e-07	7.62156e-07	2.59519e-06	1.16382e-07	1.18395e-07		-1.23846	-3.15093	-6.13552	-3.66075	-1.89307	-6.37196	-6.34723		7	1	3	1	2	3	3
sgTGGT1_202350_7	108	59	9	0	3	7	0	0		108	59	9	0.9	3	7	0.9	0.9		1.40679e-05	9.64135e-06	1.22087e-06	1.37108e-07	3.81078e-07	9.56122e-07	1.16382e-07	1.18395e-07		-0.545105	-3.52643	-6.68096	-5.20618	-3.87907	-6.9174	-6.89266		1	2	6	2	9	6	6
sgTGGT1_202350_8	243	121	19	0	0	52	0	0		243	121	19	0.9	0.9	52	0.9	0.9		3.16529e-05	1.97729e-05	2.57738e-06	1.37108e-07	1.14323e-07	7.10262e-06	1.16382e-07	1.18395e-07		-0.67881	-3.61836	-7.85088	-8.11307	-2.15591	-8.08732	-8.06258		4	3	10	10	3	10	10
sgTGGT1_202350_9	152	59	6	0	0	11	0	0		152	59	6	0.9	0.9	11	0.9	0.9		1.97993e-05	9.64135e-06	8.13911e-07	1.37108e-07	1.14323e-07	1.50248e-06	1.16382e-07	1.18395e-07		-1.03815	-4.60444	-7.174	-7.43619	-3.72004	-7.41044	-7.3857		6	5	9	9	7	9	9
sgTGGT1_202360_1	29	17	0	0	0	21	0	0		29	17	0.9	0.9	0.9	21	0.9	0.9		3.7775e-06	2.77801e-06	1.22087e-07	1.37108e-07	1.14323e-07	2.86837e-06	1.16382e-07	1.18395e-07		-0.443379	-4.95146	-4.78405	-5.04624	-0.397203	-5.02049	-4.99575		4	4	3	3	3	2	2
sgTGGT1_202360_10	13	5	0	0	0	4	0	0		13	5	0.9	0.9	0.9	4	0.9	0.9		1.69336e-06	8.17063e-07	1.22087e-07	1.37108e-07	1.14323e-07	5.46356e-07	1.16382e-07	1.18395e-07		-1.05137	-3.79391	-3.62651	-3.8887	-1.63198	-3.86295	-3.83821		7	3	2	2	4	1	1
sgTGGT1_202360_2	129	149	317	260	250	155	0	0		129	149	317	260	250	155	0.9	0.9		1.68034e-05	2.43485e-05	4.30016e-05	3.96089e-05	3.17565e-05	2.11713e-05	1.16382e-07	1.18395e-07		0.53508	1.35564	1.23707	0.918301	0.333357	-7.17374	-7.149		1	1	1	1	1	9	9
sgTGGT1_202360_3	45	23	0	0	0	33	0	0		45	23	0.9	0.9	0.9	33	0.9	0.9		5.86164e-06	3.75849e-06	1.22087e-07	1.37108e-07	1.14323e-07	4.50743e-06	1.16382e-07	1.18395e-07		-0.641152	-5.58533	-5.41792	-5.68011	-0.378999	-5.65436	-5.62963		6	6	6	6	2	5	5
sgTGGT1_202360_4	81	22	0	0	0	12	0	0		81	22	0.9	0.9	0.9	12	0.9	0.9		1.0551e-05	3.59508e-06	1.22087e-07	1.37108e-07	1.14323e-07	1.63907e-06	1.16382e-07	1.18395e-07		-1.55328	-6.43333	-6.26592	-6.52811	-2.68643	-6.50236	-6.47762		9	8	8	8	8	7	7
sgTGGT1_202360_5	87	26	0	0	0	7	0	0		87	26	0.9	0.9	0.9	7	0.9	0.9		1.13325e-05	4.24873e-06	1.22087e-07	1.37108e-07	1.14323e-07	9.56122e-07	1.16382e-07	1.18395e-07		-1.41536	-6.53642	-6.36901	-6.6312	-3.56713	-6.60545	-6.58072		8	9	9	9	9	8	8
sgTGGT1_202360_6	40	8	0	0	0	1	0	0		40	8	0.9	0.9	0.9	1	0.9	0.9		5.21035e-06	1.3073e-06	1.22087e-07	1.37108e-07	1.14323e-07	1.36589e-07	1.16382e-07	1.18395e-07		-1.99479	-5.4154	-5.248	-5.51019	-5.25347	-5.48444	-5.4597		10	5	4	4	10	3	3
sgTGGT1_202360_7	173	93	0	0	1	39	0	0		173	93	0.9	0.9	1	39	0.9	0.9		2.25348e-05	1.51974e-05	1.22087e-07	1.37108e-07	1.27026e-07	5.32697e-06	1.16382e-07	1.18395e-07		-0.56833	-7.5281	-7.3607	-7.47088	-2.08077	-7.59714	-7.5724		5	10	10	10	6	10	10
sgTGGT1_202360_8	52	40	0	0	0	11	0	0		52	40	0.9	0.9	0.9	11	0.9	0.9		6.77346e-06	6.53651e-06	1.22087e-07	1.37108e-07	1.14323e-07	1.50248e-06	1.16382e-07	1.18395e-07		-0.0513725	-5.79391	-5.62651	-5.8887	-2.17255	-5.86295	-5.83821		3	7	7	7	7	6	6
sgTGGT1_202360_9	44	43	4	0	0	13	0	0		44	43	4	0.9	0.9	13	0.9	0.9		5.73139e-06	7.02674e-06	5.42607e-07	1.37108e-07	1.14323e-07	1.77566e-06	1.16382e-07	1.18395e-07		0.293972	-3.4009	-5.3855	-5.64769	-1.69053	-5.62194	-5.5972		2	2	5	5	5	4	4
sgTGGT1_202370_1	96	44	8	0	0	29	0	0		96	44	8	0.9	0.9	29	0.9	0.9		1.25048e-05	7.19016e-06	1.08521e-06	1.37108e-07	1.14323e-07	3.96108e-06	1.16382e-07	1.18395e-07		-0.798392	-3.52643	-6.51103	-6.77322	-1.65852	-6.74747	-6.72273		5	4	6	6	1	6	6
sgTGGT1_202370_10	108	41	0	0	0	15	0	0		108	41	0.9	0.9	0.9	15	0.9	0.9		1.40679e-05	6.69992e-06	1.22087e-07	1.37108e-07	1.14323e-07	2.04883e-06	1.16382e-07	1.18395e-07		-1.0702	-6.84836	-6.68096	-6.94315	-2.77954	-6.9174	-6.89266		9	10	8	8	7	8	8
sgTGGT1_202370_2	114	51	7	0	0	17	0	0		114	51	7	0.9	0.9	17	0.9	0.9		1.48495e-05	8.33404e-06	9.49563e-07	1.37108e-07	1.14323e-07	2.32201e-06	1.16382e-07	1.18395e-07		-0.833326	-3.96701	-6.75896	-7.02115	-2.67697	-6.9954	-6.97066		6	5	9	9	5	9	9
sgTGGT1_202370_3	70	30	11	0	0	16	0	0		70	30	11	0.9	0.9	16	0.9	0.9		9.11811e-06	4.90238e-06	1.49217e-06	1.37108e-07	1.14323e-07	2.18542e-06	1.16382e-07	1.18395e-07		-0.895253	-2.61132	-6.05535	-6.31754	-2.06082	-6.29179	-6.26706		7	1	3	3	2	3	3
sgTGGT1_202370_4	20	13	0	0	0	0	0	0		20	13	0.9	0.9	0.9	0.9	0.9	0.9		2.60518e-06	2.12436e-06	1.22087e-07	1.37108e-07	1.14323e-07	1.2293e-07	1.16382e-07	1.18395e-07		-0.294349	-4.4154	-4.248	-4.51019	-4.40547	-4.48444	-4.4597		2	6	1	1	9	1	1
sgTGGT1_202370_5	91	53	1	0	0	13	0	0		91	53	1	0.9	0.9	13	0.9	0.9		1.18535e-05	8.66087e-06	1.35652e-07	1.37108e-07	1.14323e-07	1.77566e-06	1.16382e-07	1.18395e-07		-0.452735	-6.44927	-6.43386	-6.69605	-2.73889	-6.67031	-6.64557		4	8	5	5	6	5	5
sgTGGT1_202370_6	21	29	0	0	0	0	0	0		21	29	0.9	0.9	0.9	0.9	0.9	0.9		2.73543e-06	4.73897e-06	1.22087e-07	1.37108e-07	1.14323e-07	1.2293e-07	1.16382e-07	1.18395e-07		0.792803	-4.48579	-4.31839	-4.58058	-4.47586	-4.55483	-4.53009		1	7	2	2	10	2	2
sgTGGT1_202370_7	74	46	7	0	0	15	0	0		74	46	7	0.9	0.9	15	0.9	0.9		9.63915e-06	7.51698e-06	9.49563e-07	1.37108e-07	1.14323e-07	2.04883e-06	1.16382e-07	1.18395e-07		-0.358752	-3.34357	-6.13552	-6.39771	-2.2341	-6.37196	-6.34723		3	2	4	4	3	4	4
sgTGGT1_202370_8	97	38	0	0	0	10	0	0		97	38	0.9	0.9	0.9	10	0.9	0.9		1.26351e-05	6.20968e-06	1.22087e-07	1.37108e-07	1.14323e-07	1.36589e-06	1.16382e-07	1.18395e-07		-1.02485	-6.69339	-6.52598	-6.78817	-3.20952	-6.76242	-6.73769		8	9	7	7	8	7	7
sgTGGT1_202370_9	165	30	15	0	0	25	0	0		165	30	15	0.9	0.9	25	0.9	0.9		2.14927e-05	4.90238e-06	2.03478e-06	1.37108e-07	1.14323e-07	3.41472e-06	1.16382e-07	1.18395e-07		-2.13229	-3.4009	-7.29239	-7.55458	-2.65401	-7.52883	-7.50409		10	3	10	10	4	10	10
sgTGGT1_202375_1	63	39	0	0	1	18	0	0		63	39	0.9	0.9	1	18	0.9	0.9		8.2063e-06	6.37309e-06	1.22087e-07	1.37108e-07	1.27026e-07	2.4586e-06	1.16382e-07	1.18395e-07		-0.364739	-6.07075	-5.90335	-6.01354	-1.73889	-6.13979	-6.11505		5	8	6	6	5	5	5
sgTGGT1_202375_10	54	83	285	258	389	124	1	0		54	83	285	258	389	124	1	0.9		7.03397e-06	1.35632e-05	3.86608e-05	3.93042e-05	4.94131e-05	1.6937e-05	1.29313e-07	1.18395e-07		0.947291	2.45846	2.48227	2.81248	1.26777	-5.7654	-5.89266		1	1	1	1	1	3	4
sgTGGT1_202375_2	20	20	0	0	2	6	0	0		20	20	0.9	0.9	2	6	0.9	0.9		2.60518e-06	3.26825e-06	1.22087e-07	1.37108e-07	2.54052e-07	8.19534e-07	1.16382e-07	1.18395e-07		0.327139	-4.4154	-4.248	-3.35818	-1.66851	-4.48444	-4.4597		2	4	3	3	4	1	1
sgTGGT1_202375_3	200	74	13	0	2	29	0	0		200	74	13	0.9	2	29	0.9	0.9		2.60518e-05	1.20925e-05	1.76347e-06	1.37108e-07	2.54052e-07	3.96108e-06	1.16382e-07	1.18395e-07		-1.10726	-3.88489	-7.56993	-6.68011	-2.71742	-7.80637	-7.78163		8	3	9	8	8	9	9
sgTGGT1_202375_4	51	35	0	0	0	42	0	0		51	35	0.9	0.9	0.9	42	0.9	0.9		6.6432e-06	5.71944e-06	1.22087e-07	1.37108e-07	1.14323e-07	5.73673e-06	1.16382e-07	1.18395e-07		-0.216003	-5.7659	-5.59849	-5.86068	-0.211648	-5.83494	-5.8102		4	7	5	5	2	4	3
sgTGGT1_202375_5	45	18	0	0	0	7	0	0		45	18	0.9	0.9	0.9	7	0.9	0.9		5.86164e-06	2.94143e-06	1.22087e-07	1.37108e-07	1.14323e-07	9.56122e-07	1.16382e-07	1.18395e-07		-0.994789	-5.58533	-5.41792	-5.68011	-2.61604	-5.65436	-5.62963		7	6	4	4	7	2	2
sgTGGT1_202375_6	76	44	2	0	0	0	0	0		76	44	2	0.9	0.9	0.9	0.9	0.9		9.89967e-06	7.19016e-06	2.71304e-07	1.37108e-07	1.14323e-07	1.2293e-07	1.16382e-07	1.18395e-07		-0.461357	-5.1894	-6.174	-6.43619	-6.33147	-6.41044	-6.3857		6	5	7	7	10	6	6
sgTGGT1_202375_7	119	117	199	108	67	93	0	0		119	117	199	108	67	93	0.9	0.9		1.55008e-05	1.91193e-05	2.69947e-05	1.64529e-05	8.51075e-06	1.27028e-05	1.16382e-07	1.18395e-07		0.302686	0.800335	0.0860035	-0.864985	-0.287199	-7.05733	-7.03259		3	2	2	2	3	7	7
sgTGGT1_202375_8	120	26	0	0	0	9	0	0		120	26	0.9	0.9	0.9	9	0.9	0.9		1.56311e-05	4.24873e-06	1.22087e-07	1.37108e-07	1.14323e-07	1.2293e-06	1.16382e-07	1.18395e-07		-1.87931	-7.00037	-6.83296	-7.09515	-3.66851	-7.0694	-7.04466		10	9	8	9	9	8	8
sgTGGT1_202375_9	267	97	0	0	2	45	0	0		267	97	0.9	0.9	2	45	0.9	0.9		3.47791e-05	1.5851e-05	1.22087e-07	1.37108e-07	2.54052e-07	6.1465e-06	1.16382e-07	1.18395e-07		-1.13364	-8.15417	-7.98677	-7.09695	-2.50038	-8.22321	-8.19847		9	10	10	10	6	10	10
sgTGGT1_202380_1	109	42	0	0	0	9	0	0		109	42	0.9	0.9	0.9	9	0.9	0.9		1.41982e-05	6.86333e-06	1.22087e-07	1.37108e-07	1.14323e-07	1.2293e-06	1.16382e-07	1.18395e-07		-1.04873	-6.86166	-6.69425	-6.95644	-3.5298	-6.9307	-6.90596		8	9	8	10	9	8	8
sgTGGT1_202380_10	94	38	6	0	6	4	0	0		94	38	6	0.9	6	4	0.9	0.9		1.22443e-05	6.20968e-06	8.13911e-07	1.37108e-07	7.62156e-07	5.46356e-07	1.16382e-07	1.18395e-07		-0.979522	-3.9111	-6.48066	-4.00588	-4.48613	-6.7171	-6.69236		6	3	7	2	10	7	7
sgTGGT1_202380_2	77	38	0	0	0	37	0	0		77	38	0.9	0.9	0.9	37	0.9	0.9		1.00299e-05	6.20968e-06	1.22087e-07	1.37108e-07	1.14323e-07	5.05379e-06	1.16382e-07	1.18395e-07		-0.69172	-6.36026	-6.19286	-6.45505	-0.988873	-6.4293	-6.40456		4	8	6	9	2	6	6
sgTGGT1_202380_3	72	22	0	0	0	11	0	0		72	22	0.9	0.9	0.9	11	0.9	0.9		9.37863e-06	3.59508e-06	1.22087e-07	1.37108e-07	1.14323e-07	1.50248e-06	1.16382e-07	1.18395e-07		-1.38335	-6.2634	-6.09599	-6.35818	-2.64203	-6.33244	-6.3077		9	6	4	8	7	4	4
sgTGGT1_202380_4	73	16	0	0	4	13	0	0		73	16	0.9	0.9	4	13	0.9	0.9		9.50889e-06	2.6146e-06	1.22087e-07	1.37108e-07	5.08104e-07	1.77566e-06	1.16382e-07	1.18395e-07		-1.86269	-6.2833	-6.11589	-4.22608	-2.42092	-6.35234	-6.3276		10	7	5	3	5	5	5
sgTGGT1_202380_5	37	39	79	40	68	14	0	0		37	39	79	40	68	14	0.9	0.9		4.81957e-06	6.37309e-06	1.07165e-05	6.09368e-06	8.63777e-06	1.91224e-06	1.16382e-07	1.18395e-07		0.403088	1.15286	0.338409	0.841753	-1.33364	-5.37196	-5.34723		1	1	1	1	3	1	1
sgTGGT1_202380_6	46	35	5	5	0	10	0	0		46	35	5	5	0.9	10	0.9	0.9		5.9919e-06	5.71944e-06	6.78259e-07	7.6171e-07	1.14323e-07	1.36589e-06	1.16382e-07	1.18395e-07		-0.0671398	-3.14311	-2.9757	-5.71182	-2.13317	-5.68607	-5.66133		3	2	2	4	4	2	2
sgTGGT1_202380_7	62	59	0	0	0	44	0	0		62	59	0.9	0.9	0.9	44	0.9	0.9		8.07604e-06	9.64135e-06	1.22087e-07	1.37108e-07	1.14323e-07	6.00991e-06	1.16382e-07	1.18395e-07		0.255586	-6.04767	-5.88027	-6.14246	-0.426305	-6.11671	-6.09197		2	4	3	6	1	3	3
sgTGGT1_202380_8	143	57	0	0	2	21	0	0		143	57	0.9	0.9	2	21	0.9	0.9		1.8627e-05	9.31452e-06	1.22087e-07	1.37108e-07	2.54052e-07	2.86837e-06	1.16382e-07	1.18395e-07		-0.999842	-7.25335	-7.08594	-6.19613	-2.69909	-7.32238	-7.29764		7	10	9	7	8	9	9
sgTGGT1_202380_9	219	93	3	0	4	35	0	0		219	93	3	0.9	4	35	0.9	0.9		2.85267e-05	1.51974e-05	4.06955e-07	1.37108e-07	5.08104e-07	4.78061e-06	1.16382e-07	1.18395e-07		-0.908489	-6.1313	-7.70086	-5.81104	-2.57704	-7.9373	-7.91256		5	5	10	5	6	10	10
sgTGGT1_202390_1	63	39	3	0	0	42	0	6		63	39	3	0.9	0.9	42	0.9	6		8.2063e-06	6.37309e-06	4.06955e-07	1.37108e-07	1.14323e-07	5.73673e-06	1.16382e-07	7.893e-07		-0.364739	-4.33379	-5.90335	-6.16554	-0.516502	-6.13979	-3.37809		4	7	7	7	6	7	5
sgTGGT1_202390_10	42	12	0	0	0	0	0	0		42	12	0.9	0.9	0.9	0.9	0.9	0.9		5.47087e-06	1.96095e-06	1.22087e-07	1.37108e-07	1.14323e-07	1.2293e-07	1.16382e-07	1.18395e-07		-1.48022	-5.48579	-5.31839	-5.58058	-5.47586	-5.55483	-5.53009		10	8	5	5	10	5	6
sgTGGT1_202390_2	215	121	11	0	0	9	0	0		215	121	11	0.9	0.9	9	0.9	0.9		2.80056e-05	1.97729e-05	1.49217e-06	1.37108e-07	1.14323e-07	1.2293e-06	1.16382e-07	1.18395e-07		-0.50219	-4.23023	-7.67426	-7.93645	-4.50981	-7.9107	-7.88597		6	6	10	10	9	10	10
sgTGGT1_202390_3	138	234	625	654	652	532	882	1014		138	234	625	654	652	532	882	1014		1.79757e-05	3.82386e-05	8.47824e-05	9.96317e-05	8.2821e-05	7.26653e-05	0.000114054	0.000133392		1.08898	2.23772	2.47056	2.20395	2.01522	2.6656	2.89155		2	2	2	2	2	1	1
sgTGGT1_202390_4	89	54	117	118	92	70	0	0		89	54	117	118	92	70	0.9	0.9		1.1593e-05	8.82428e-06	1.58713e-05	1.79764e-05	1.16864e-05	9.56122e-06	1.16382e-07	1.18395e-07		-0.393707	0.453159	0.632843	0.0115725	-0.27799	-6.63824	-6.61351		5	3	3	3	5	9	9
sgTGGT1_202390_5	58	32	5	0	0	33	0	0		58	32	5	0.9	0.9	33	0.9	0.9		7.55501e-06	5.2292e-06	6.78259e-07	1.37108e-07	1.14323e-07	4.50743e-06	1.16382e-07	1.18395e-07		-0.530842	-3.47752	-5.78405	-6.04624	-0.745127	-6.02049	-5.99575		7	5	6	6	7	6	7
sgTGGT1_202390_6	73	58	31	56	54	7	0	0		73	58	31	56	54	7	0.9	0.9		9.50889e-06	9.47793e-06	4.20521e-06	8.53115e-06	6.85941e-06	9.56122e-07	1.16382e-07	1.18395e-07		-0.00470444	-1.1771	-0.156536	-0.471193	-3.31401	-6.35234	-6.3276		3	4	4	4	8	8	8
sgTGGT1_202390_7	138	45	0	0	0	145	751	597		138	45	0.9	0.9	0.9	145	751	597		1.79757e-05	7.35357e-06	1.22087e-07	1.37108e-07	1.14323e-07	1.98054e-05	9.71144e-05	7.85353e-05		-1.28953	-7.202	-7.03459	-7.29678	0.139845	2.43364	2.12729		9	10	9	9	3	2	2
sgTGGT1_202390_8	71	30	0	0	0	64	90	124		71	30	0.9	0.9	0.9	64	90	124		9.24837e-06	4.90238e-06	1.22087e-07	1.37108e-07	1.14323e-07	8.74169e-06	1.16382e-05	1.63122e-05		-0.915717	-6.24322	-6.07582	-6.33801	-0.081287	0.331598	0.81868		8	9	8	8	4	4	4
sgTGGT1_202390_9	175	526	1119	1090	1327	814	794	530		175	526	1119	1090	1327	814	794	530		2.27953e-05	8.5955e-05	0.000151794	0.000166053	0.000168564	0.000111183	0.000102675	6.97215e-05		1.91485	2.73531	2.86484	2.88649	2.28613	2.17128	1.61287		1	1	1	1	1	3	3
sgTGGT1_202400_1	55	4	0	0	4	14	0	0		55	4	0.9	0.9	4	14	0.9	0.9		7.16423e-06	6.53651e-07	1.22087e-07	1.37108e-07	5.08104e-07	1.91224e-06	1.16382e-07	1.18395e-07		-3.45422	-5.87483	-5.70743	-3.81762	-1.90554	-5.94387	-5.91913		10	10	8	3	9	8	7
sgTGGT1_202400_10	53	16	6	0	0	14	0	0		53	16	6	0.9	0.9	14	0.9	0.9		6.90371e-06	2.6146e-06	8.13911e-07	1.37108e-07	1.14323e-07	1.91224e-06	1.16382e-07	1.18395e-07		-1.40078	-3.08443	-5.65399	-5.91618	-1.85211	-5.89043	-5.86569		9	6	7	8	8	7	6
sgTGGT1_202400_2	361	506	700	637	883	610	916	883		361	506	700	637	883	610	916	883		4.70234e-05	8.26868e-05	9.49563e-05	9.70419e-05	0.000112164	8.33192e-05	0.000118451	0.000116159		0.814278	1.01388	1.04523	1.25416	0.825271	1.33284	1.30465		2	2	2	2	2	2	2
sgTGGT1_202400_3	13	7	0	0	0	17	0	0		13	7	0.9	0.9	0.9	17	0.9	0.9		1.69336e-06	1.14389e-06	1.22087e-07	1.37108e-07	1.14323e-07	2.32201e-06	1.16382e-07	1.18395e-07		-0.565946	-3.79391	-3.62651	-3.8887	0.455483	-3.86295	-3.83821		7	7	4	4	3	5	4
sgTGGT1_202400_4	147	52	9	0	3	76	147	117		147	52	9	0.9	3	76	147	117		1.9148e-05	8.49746e-06	1.22087e-06	1.37108e-07	3.81078e-07	1.03808e-05	1.90091e-05	1.53913e-05		-1.17209	-3.97122	-7.12574	-5.65097	-0.883285	-0.0105079	-0.315077		8	8	10	7	5	3	3
sgTGGT1_202400_5	86	48	50	0	1	19	0	0		86	48	50	0.9	1	19	0.9	0.9		1.12023e-05	7.84381e-06	6.78259e-06	1.37108e-07	1.27026e-07	2.59519e-06	1.16382e-07	1.18395e-07		-0.514163	-0.723881	-6.35233	-6.46252	-2.10988	-6.58878	-6.56404		6	3	9	9	10	9	9
sgTGGT1_202400_6	62	378	727	622	817	565	5	1		62	378	727	622	817	565	5	1		8.07604e-06	6.177e-05	9.86189e-05	9.47568e-05	0.00010378	7.71727e-05	6.46567e-07	1.3155e-07		2.93519	3.61014	3.55251	3.68374	3.25637	-3.64278	-5.93997		1	1	1	1	1	4	8
sgTGGT1_202400_7	31	36	0	0	0	9	0	0		31	36	0.9	0.9	0.9	9	0.9	0.9		4.03802e-06	5.88285e-06	1.22087e-07	1.37108e-07	1.14323e-07	1.2293e-06	1.16382e-07	1.18395e-07		0.542868	-5.04767	-4.88027	-5.14246	-1.71581	-5.11671	-5.09197		3	9	6	5	7	6	5
sgTGGT1_202400_8	134	86	54	23	0	89	627	574		134	86	54	23	0.9	89	627	574		1.74547e-05	1.40535e-05	7.3252e-06	3.50387e-06	1.14323e-07	1.21564e-05	8.10795e-05	7.55097e-05		-0.312685	-1.25267	-2.31659	-7.25435	-0.521896	2.21572	2.11305		4	4	3	10	4	1	1
sgTGGT1_202400_9	126	79	31	5	3	41	0	0		126	79	31	5	3	41	0.9	0.9		1.64126e-05	1.29096e-05	4.20521e-06	7.6171e-07	3.81078e-07	5.60015e-06	1.16382e-07	1.18395e-07		-0.34636	-1.96456	-4.42942	-5.42857	-1.55127	-7.13979	-7.11505		5	5	5	6	6	10	10
sgTGGT1_202410_1	24	17	0	0	0	7	0	0		24	17	0.9	0.9	0.9	7	0.9	0.9		3.12621e-06	2.77801e-06	1.22087e-07	1.37108e-07	1.14323e-07	9.56122e-07	1.16382e-07	1.18395e-07		-0.170361	-4.67844	-4.51103	-4.77322	-1.70915	-4.74747	-4.72273		3	6	6	6	5	2	2
sgTGGT1_202410_10	58	22	35	25	15	7	0	0		58	22	35	25	15	7	0.9	0.9		7.55501e-06	3.59508e-06	4.74781e-06	3.80855e-06	1.90539e-06	9.56122e-07	1.16382e-07	1.18395e-07		-1.07141	-0.67017	-0.988191	-1.98735	-2.98217	-6.02049	-5.99575		7	5	5	5	7	5	5
sgTGGT1_202410_2	103	54	0	0	0	11	0	0		103	54	0.9	0.9	0.9	11	0.9	0.9		1.34167e-05	8.82428e-06	1.22087e-07	1.37108e-07	1.14323e-07	1.50248e-06	1.16382e-07	1.18395e-07		-0.604474	-6.77998	-6.61257	-6.87476	-3.15861	-6.84901	-6.82427		5	9	9	9	8	8	8
sgTGGT1_202410_3	175	60	0	0	1	10	0	0		175	60	0.9	0.9	1	10	0.9	0.9		2.27953e-05	9.80476e-06	1.22087e-07	1.37108e-07	1.27026e-07	1.36589e-06	1.16382e-07	1.18395e-07		-1.21718	-7.54469	-7.37728	-7.48747	-4.06082	-7.61372	-7.58898		8	10	10	10	9	10	10
sgTGGT1_202410_4	81	40	141	71	114	37	0	0		81	40	141	71	114	37	0.9	0.9		1.0551e-05	6.53651e-06	1.91269e-05	1.08163e-05	1.4481e-05	5.05379e-06	1.16382e-07	1.18395e-07		-0.690783	0.858229	0.0358309	0.456784	-1.06194	-6.50236	-6.47762		6	3	4	1	4	6	6
sgTGGT1_202410_5	103	110	242	211	87	261	182	62		103	110	242	211	87	261	182	62		1.34167e-05	1.79754e-05	3.28277e-05	3.21442e-05	1.10513e-05	3.56497e-05	2.3535e-05	8.1561e-06		0.421998	1.29089	1.26053	-0.279813	1.40987	0.810786	-0.718073		1	1	1	4	1	1	1
sgTGGT1_202410_6	100	104	196	159	89	69	0	0		100	104	196	159	89	69	0.9	0.9		1.30259e-05	1.69949e-05	2.65878e-05	2.42224e-05	1.13053e-05	9.42464e-06	1.16382e-07	1.18395e-07		0.383723	1.02938	0.894961	-0.204379	-0.466872	-6.80637	-6.78163		2	2	2	3	3	7	7
sgTGGT1_202410_7	40	1	0	0	0	11	0	0		40	1	0.9	0.9	0.9	11	0.9	0.9		5.21035e-06	1.63413e-07	1.22087e-07	1.37108e-07	1.14323e-07	1.50248e-06	1.16382e-07	1.18395e-07		-4.99479	-5.4154	-5.248	-5.51019	-1.79404	-5.48444	-5.4597		10	8	8	8	6	4	4
sgTGGT1_202410_8	25	4	0	0	0	0	0	0		25	4	0.9	0.9	0.9	0.9	0.9	0.9		3.25647e-06	6.53651e-07	1.22087e-07	1.37108e-07	1.14323e-07	1.2293e-07	1.16382e-07	1.18395e-07		-2.31672	-4.73733	-4.56993	-4.83212	-4.7274	-4.80637	-4.78163		9	7	7	7	10	3	3
sgTGGT1_202410_9	149	93	163	152	159	130	0	0		149	93	163	152	159	130	0.9	0.9		1.94086e-05	1.51974e-05	2.21112e-05	2.3156e-05	2.01971e-05	1.77566e-05	1.16382e-07	1.18395e-07		-0.352871	0.188088	0.254693	0.0574584	-0.128341	-7.38168	-7.35694		4	4	3	2	2	9	9
sgTGGT1_202420_1	47	13	0	0	0	3	0	0		47	13	0.9	0.9	0.9	3	0.9	0.9		6.12216e-06	2.12436e-06	1.22087e-07	1.37108e-07	1.14323e-07	4.09767e-07	1.16382e-07	1.18395e-07		-1.52701	-5.64806	-5.48066	-5.74285	-3.90117	-5.7171	-5.69236		10	7	5	4	8	3	3
sgTGGT1_202420_10	49	28	0	0	0	11	0	0		49	28	0.9	0.9	0.9	11	0.9	0.9		6.38268e-06	4.57555e-06	1.22087e-07	1.37108e-07	1.14323e-07	1.50248e-06	1.16382e-07	1.18395e-07		-0.480216	-5.70818	-5.54078	-5.80297	-2.08682	-5.77722	-5.75248		4	9	7	6	3	5	5
sgTGGT1_202420_2	13	25	0	0	0	0	0	0		13	25	0.9	0.9	0.9	0.9	0.9	0.9		1.69336e-06	4.08532e-06	1.22087e-07	1.37108e-07	1.14323e-07	1.2293e-07	1.16382e-07	1.18395e-07		1.27056	-3.79391	-3.62651	-3.8887	-3.78398	-3.86295	-3.83821		1	4	4	2	7	2	2
sgTGGT1_202420_3	48	30	0	0	0	0	0	0		48	30	0.9	0.9	0.9	0.9	0.9	0.9		6.25242e-06	4.90238e-06	1.22087e-07	1.37108e-07	1.14323e-07	1.2293e-07	1.16382e-07	1.18395e-07		-0.350933	-5.67844	-5.51103	-5.77322	-5.66851	-5.74747	-5.72273		3	8	6	5	10	4	4
sgTGGT1_202420_4	103	57	2	0	0	6	0	0		103	57	2	0.9	0.9	6	0.9	0.9		1.34167e-05	9.31452e-06	2.71304e-07	1.37108e-07	1.14323e-07	8.19534e-07	1.16382e-07	1.18395e-07		-0.526471	-5.62797	-6.61257	-6.87476	-4.03308	-6.84901	-6.82427		6	6	10	9	9	8	8
sgTGGT1_202420_5	109	57	25	61	26	153	682	376		109	57	25	61	26	153	682	376		1.41982e-05	9.31452e-06	3.3913e-06	9.29286e-06	3.30268e-06	2.08981e-05	8.81918e-05	4.94628e-05		-0.608155	-2.0658	-0.611513	-2.104	0.557664	2.63494	1.80064		7	3	1	1	1	1	1
sgTGGT1_202420_6	63	27	0	0	0	11	0	0		63	27	0.9	0.9	0.9	11	0.9	0.9		8.2063e-06	4.41214e-06	1.22087e-07	1.37108e-07	1.14323e-07	1.50248e-06	1.16382e-07	1.18395e-07		-0.895253	-6.07075	-5.90335	-6.16554	-2.44939	-6.13979	-6.11505		8	10	8	7	4	6	6
sgTGGT1_202420_7	70	39	4	0	0	8	0	0		70	39	4	0.9	0.9	8	0.9	0.9		9.11811e-06	6.37309e-06	5.42607e-07	1.37108e-07	1.14323e-07	1.09271e-06	1.16382e-07	1.18395e-07		-0.516742	-4.07075	-6.05535	-6.31754	-3.06082	-6.29179	-6.26706		5	5	9	8	6	7	7
sgTGGT1_202420_8	176	119	89	94	7	60	1	0		176	119	89	94	7	60	1	0.9		2.29255e-05	1.94461e-05	1.2073e-05	1.43202e-05	8.89182e-07	8.19534e-06	1.29313e-07	1.18395e-07		-0.237475	-0.92517	-0.678909	-4.68833	-1.48408	-7.46994	-7.5972		2	1	2	3	2	10	10
sgTGGT1_202420_9	130	38	36	20	0	16	0	0		130	38	36	20	0.9	16	0.9	0.9		1.69336e-05	6.20968e-06	4.88347e-06	3.04684e-06	1.14323e-07	2.18542e-06	1.16382e-07	1.18395e-07		-1.4473	-1.79391	-2.47451	-7.21063	-2.95391	-7.18488	-7.16014		9	2	3	10	5	9	9
sgTGGT1_202430_1	94	37	0	0	0	14	0	0		94	37	0.9	0.9	0.9	14	0.9	0.9		1.22443e-05	6.04627e-06	1.22087e-07	1.37108e-07	1.14323e-07	1.91224e-06	1.16382e-07	1.18395e-07		-1.018	-6.64806	-6.48066	-6.74285	-2.67877	-6.7171	-6.69236		7	8	8	9	8	8	8
sgTGGT1_202430_10	74	109	398	419	441	205	2	0		74	109	398	419	441	205	2	0.9		9.63915e-06	1.7812e-05	5.39894e-05	6.38313e-05	5.60185e-05	2.80007e-05	2.58627e-07	1.18395e-07		0.88587	2.4857	2.72729	2.53893	1.53849	-5.21996	-6.34723		3	3	2	3	3	3	6
sgTGGT1_202430_2	95	60	0	0	0	12	0	0		95	60	0.9	0.9	0.9	12	0.9	0.9		1.23746e-05	9.80476e-06	1.22087e-07	1.37108e-07	1.14323e-07	1.63907e-06	1.16382e-07	1.18395e-07		-0.335826	-6.66333	-6.49592	-6.75811	-2.91643	-6.73237	-6.70763		4	9	9	10	9	9	9
sgTGGT1_202430_3	36	6	0	0	0	1	0	0		36	6	0.9	0.9	0.9	1	0.9	0.9		4.68932e-06	9.80476e-07	1.22087e-07	1.37108e-07	1.14323e-07	1.36589e-07	1.16382e-07	1.18395e-07		-2.25782	-5.2634	-5.09599	-5.35818	-5.10146	-5.33244	-5.3077		10	6	5	6	10	4	3
sgTGGT1_202430_4	49	22	3	0	0	28	0	0		49	22	3	0.9	0.9	28	0.9	0.9		6.38268e-06	3.59508e-06	4.06955e-07	1.37108e-07	1.14323e-07	3.82449e-06	1.16382e-07	1.18395e-07		-0.828139	-3.97122	-5.54078	-5.80297	-0.738895	-5.77722	-5.75248		5	5	7	8	5	6	5
sgTGGT1_202430_5	95	34	0	0	3	17	0	0		95	34	0.9	0.9	3	17	0.9	0.9		1.23746e-05	5.55603e-06	1.22087e-07	1.37108e-07	3.81078e-07	2.32201e-06	1.16382e-07	1.18395e-07		-1.15525	-6.66333	-6.49592	-5.02115	-2.41393	-6.73237	-6.70763		9	9	9	5	7	9	9
sgTGGT1_202430_6	77	28	38	95	104	37	0	0		77	28	38	95	104	37	0.9	0.9		1.00299e-05	4.57555e-06	5.15477e-06	1.44725e-05	1.32107e-05	5.05379e-06	1.16382e-07	1.18395e-07		-1.13229	-0.960331	0.529003	0.397397	-0.988873	-6.4293	-6.40456		8	4	4	4	6	7	7
sgTGGT1_202430_7	21	315	893	749	1005	486	4	2		21	315	893	749	1005	486	4	2		2.73543e-06	5.1475e-05	0.000121137	0.000114104	0.000127661	6.63822e-05	5.17254e-07	2.631e-07		4.23403	5.46873	5.38244	5.54441	4.60096	-2.40283	-3.37809		1	1	1	1	1	1	1
sgTGGT1_202430_8	10	118	68	48	82	176	0	0		10	118	68	48	82	176	0.9	0.9		1.30259e-06	1.92827e-05	9.22432e-06	7.31242e-06	1.04161e-05	2.40397e-05	1.16382e-07	1.18395e-07		3.88785	2.82406	2.48897	2.99937	4.20596	-3.48444	-3.4597		2	2	3	2	2	2	2
sgTGGT1_202430_9	44	18	0	0	0	31	0	0		44	18	0.9	0.9	0.9	31	0.9	0.9		5.73139e-06	2.94143e-06	1.22087e-07	1.37108e-07	1.14323e-07	4.23426e-06	1.16382e-07	1.18395e-07		-0.962367	-5.55291	-5.3855	-5.64769	-0.436775	-5.62194	-5.5972		6	7	6	7	4	5	4
sgTGGT1_202440_1	32	4	0	0	0	6	0	0		32	4	0.9	0.9	0.9	6	0.9	0.9		4.16828e-06	6.53651e-07	1.22087e-07	1.37108e-07	1.14323e-07	8.19534e-07	1.16382e-07	1.18395e-07		-2.67286	-5.09348	-4.92607	-5.18826	-2.34658	-5.16251	-5.13777		10	4	2	2	4	2	2
sgTGGT1_202440_10	124	59	0	0	0	4	0	0		124	59	0.9	0.9	0.9	4	0.9	0.9		1.61521e-05	9.64135e-06	1.22087e-07	1.37108e-07	1.14323e-07	5.46356e-07	1.16382e-07	1.18395e-07		-0.744414	-7.04767	-6.88027	-7.14246	-4.88574	-7.11671	-7.09197		5	9	9	9	9	9	9
sgTGGT1_202440_2	90	37	5	0	0	33	0	0		90	37	5	0.9	0.9	33	0.9	0.9		1.17233e-05	6.04627e-06	6.78259e-07	1.37108e-07	1.14323e-07	4.50743e-06	1.16382e-07	1.18395e-07		-0.955261	-4.1114	-6.41792	-6.68011	-1.379	-6.65436	-6.62963		7	2	7	7	2	7	7
sgTGGT1_202440_3	54	26	0	0	0	1	0	0		54	26	0.9	0.9	0.9	1	0.9	0.9		7.03397e-06	4.24873e-06	1.22087e-07	1.37108e-07	1.14323e-07	1.36589e-07	1.16382e-07	1.18395e-07		-0.727309	-5.84836	-5.68096	-5.94315	-5.68643	-5.9174	-5.89266		4	6	4	4	10	4	4
sgTGGT1_202440_4	276	99	1	0	0	28	0	0		276	99	1	0.9	0.9	28	0.9	0.9		3.59514e-05	1.61779e-05	1.35652e-07	1.37108e-07	1.14323e-07	3.82449e-06	1.16382e-07	1.18395e-07		-1.15203	-8.05	-8.03459	-8.29678	-3.23271	-8.27104	-8.2463		8	10	10	10	7	10	10
sgTGGT1_202440_5	51	16	0	0	0	5	0	0		51	16	0.9	0.9	0.9	5	0.9	0.9		6.6432e-06	2.6146e-06	1.22087e-07	1.37108e-07	1.14323e-07	6.82945e-07	1.16382e-07	1.18395e-07		-1.34529	-5.7659	-5.59849	-5.86068	-3.28204	-5.83494	-5.8102		9	5	3	3	8	3	3
sgTGGT1_202440_6	54	51	0	0	0	16	0	0		54	51	0.9	0.9	0.9	16	0.9	0.9		7.03397e-06	8.33404e-06	1.22087e-07	1.37108e-07	1.14323e-07	2.18542e-06	1.16382e-07	1.18395e-07		0.244677	-5.84836	-5.68096	-5.94315	-1.68643	-5.9174	-5.89266		1	6	4	4	3	4	4
sgTGGT1_202440_7	123	81	4	0	0	21	0	0		123	81	4	0.9	0.9	21	0.9	0.9		1.60218e-05	1.32364e-05	5.42607e-07	1.37108e-07	1.14323e-07	2.86837e-06	1.16382e-07	1.18395e-07		-0.275525	-4.88399	-6.86858	-7.13077	-2.48174	-7.10503	-7.08029		3	3	8	8	5	8	8
sgTGGT1_202440_8	84	35	0	0	0	14	0	0		84	35	0.9	0.9	0.9	14	0.9	0.9		1.09417e-05	5.71944e-06	1.22087e-07	1.37108e-07	1.14323e-07	1.91224e-06	1.16382e-07	1.18395e-07		-0.935895	-6.48579	-6.31839	-6.58058	-2.5165	-6.55483	-6.53009		6	8	6	6	6	6	6
sgTGGT1_202440_9	251	193	329	214	156	254	148	68		251	193	329	214	156	254	148	68		3.26949e-05	3.15386e-05	4.46294e-05	3.26012e-05	1.98161e-05	3.46936e-05	1.91384e-05	8.9454e-06		-0.0519474	0.448928	-0.00414277	-0.722397	0.0856012	-0.772598	-1.86985		2	1	1	1	1	1	1
sgTGGT1_202445_1	95	47	0	2	0	40	26	26		95	47	0.9	2	0.9	40	26	26		1.23746e-05	7.68039e-06	1.22087e-07	3.04684e-07	1.14323e-07	5.46356e-06	3.36215e-06	3.4203e-06		-0.688128	-6.66333	-5.34392	-6.75811	-1.17947	-1.87992	-1.85519		8	9	7	9	6	3	3
sgTGGT1_202445_10	77	279	503	424	696	329	2	0		77	279	503	424	696	329	2	0.9		1.00299e-05	4.55921e-05	6.82329e-05	6.4593e-05	8.84101e-05	4.49378e-05	2.58627e-07	1.18395e-07		2.18447	2.76616	2.68707	3.1399	2.16362	-5.27729	-6.40456		2	3	3	3	2	5	7
sgTGGT1_202445_2	52	63	226	190	205	38	0	0		52	63	226	190	205	38	0.9	0.9		6.77346e-06	1.0295e-05	3.06573e-05	2.8945e-05	2.60403e-05	5.19038e-06	1.16382e-07	1.18395e-07		0.603979	2.17827	2.09535	1.94278	-0.384052	-5.86295	-5.83821		5	5	5	5	5	6	4
sgTGGT1_202445_3	96	183	856	734	881	405	589	410		96	183	856	734	881	405	589	410		1.25048e-05	2.99045e-05	0.000116118	0.000111819	0.00011191	5.53185e-05	7.61656e-05	5.39355e-05		1.25788	3.21503	3.16061	3.16178	2.14528	2.60665	2.10875		4	2	2	2	3	1	1
sgTGGT1_202445_4	80	55	0	0	0	18	0	0		80	55	0.9	0.9	0.9	18	0.9	0.9		1.04207e-05	8.98769e-06	1.22087e-07	1.37108e-07	1.14323e-07	2.4586e-06	1.16382e-07	1.18395e-07		-0.213429	-6.4154	-6.248	-6.51019	-2.08354	-6.48444	-6.4597		7	8	9	8	9	8	8
sgTGGT1_202445_5	144	65	0	0	0	40	91	74		144	65	0.9	0.9	0.9	40	91	74		1.87573e-05	1.06218e-05	1.22087e-07	1.37108e-07	1.14323e-07	5.46356e-06	1.17675e-05	9.7347e-06		-0.820418	-7.2634	-7.09599	-7.35818	-1.77954	-0.672638	-0.946241		10	10	10	10	8	2	2
sgTGGT1_202445_6	97	82	56	30	31	39	0	0		97	82	56	30	31	39	0.9	0.9		1.26351e-05	1.33998e-05	7.5965e-06	4.57026e-06	3.93781e-06	5.32697e-06	1.16382e-07	1.18395e-07		0.0847783	-0.73403	-1.46709	-1.68197	-1.24605	-6.76242	-6.73769		6	6	6	6	7	10	9
sgTGGT1_202445_7	57	27	6	0	0	5	0	0		57	27	6	0.9	0.9	5	0.9	0.9		7.42475e-06	4.41214e-06	8.13911e-07	1.37108e-07	1.14323e-07	6.82945e-07	1.16382e-07	1.18395e-07		-0.750863	-3.1894	-5.75896	-6.02115	-3.4425	-5.9954	-5.97066		9	7	8	7	10	7	5
sgTGGT1_202445_8	189	450	925	951	1382	710	2	0		189	450	925	951	1382	710	2	0.9		2.46189e-05	7.35357e-05	0.000125478	0.000144877	0.00017555	9.69781e-05	2.58627e-07	1.18395e-07		1.57868	2.3496	2.55699	2.83404	1.97789	-6.57275	-7.70001		3	4	4	4	4	9	10
sgTGGT1_202445_9	76	326	854	737	998	445	2	0		76	326	854	737	998	445	2	0.9		9.89967e-06	5.32725e-05	0.000115847	0.000112276	0.000126772	6.07821e-05	2.58627e-07	1.18395e-07		2.42794	3.54869	3.50353	3.67871	2.61819	-5.25844	-6.3857		1	1	1	1	1	4	6
sgTGGT1_202450_1	9	5	0	0	0	0	0	0		9	5	0.9	0.9	0.9	0.9	0.9	0.9		1.17233e-06	8.17063e-07	1.22087e-07	1.37108e-07	1.14323e-07	1.2293e-07	1.16382e-07	1.18395e-07		-0.520858	-3.2634	-3.09599	-3.35818	-3.25347	-3.33244	-3.3077		4	5	4	6	10	2	2
sgTGGT1_202450_10	64	22	56	81	47	32	0	0		64	22	56	81	47	32	0.9	0.9		8.33656e-06	3.59508e-06	7.5965e-06	1.23397e-05	5.97022e-06	4.37085e-06	1.16382e-07	1.18395e-07		-1.21343	-0.134117	0.565784	-0.481667	-0.93154	-6.16251	-6.13777		9	3	2	2	3	4	4
sgTGGT1_202450_2	73	47	1	0	0	24	0	0		73	47	1	0.9	0.9	24	0.9	0.9		9.50889e-06	7.68039e-06	1.35652e-07	1.37108e-07	1.14323e-07	3.27813e-06	1.16382e-07	1.18395e-07		-0.308097	-6.1313	-6.11589	-6.37808	-1.5364	-6.35234	-6.3276		3	10	8	8	5	6	6
sgTGGT1_202450_3	65	29	0	0	0	13	0	0		65	29	0.9	0.9	0.9	13	0.9	0.9		8.46682e-06	4.73897e-06	1.22087e-07	1.37108e-07	1.14323e-07	1.77566e-06	1.16382e-07	1.18395e-07		-0.837248	-6.11584	-5.94844	-6.21063	-2.25347	-6.18488	-6.16014		6	9	7	7	7	5	5
sgTGGT1_202450_4	187	126	236	218	136	85	2	0		187	126	236	218	136	85	2	0.9		2.43584e-05	2.059e-05	3.20138e-05	3.32106e-05	1.72755e-05	1.16101e-05	2.58627e-07	1.18395e-07		-0.242475	0.394277	0.447224	-0.495688	-1.06904	-6.5574	-7.68467		2	2	3	3	4	7	9
sgTGGT1_202450_5	270	245	551	353	225	218	1	0		270	245	551	353	225	218	1	0.9		3.51699e-05	4.00361e-05	7.47442e-05	5.37767e-05	2.85809e-05	2.97764e-05	1.29313e-07	1.18395e-07		0.186961	1.08762	0.612643	-0.29929	-0.240171	-8.08732	-8.21459		1	1	1	1	2	10	10
sgTGGT1_202450_6	132	65	28	7	23	29	0	0		132	65	28	7	23	29	0.9	0.9		1.71942e-05	1.06218e-05	3.79825e-06	1.06639e-06	2.9216e-06	3.96108e-06	1.16382e-07	1.18395e-07		-0.694887	-2.17851	-4.01111	-2.55709	-2.11795	-7.20691	-7.18217		5	4	5	4	6	8	7
sgTGGT1_202450_7	57	21	0	0	6	9	0	0		57	21	0.9	0.9	6	9	0.9	0.9		7.42475e-06	3.43167e-06	1.22087e-07	1.37108e-07	7.62156e-07	1.2293e-06	1.16382e-07	1.18395e-07		-1.11343	-5.92637	-5.75896	-3.28418	-2.5945	-5.9954	-5.97066		8	8	6	5	9	3	3
sgTGGT1_202450_8	80	34	3	0	0	69	30	45		80	34	3	0.9	0.9	69	30	45		1.04207e-05	5.55603e-06	4.06955e-07	1.37108e-07	1.14323e-07	9.42464e-06	3.8794e-06	5.91975e-06		-0.907326	-4.67844	-6.248	-6.51019	-0.144944	-1.42555	-0.815844		7	7	9	9	1	1	1
sgTGGT1_202450_9	134	30	6	0	1	24	0	0		134	30	6	0.9	1	24	0.9	0.9		1.74547e-05	4.90238e-06	8.13911e-07	1.37108e-07	1.27026e-07	3.27813e-06	1.16382e-07	1.18395e-07		-1.83206	-4.4226	-6.99216	-7.10235	-2.41267	-7.2286	-7.20386		10	6	10	10	8	9	8
sgTGGT1_202460_1	102	38	8	0	0	17	0	0		102	38	8	0.9	0.9	17	0.9	0.9		1.32864e-05	6.20968e-06	1.08521e-06	1.37108e-07	1.14323e-07	2.32201e-06	1.16382e-07	1.18395e-07		-1.09736	-3.6139	-6.59849	-6.86068	-2.5165	-6.83494	-6.8102		9	2	7	7	5	7	7
sgTGGT1_202460_10	85	36	0	0	0	0	0	0		85	36	0.9	0.9	0.9	0.9	0.9	0.9		1.1072e-05	5.88285e-06	1.22087e-07	1.37108e-07	1.14323e-07	1.2293e-07	1.16382e-07	1.18395e-07		-0.912327	-6.50287	-6.33546	-6.59765	-6.49293	-6.5719	-6.54716		7	8	6	6	10	6	6
sgTGGT1_202460_2	80	40	0	0	0	7	0	0		80	40	0.9	0.9	0.9	7	0.9	0.9		1.04207e-05	6.53651e-06	1.22087e-07	1.37108e-07	1.14323e-07	9.56122e-07	1.16382e-07	1.18395e-07		-0.672861	-6.4154	-6.248	-6.51019	-3.44611	-6.48444	-6.4597		5	7	5	5	6	5	5
sgTGGT1_202460_3	53	25	0	0	0	4	0	0		53	25	0.9	0.9	0.9	4	0.9	0.9		6.90371e-06	4.08532e-06	1.22087e-07	1.37108e-07	1.14323e-07	5.46356e-07	1.16382e-07	1.18395e-07		-0.756925	-5.8214	-5.65399	-5.91618	-3.65946	-5.89043	-5.86569		6	5	3	2	7	2	2
sgTGGT1_202460_4	125	39	0	0	0	37	0	0		125	39	0.9	0.9	0.9	37	0.9	0.9		1.62823e-05	6.37309e-06	1.22087e-07	1.37108e-07	1.14323e-07	5.05379e-06	1.16382e-07	1.18395e-07		-1.35324	-7.05926	-6.89185	-7.15404	-1.68787	-7.1283	-7.10356		10	9	9	9	3	9	9
sgTGGT1_202460_5	56	36	7	9	0	19	0	0		56	36	7	9	0.9	19	0.9	0.9		7.29449e-06	5.88285e-06	9.49563e-07	1.37108e-06	1.14323e-07	2.59519e-06	1.16382e-07	1.18395e-07		-0.310291	-2.94147	-2.4115	-5.99561	-1.49097	-5.96987	-5.94513		2	1	1	3	1	3	3
sgTGGT1_202460_6	109	60	7	0	0	7	0	0		109	60	7	0.9	0.9	7	0.9	0.9		1.41982e-05	9.80476e-06	9.49563e-07	1.37108e-07	1.14323e-07	9.56122e-07	1.16382e-07	1.18395e-07		-0.534155	-3.9023	-6.69425	-6.95644	-3.89237	-6.9307	-6.90596		4	3	8	8	8	8	8
sgTGGT1_202460_7	37	30	0	0	0	0	0	0		37	30	0.9	0.9	0.9	0.9	0.9	0.9		4.81957e-06	4.90238e-06	1.22087e-07	1.37108e-07	1.14323e-07	1.2293e-07	1.16382e-07	1.18395e-07		0.0245764	-5.30293	-5.13552	-5.39771	-5.293	-5.37196	-5.34723		1	4	2	1	9	1	1
sgTGGT1_202460_8	214	120	0	0	0	40	0	0		214	120	0.9	0.9	0.9	40	0.9	0.9		2.78754e-05	1.96095e-05	1.22087e-07	1.37108e-07	1.14323e-07	5.46356e-06	1.16382e-07	1.18395e-07		-0.507437	-7.83494	-7.66754	-7.92973	-2.35108	-7.90398	-7.87924		3	10	10	10	4	10	10
sgTGGT1_202460_9	58	22	0	0	0	19	0	0		58	22	0.9	0.9	0.9	19	0.9	0.9		7.55501e-06	3.59508e-06	1.22087e-07	1.37108e-07	1.14323e-07	2.59519e-06	1.16382e-07	1.18395e-07		-1.07141	-5.95146	-5.78405	-6.04624	-1.54159	-6.02049	-5.99575		8	6	4	4	2	4	4
sgTGGT1_202470_1	41	14	0	0	0	0	0	0		41	14	0.9	0.9	0.9	0.9	0.9	0.9		5.34061e-06	2.28778e-06	1.22087e-07	1.37108e-07	1.14323e-07	1.2293e-07	1.16382e-07	1.18395e-07		-1.22306	-5.45103	-5.28362	-5.54581	-5.4411	-5.52006	-5.49532		5	7	3	3	10	2	2
sgTGGT1_202470_10	41	11	13	0	0	11	0	0		41	11	13	0.9	0.9	11	0.9	0.9		5.34061e-06	1.79754e-06	1.76347e-06	1.37108e-07	1.14323e-07	1.50248e-06	1.16382e-07	1.18395e-07		-1.57098	-1.59858	-5.28362	-5.54581	-1.82966	-5.52006	-5.49532		8	1	3	3	1	2	2
sgTGGT1_202470_2	87	24	4	0	0	23	0	0		87	24	4	0.9	0.9	23	0.9	0.9		1.13325e-05	3.9219e-06	5.42607e-07	1.37108e-07	1.14323e-07	3.14155e-06	1.16382e-07	1.18395e-07		-1.53084	-4.38442	-6.36901	-6.6312	-1.85092	-6.60545	-6.58072		7	4	8	8	2	7	7
sgTGGT1_202470_3	66	24	0	0	0	7	0	0		66	24	0.9	0.9	0.9	7	0.9	0.9		8.59708e-06	3.9219e-06	1.22087e-07	1.37108e-07	1.14323e-07	9.56122e-07	1.16382e-07	1.18395e-07		-1.13229	-6.13787	-5.97046	-6.23265	-3.16858	-6.20691	-6.18217		3	9	6	6	8	5	5
sgTGGT1_202470_4	33	8	0	0	0	2	0	0		33	8	0.9	0.9	0.9	2	0.9	0.9		4.29854e-06	1.3073e-06	1.22087e-07	1.37108e-07	1.14323e-07	2.73178e-07	1.16382e-07	1.18395e-07		-1.71725	-5.13787	-4.97046	-5.23265	-3.97593	-5.20691	-5.18217		9	5	2	2	9	1	1
sgTGGT1_202470_5	417	192	91	53	17	80	0	0		417	192	91	53	17	80	0.9	0.9		5.43179e-05	3.13752e-05	1.23443e-05	8.07413e-06	2.15944e-06	1.09271e-05	1.16382e-07	1.18395e-07		-0.791802	-2.13758	-2.75005	-4.6527	-2.31352	-8.86641	-8.84168		1	2	1	1	6	10	10
sgTGGT1_202470_6	122	56	0	0	0	19	0	0		122	56	0.9	0.9	0.9	19	0.9	0.9		1.58916e-05	9.15111e-06	1.22087e-07	1.37108e-07	1.14323e-07	2.59519e-06	1.16382e-07	1.18395e-07		-0.796243	-7.02421	-6.85681	-7.119	-2.61435	-7.09325	-7.06851		2	10	9	9	7	8	8
sgTGGT1_202470_7	85	15	2	0	0	17	0	0		85	15	2	0.9	0.9	17	0.9	0.9		1.1072e-05	2.45119e-06	2.71304e-07	1.37108e-07	1.14323e-07	2.32201e-06	1.16382e-07	1.18395e-07		-2.17536	-5.35086	-6.33546	-6.59765	-2.25347	-6.5719	-6.54716		10	6	7	7	5	6	6
sgTGGT1_202470_8	159	54	8	1	0	42	0	0		159	54	8	1	0.9	42	0.9	0.9		2.07111e-05	8.82428e-06	1.08521e-06	1.52342e-07	1.14323e-07	5.73673e-06	1.16382e-07	1.18395e-07		-1.23086	-4.25435	-7.08695	-7.50114	-1.85211	-7.47539	-7.45066		6	3	10	10	3	9	9
sgTGGT1_202470_9	59	21	0	0	0	13	0	0		59	21	0.9	0.9	0.9	13	0.9	0.9		7.68527e-06	3.43167e-06	1.22087e-07	1.37108e-07	1.14323e-07	1.77566e-06	1.16382e-07	1.18395e-07		-1.16319	-5.97612	-5.80871	-6.0709	-2.11374	-6.04515	-6.02042		4	8	5	5	4	4	4
sgTGGT1_202480_1	11	9	2	0	0	0	0	0		11	9	2	0.9	0.9	0.9	0.9	0.9		1.43285e-06	1.47071e-06	2.71304e-07	1.37108e-07	1.14323e-07	1.2293e-07	1.16382e-07	1.18395e-07		0.0376325	-2.4009	-3.3855	-3.64769	-3.54297	-3.62194	-3.5972		4	6	6	5	9	2	2
sgTGGT1_202480_10	45	53	294	189	148	142	1	0		45	53	294	189	148	142	1	0.9		5.86164e-06	8.66087e-06	3.98816e-05	2.87926e-05	1.87999e-05	1.93956e-05	1.29313e-07	1.18395e-07		0.563206	2.76635	2.29632	1.68134	1.72635	-5.50236	-5.62963		2	1	1	1	2	3	3
sgTGGT1_202480_2	152	53	0	0	0	30	0	0		152	53	0.9	0.9	0.9	30	0.9	0.9		1.97993e-05	8.66087e-06	1.22087e-07	1.37108e-07	1.14323e-07	4.09767e-06	1.16382e-07	1.18395e-07		-1.19287	-7.3414	-7.174	-7.43619	-2.27258	-7.41044	-7.3857		10	10	9	9	6	9	9
sgTGGT1_202480_3	51	23	0	0	0	4	0	0		51	23	0.9	0.9	0.9	4	0.9	0.9		6.6432e-06	3.75849e-06	1.22087e-07	1.37108e-07	1.14323e-07	5.46356e-07	1.16382e-07	1.18395e-07		-0.821724	-5.7659	-5.59849	-5.86068	-3.60397	-5.83494	-5.8102		8	7	7	7	10	4	4
sgTGGT1_202480_4	64	40	0	0	0	49	0	0		64	40	0.9	0.9	0.9	49	0.9	0.9		8.33656e-06	6.53651e-06	1.22087e-07	1.37108e-07	1.14323e-07	6.69286e-06	1.16382e-07	1.18395e-07		-0.350933	-6.09348	-5.92607	-6.18826	-0.31683	-6.16251	-6.13777		6	9	8	8	4	5	5
sgTGGT1_202480_5	98	67	68	10	2	16	0	0		98	67	68	10	2	16	0.9	0.9		1.27654e-05	1.09486e-05	9.22432e-06	1.52342e-06	2.54052e-07	2.18542e-06	1.16382e-07	1.18395e-07		-0.221482	-0.468719	-3.06685	-5.65097	-2.54625	-6.77722	-6.75248		5	5	5	6	7	8	7
sgTGGT1_202480_6	85	119	113	92	32	308	287	221		85	119	113	92	32	308	287	221		1.1072e-05	1.94461e-05	1.53287e-05	1.40155e-05	4.06483e-06	4.20694e-05	3.7113e-05	2.90725e-05		0.812566	0.469316	0.340105	-1.44565	1.92586	1.74501	1.39274		1	2	3	3	1	1	1
sgTGGT1_202480_7	105	94	132	117	42	110	1	0		105	94	132	117	42	110	1	0.9		1.36772e-05	1.53608e-05	1.7906e-05	1.7824e-05	5.33509e-06	1.50248e-05	1.29313e-07	1.18395e-07		0.167482	0.388677	0.382053	-1.35818	0.135574	-6.72475	-6.85202		3	3	2	2	3	7	8
sgTGGT1_202480_8	71	39	52	19	11	27	0	0		71	39	52	19	11	27	0.9	0.9		9.24837e-06	6.37309e-06	7.05389e-06	2.8945e-06	1.39729e-06	3.6879e-06	1.16382e-07	1.18395e-07		-0.537206	-0.390779	-1.67589	-2.72657	-1.3264	-6.31226	-6.28752		7	4	4	4	5	6	6
sgTGGT1_202480_9	227	94	4	0	0	35	0	0		227	94	4	0.9	0.9	35	0.9	0.9		2.95687e-05	1.53608e-05	5.42607e-07	1.37108e-07	1.14323e-07	4.78061e-06	1.16382e-07	1.18395e-07		-0.944821	-5.76802	-7.75262	-8.01481	-2.62881	-7.98906	-7.96432		9	8	10	10	8	10	10
sgTGGT1_202490_1	26	28	53	42	57	8	0	0		26	28	53	42	57	8	0.9	0.9		3.38673e-06	4.57555e-06	7.18955e-06	6.39837e-06	7.24048e-06	1.09271e-06	1.16382e-07	1.18395e-07		0.434054	1.08601	0.917812	1.09619	-1.63198	-4.86295	-4.83821		1	1	1	1	2	1	1
sgTGGT1_202490_10	178	67	21	0	0	28	0	0		178	67	21	0.9	0.9	28	0.9	0.9		2.31861e-05	1.09486e-05	2.84869e-06	1.37108e-07	1.14323e-07	3.82449e-06	1.16382e-07	1.18395e-07		-1.08251	-3.02489	-7.4018	-7.66399	-2.59992	-7.63824	-7.61351		7	2	10	10	4	10	10
sgTGGT1_202490_2	56	44	0	5	0	0	0	0		56	44	0.9	5	0.9	0.9	0.9	0.9		7.29449e-06	7.19016e-06	1.22087e-07	7.6171e-07	1.14323e-07	1.2293e-07	1.16382e-07	1.18395e-07		-0.0207842	-5.90083	-3.25949	-5.99561	-5.8909	-5.96987	-5.94513		2	5	2	2	10	2	2
sgTGGT1_202490_3	77	46	0	0	0	5	0	0		77	46	0.9	0.9	0.9	5	0.9	0.9		1.00299e-05	7.51698e-06	1.22087e-07	1.37108e-07	1.14323e-07	6.82945e-07	1.16382e-07	1.18395e-07		-0.416085	-6.36026	-6.19286	-6.45505	-3.8764	-6.4293	-6.40456		3	8	5	5	6	5	5
sgTGGT1_202490_4	95	43	3	0	0	7	0	0		95	43	3	0.9	0.9	7	0.9	0.9		1.23746e-05	7.02674e-06	4.06955e-07	1.37108e-07	1.14323e-07	9.56122e-07	1.16382e-07	1.18395e-07		-0.816452	-4.92637	-6.49592	-6.75811	-3.69404	-6.73237	-6.70763		5	3	8	8	5	8	8
sgTGGT1_202490_5	70	25	1	0	0	21	0	0		70	25	1	0.9	0.9	21	0.9	0.9		9.11811e-06	4.08532e-06	1.35652e-07	1.37108e-07	1.14323e-07	2.86837e-06	1.16382e-07	1.18395e-07		-1.15829	-6.07075	-6.05535	-6.31754	-1.66851	-6.29179	-6.26706		8	6	3	3	3	3	3
sgTGGT1_202490_6	78	23	0	0	0	3	0	0		78	23	0.9	0.9	0.9	3	0.9	0.9		1.01602e-05	3.75849e-06	1.22087e-07	1.37108e-07	1.14323e-07	4.09767e-07	1.16382e-07	1.18395e-07		-1.4347	-6.37888	-6.21147	-6.47366	-4.63198	-6.44791	-6.42317		10	9	6	6	7	6	6
sgTGGT1_202490_7	70	34	0	0	0	40	0	0		70	34	0.9	0.9	0.9	40	0.9	0.9		9.11811e-06	5.55603e-06	1.22087e-07	1.37108e-07	1.14323e-07	5.46356e-06	1.16382e-07	1.18395e-07		-0.714681	-6.22276	-6.05535	-6.31754	-0.738895	-6.29179	-6.26706		4	7	3	3	1	3	3
sgTGGT1_202490_8	80	25	0	0	0	3	0	0		80	25	0.9	0.9	0.9	3	0.9	0.9		1.04207e-05	4.08532e-06	1.22087e-07	1.37108e-07	1.14323e-07	4.09767e-07	1.16382e-07	1.18395e-07		-1.35093	-6.4154	-6.248	-6.51019	-4.66851	-6.48444	-6.4597		9	10	7	7	8	7	7
sgTGGT1_202490_9	170	76	3	0	0	4	0	0		170	76	3	0.9	0.9	4	0.9	0.9		2.2144e-05	1.24194e-05	4.06955e-07	1.37108e-07	1.14323e-07	5.46356e-07	1.16382e-07	1.18395e-07		-0.834324	-5.7659	-7.33546	-7.59765	-5.34093	-7.5719	-7.54716		6	4	9	9	9	9	9
sgTGGT1_202500_1	114	36	10	0	0	10	0	0		114	36	10	0.9	0.9	10	0.9	0.9		1.48495e-05	5.88285e-06	1.35652e-06	1.37108e-07	1.14323e-07	1.36589e-06	1.16382e-07	1.18395e-07		-1.33583	-3.45243	-6.75896	-7.02115	-3.4425	-6.9954	-6.97066		10	2	7	7	7	7	7
sgTGGT1_202500_10	177	98	13	14	1	9	0	0		177	98	13	14	1	9	0.9	0.9		2.30558e-05	1.60144e-05	1.76347e-06	2.13279e-06	1.27026e-07	1.2293e-06	1.16382e-07	1.18395e-07		-0.525757	-3.70864	-3.43432	-7.50386	-4.22922	-7.63012	-7.60538		3	3	1	9	10	9	9
sgTGGT1_202500_2	174	81	3	0	5	24	0	0		174	81	3	0.9	5	24	0.9	0.9		2.2665e-05	1.32364e-05	4.06955e-07	1.37108e-07	6.3513e-07	3.27813e-06	1.16382e-07	1.18395e-07		-0.775954	-5.79945	-7.36901	-5.15727	-2.78952	-7.60545	-7.58072		5	5	9	2	5	8	8
sgTGGT1_202500_3	112	43	1	0	0	11	0	0		112	43	1	0.9	0.9	11	0.9	0.9		1.4589e-05	7.02674e-06	1.35652e-07	1.37108e-07	1.14323e-07	1.50248e-06	1.16382e-07	1.18395e-07		-1.05395	-6.74883	-6.73342	-6.99561	-3.27946	-6.96987	-6.94513		8	9	6	6	6	6	6
sgTGGT1_202500_4	98	32	0	0	0	6	0	0		98	32	0.9	0.9	0.9	6	0.9	0.9		1.27654e-05	5.2292e-06	1.22087e-07	1.37108e-07	1.14323e-07	8.19534e-07	1.16382e-07	1.18395e-07		-1.28757	-6.70818	-6.54078	-6.80297	-3.96129	-6.77722	-6.75248		9	8	3	3	9	3	3
sgTGGT1_202500_5	107	90	0	0	0	24	0	0		107	90	0.9	0.9	0.9	24	0.9	0.9		1.39377e-05	1.47071e-05	1.22087e-07	1.37108e-07	1.14323e-07	3.27813e-06	1.16382e-07	1.18395e-07		0.0775252	-6.83494	-6.66754	-6.92973	-2.08804	-6.90398	-6.87924		1	10	5	5	2	5	5
sgTGGT1_202500_6	151	70	4	1	0	60	145	150		151	70	4	1	0.9	60	145	150		1.96691e-05	1.14389e-05	5.42607e-07	1.52342e-07	1.14323e-07	8.19534e-06	1.87505e-05	1.97325e-05		-0.781983	-5.17988	-7.01247	-7.42666	-1.26305	-0.0690036	0.00464471		6	4	8	8	1	1	1
sgTGGT1_202500_7	82	35	0	0	3	18	0	0		82	35	0.9	0.9	3	18	0.9	0.9		1.06812e-05	5.71944e-06	1.22087e-07	1.37108e-07	3.81078e-07	2.4586e-06	1.16382e-07	1.18395e-07		-0.90113	-6.45103	-6.28362	-4.80885	-2.11917	-6.52006	-6.49532		7	7	2	1	3	2	2
sgTGGT1_202500_8	102	56	9	0	0	8	0	0		102	56	9	0.9	0.9	8	0.9	0.9		1.32864e-05	9.15111e-06	1.22087e-06	1.37108e-07	1.14323e-07	1.09271e-06	1.16382e-07	1.18395e-07		-0.537931	-3.44397	-6.59849	-6.86068	-3.60397	-6.83494	-6.8102		4	1	4	4	8	4	4
sgTGGT1_202500_9	279	168	4	0	0	55	0	0		279	168	4	0.9	0.9	55	0.9	0.9		3.63422e-05	2.74533e-05	5.42607e-07	1.37108e-07	1.14323e-07	7.51239e-06	1.16382e-07	1.18395e-07		-0.404665	-6.06559	-8.05019	-8.31238	-2.2743	-8.28663	-8.26189		2	6	10	10	4	10	10
sgTGGT1_202510_1	42	17	0	0	0	0	0	3		42	17	0.9	0.9	0.9	0.9	0.9	3		5.47087e-06	2.77801e-06	1.22087e-07	1.37108e-07	1.14323e-07	1.2293e-07	1.16382e-07	3.9465e-07		-0.977715	-5.48579	-5.31839	-5.58058	-5.47586	-5.55483	-3.79312		9	10	9	9	10	6	2
sgTGGT1_202510_10	125	160	318	254	255	185	1	0		125	160	318	254	255	185	1	0.9		1.62823e-05	2.6146e-05	4.31373e-05	3.86949e-05	3.23916e-05	2.5269e-05	1.29313e-07	1.18395e-07		0.683283	1.40563	1.24883	0.992313	0.634057	-6.97629	-7.10356		4	4	4	4	4	8	8
sgTGGT1_202510_2	155	253	525	449	465	286	0	0		155	253	525	449	465	286	0.9	0.9		2.01901e-05	4.13434e-05	7.12172e-05	6.84016e-05	5.90671e-05	3.90644e-05	1.16382e-07	1.18395e-07		1.03401	1.81858	1.76038	1.54871	0.952207	-7.43864	-7.4139		3	3	3	3	2	9	9
sgTGGT1_202510_3	30	14	0	0	0	9	0	0		30	14	0.9	0.9	0.9	9	0.9	0.9		3.90776e-06	2.28778e-06	1.22087e-07	1.37108e-07	1.14323e-07	1.2293e-06	1.16382e-07	1.18395e-07		-0.772397	-5.00037	-4.83296	-5.09515	-1.66851	-5.0694	-5.04466		8	8	7	7	5	4	5
sgTGGT1_202510_4	73	159	341	294	270	126	0	0		73	159	341	294	270	126	0.9	0.9		9.50889e-06	2.59826e-05	4.62573e-05	4.47886e-05	3.4297e-05	1.72102e-05	1.16382e-07	1.18395e-07		1.4502	2.28233	2.23578	1.85074	0.855915	-6.35234	-6.3276		2	1	2	2	3	7	7
sgTGGT1_202510_5	141	335	645	701	689	568	515	748		141	335	645	701	689	568	515	748		1.83665e-05	5.47432e-05	8.74954e-05	0.000106792	8.75209e-05	7.75825e-05	6.65964e-05	9.83994e-05		1.57561	2.25213	2.53965	2.25255	2.07866	1.85837	2.42157		1	2	1	1	1	1	1
sgTGGT1_202510_6	20	5	0	0	0	0	0	0		20	5	0.9	0.9	0.9	0.9	0.9	0.9		2.60518e-06	8.17063e-07	1.22087e-07	1.37108e-07	1.14323e-07	1.2293e-07	1.16382e-07	1.18395e-07		-1.67286	-4.4154	-4.248	-4.51019	-4.40547	-4.48444	-4.4597		10	6	5	5	7	2	3
sgTGGT1_202510_7	214	110	13	0	2	33	0	0		214	110	13	0.9	2	33	0.9	0.9		2.78754e-05	1.79754e-05	1.76347e-06	1.37108e-07	2.54052e-07	4.50743e-06	1.16382e-07	1.18395e-07		-0.632968	-3.9825	-7.66754	-6.77772	-2.62861	-7.90398	-7.87924		7	5	10	10	6	10	10
sgTGGT1_202510_8	29	16	0	0	0	0	0	0		29	16	0.9	0.9	0.9	0.9	0.9	0.9		3.7775e-06	2.6146e-06	1.22087e-07	1.37108e-07	1.14323e-07	1.2293e-07	1.16382e-07	1.18395e-07		-0.530842	-4.95146	-4.78405	-5.04624	-4.94152	-5.02049	-4.99575		6	7	6	6	8	3	4
sgTGGT1_202510_9	32	18	0	0	0	0	0	0		32	18	0.9	0.9	0.9	0.9	0.9	0.9		4.16828e-06	2.94143e-06	1.22087e-07	1.37108e-07	1.14323e-07	1.2293e-07	1.16382e-07	1.18395e-07		-0.502936	-5.09348	-4.92607	-5.18826	-5.08354	-5.16251	-5.13777		5	9	8	8	9	5	6
sgTGGT1_202520_1	69	36	7	8	0	23	0	0		69	36	7	8	0.9	23	0.9	0.9		8.98785e-06	5.88285e-06	9.49563e-07	1.21874e-06	1.14323e-07	3.14155e-06	1.16382e-07	1.18395e-07		-0.61146	-3.24264	-2.88259	-6.29678	-1.5165	-6.27104	-6.2463		5	3	2	9	3	7	7
sgTGGT1_202520_10	69	9	3	0	0	11	0	0		69	9	3	0.9	0.9	11	0.9	0.9		8.98785e-06	1.47071e-06	4.06955e-07	1.37108e-07	1.14323e-07	1.50248e-06	1.16382e-07	1.18395e-07		-2.61146	-4.46503	-6.03459	-6.29678	-2.58063	-6.27104	-6.2463		9	5	9	9	6	7	7
sgTGGT1_202520_2	25	3	4	0	0	2	0	0		25	3	4	0.9	0.9	2	0.9	0.9		3.25647e-06	4.90238e-07	5.42607e-07	1.37108e-07	1.14323e-07	2.73178e-07	1.16382e-07	1.18395e-07		-2.73175	-2.58533	-4.56993	-4.83212	-3.5754	-4.80637	-4.78163		10	2	4	5	7	2	2
sgTGGT1_202520_3	40	26	0	0	2	3	0	0		40	26	0.9	0.9	2	3	0.9	0.9		5.21035e-06	4.24873e-06	1.22087e-07	1.37108e-07	2.54052e-07	4.09767e-07	1.16382e-07	1.18395e-07		-0.294349	-5.4154	-5.248	-4.35818	-3.66851	-5.48444	-5.4597		3	8	6	3	8	4	4
sgTGGT1_202520_4	40	28	3	0	0	10	0	0		40	28	3	0.9	0.9	10	0.9	0.9		5.21035e-06	4.57555e-06	4.06955e-07	1.37108e-07	1.14323e-07	1.36589e-06	1.16382e-07	1.18395e-07		-0.187434	-3.67844	-5.248	-5.51019	-1.93154	-5.48444	-5.4597		1	4	6	7	4	4	4
sgTGGT1_202520_5	36	24	0	0	0	21	0	0		36	24	0.9	0.9	0.9	21	0.9	0.9		4.68932e-06	3.9219e-06	1.22087e-07	1.37108e-07	1.14323e-07	2.86837e-06	1.16382e-07	1.18395e-07		-0.257823	-5.2634	-5.09599	-5.35818	-0.709147	-5.33244	-5.3077		2	7	5	6	1	3	3
sgTGGT1_202520_6	62	23	1	0	0	1	0	0		62	23	1	0.9	0.9	1	0.9	0.9		8.07604e-06	3.75849e-06	1.35652e-07	1.37108e-07	1.14323e-07	1.36589e-07	1.16382e-07	1.18395e-07		-1.1035	-5.89567	-5.88027	-6.14246	-5.88574	-6.11671	-6.09197		7	9	8	8	9	6	6
sgTGGT1_202520_7	109	27	0	0	6	0	0	0		109	27	0.9	0.9	6	0.9	0.9	0.9		1.41982e-05	4.41214e-06	1.22087e-07	1.37108e-07	7.62156e-07	1.2293e-07	1.16382e-07	1.18395e-07		-1.68616	-6.86166	-6.69425	-4.21948	-6.85173	-6.9307	-6.90596		8	10	10	2	10	10	10
sgTGGT1_202520_8	78	40	162	83	104	33	0	0		78	40	162	83	104	33	0.9	0.9		1.01602e-05	6.53651e-06	2.19756e-05	1.26444e-05	1.32107e-05	4.50743e-06	1.16382e-07	1.18395e-07		-0.636335	1.11298	0.315571	0.378782	-1.17255	-6.44791	-6.42317		6	1	1	1	2	9	9
sgTGGT1_202520_9	21	12	0	0	0	5	0	0		21	12	0.9	0.9	0.9	5	0.9	0.9		2.73543e-06	1.96095e-06	1.22087e-07	1.37108e-07	1.14323e-07	6.82945e-07	1.16382e-07	1.18395e-07		-0.480216	-4.48579	-4.31839	-4.58058	-2.00193	-4.55483	-4.53009		4	6	3	4	5	1	1
sgTGGT1_202530_1	13	4	0	0	0	0	0	0		13	4	0.9	0.9	0.9	0.9	0.9	0.9		1.69336e-06	6.53651e-07	1.22087e-07	1.37108e-07	1.14323e-07	1.2293e-07	1.16382e-07	1.18395e-07		-1.3733	-3.79391	-3.62651	-3.8887	-3.78398	-3.86295	-3.83821		8	3	3	2	9	2	2
sgTGGT1_202530_10	21	21	1	0	0	6	0	0		21	21	1	0.9	0.9	6	0.9	0.9		2.73543e-06	3.43167e-06	1.35652e-07	1.37108e-07	1.14323e-07	8.19534e-07	1.16382e-07	1.18395e-07		0.327139	-4.33379	-4.31839	-4.58058	-1.73889	-4.55483	-4.53009		1	5	5	5	2	4	4
sgTGGT1_202530_2	80	9	0	0	0	21	0	0		80	9	0.9	0.9	0.9	21	0.9	0.9		1.04207e-05	1.47071e-06	1.22087e-07	1.37108e-07	1.14323e-07	2.86837e-06	1.16382e-07	1.18395e-07		-2.82486	-6.4154	-6.248	-6.51019	-1.86115	-6.48444	-6.4597		10	6	6	7	3	6	6
sgTGGT1_202530_3	50	26	41	49	2	25	0	0		50	26	41	49	2	25	0.9	0.9		6.51294e-06	4.24873e-06	5.56172e-06	7.46476e-06	2.54052e-07	3.41472e-06	1.16382e-07	1.18395e-07		-0.616277	-0.227776	0.196787	-4.68011	-0.93154	-5.80637	-5.78163		5	1	1	6	1	5	5
sgTGGT1_202530_4	241	85	0	2	2	39	0	0		241	85	0.9	2	2	39	0.9	0.9		3.13924e-05	1.38901e-05	1.22087e-07	3.04684e-07	2.54052e-07	5.32697e-06	1.16382e-07	1.18395e-07		-1.17636	-8.00636	-6.68696	-6.94915	-2.55903	-8.0754	-8.05066		7	10	9	9	5	10	10
sgTGGT1_202530_5	14	6	0	0	0	0	0	0		14	6	0.9	0.9	0.9	0.9	0.9	0.9		1.82362e-06	9.80476e-07	1.22087e-07	1.37108e-07	1.14323e-07	1.2293e-07	1.16382e-07	1.18395e-07		-0.895253	-3.90083	-3.73342	-3.99561	-3.8909	-3.96987	-3.94513		6	4	4	3	10	3	3
sgTGGT1_202530_6	107	58	0	0	5	11	0	0		107	58	0.9	0.9	5	11	0.9	0.9		1.39377e-05	9.47793e-06	1.22087e-07	1.37108e-07	6.3513e-07	1.50248e-06	1.16382e-07	1.18395e-07		-0.556347	-6.83494	-6.66754	-4.45579	-3.21358	-6.90398	-6.87924		4	8	8	4	8	8	8
sgTGGT1_202530_7	101	16	0	0	0	11	0	0		101	16	0.9	0.9	0.9	11	0.9	0.9		1.31561e-05	2.6146e-06	1.22087e-07	1.37108e-07	1.14323e-07	1.50248e-06	1.16382e-07	1.18395e-07		-2.33107	-6.75169	-6.58428	-6.84647	-3.13032	-6.82072	-6.79598		9	7	7	8	7	7	7
sgTGGT1_202530_8	5	5	0	0	0	1	0	0		5	5	0.9	0.9	0.9	1	0.9	0.9		6.51294e-07	8.17063e-07	1.22087e-07	1.37108e-07	1.14323e-07	1.36589e-07	1.16382e-07	1.18395e-07		0.327139	-2.4154	-2.248	-2.51019	-2.25347	-2.48444	-2.4597		1	2	2	1	4	1	1
sgTGGT1_202530_9	186	109	0	0	1	22	0	0		186	109	0.9	0.9	1	22	0.9	0.9		2.42281e-05	1.7812e-05	1.22087e-07	1.37108e-07	1.27026e-07	3.00496e-06	1.16382e-07	1.18395e-07		-0.443835	-7.63263	-7.46523	-7.57541	-3.01127	-7.70167	-7.67693		3	9	10	10	6	9	9
sgTGGT1_202540_1	80	47	92	72	0	26	0	0		80	47	92	72	0.9	26	0.9	0.9		1.04207e-05	7.68039e-06	1.248e-05	1.09686e-05	1.14323e-07	3.55131e-06	1.16382e-07	1.18395e-07		-0.4402	0.260162	0.0739307	-6.51019	-1.55303	-6.48444	-6.4597		4	3	2	9	5	9	9
sgTGGT1_202540_10	27	12	0	0	0	1	0	0		27	12	0.9	0.9	0.9	1	0.9	0.9		3.51699e-06	1.96095e-06	1.22087e-07	1.37108e-07	1.14323e-07	1.36589e-07	1.16382e-07	1.18395e-07		-0.842786	-4.84836	-4.68096	-4.94315	-4.68643	-4.9174	-4.89266		7	10	8	6	8	5	5
sgTGGT1_202540_2	25	16	0	0	0	11	0	0		25	16	0.9	0.9	0.9	11	0.9	0.9		3.25647e-06	2.6146e-06	1.22087e-07	1.37108e-07	1.14323e-07	1.50248e-06	1.16382e-07	1.18395e-07		-0.316717	-4.73733	-4.56993	-4.83212	-1.11596	-4.80637	-4.78163		1	8	6	4	3	3	3
sgTGGT1_202540_3	278	170	710	511	128	181	45	12		278	170	710	511	128	181	45	12		3.62119e-05	2.77801e-05	9.63128e-05	7.78468e-05	1.62593e-05	2.47226e-05	5.81911e-06	1.5786e-06		-0.382411	1.41126	1.10417	-1.1552	-0.550635	-2.6376	-4.51975		3	1	1	1	1	1	2
sgTGGT1_202540_4	152	94	16	2	1	42	0	0		152	94	16	2	1	42	0.9	0.9		1.97993e-05	1.53608e-05	2.17043e-06	3.04684e-07	1.27026e-07	5.73673e-06	1.16382e-07	1.18395e-07		-0.3662	-3.1894	-6.02199	-7.28418	-1.78715	-7.41044	-7.3857		2	6	10	10	6	10	10
sgTGGT1_202540_5	18	8	2	0	2	3	0	0		18	8	2	0.9	2	3	0.9	0.9		2.34466e-06	1.3073e-06	2.71304e-07	1.37108e-07	2.54052e-07	4.09767e-07	1.16382e-07	1.18395e-07		-0.842786	-3.1114	-4.09599	-3.20618	-2.5165	-4.33244	-4.3077		7	5	5	2	7	2	1
sgTGGT1_202540_6	29	17	6	0	0	16	0	0		29	17	6	0.9	0.9	16	0.9	0.9		3.7775e-06	2.77801e-06	8.13911e-07	1.37108e-07	1.14323e-07	2.18542e-06	1.16382e-07	1.18395e-07		-0.443379	-2.21449	-4.78405	-5.04624	-0.789521	-5.02049	-4.99575		5	4	9	7	2	6	6
sgTGGT1_202540_7	60	25	4	7	0	0	0	0		60	25	4	7	0.9	0.9	0.9	0.9		7.81553e-06	4.08532e-06	5.42607e-07	1.06639e-06	1.14323e-07	1.2293e-07	1.16382e-07	1.18395e-07		-0.935895	-3.84836	-2.8736	-6.09515	-5.99043	-6.0694	-6.04466		10	7	4	8	10	7	7
sgTGGT1_202540_8	76	33	101	37	3	29	0	1		76	33	101	37	3	29	0.9	1		9.89967e-06	5.39262e-06	1.37008e-05	5.63666e-06	3.81078e-07	3.96108e-06	1.16382e-07	1.3155e-07		-0.876394	0.468812	-0.81254	-4.69922	-1.32149	-6.41044	-6.2337		9	2	3	3	4	8	8
sgTGGT1_202540_9	25	13	0	0	0	0	0	0		25	13	0.9	0.9	0.9	0.9	0.9	0.9		3.25647e-06	2.12436e-06	1.22087e-07	1.37108e-07	1.14323e-07	1.2293e-07	1.16382e-07	1.18395e-07		-0.616277	-4.73733	-4.56993	-4.83212	-4.7274	-4.80637	-4.78163		6	8	6	4	9	3	3
sgTGGT1_202550_1	86	22	2	0	0	23	0	0		86	22	2	0.9	0.9	23	0.9	0.9		1.12023e-05	3.59508e-06	2.71304e-07	1.37108e-07	1.14323e-07	3.14155e-06	1.16382e-07	1.18395e-07		-1.63969	-5.36774	-6.35233	-6.61452	-1.83424	-6.58878	-6.56404		9	7	9	9	8	8	7
sgTGGT1_202550_10	218	100	3	0	0	39	0	0		218	100	3	0.9	0.9	39	0.9	0.9		2.83964e-05	1.63413e-05	4.06955e-07	1.37108e-07	1.14323e-07	5.32697e-06	1.16382e-07	1.18395e-07		-0.797189	-6.12469	-7.69425	-7.95644	-2.41432	-7.9307	-7.90596		5	10	10	10	9	10	10
sgTGGT1_202550_2	77	19	7	12	0	1	0	0		77	19	7	12	0.9	1	0.9	0.9		1.00299e-05	3.10484e-06	9.49563e-07	1.8281e-06	1.14323e-07	1.36589e-07	1.16382e-07	1.18395e-07		-1.69172	-3.4009	-2.45589	-6.45505	-6.19833	-6.4293	-6.40456		10	5	4	8	10	7	6
sgTGGT1_202550_3	109	43	134	128	74	92	1	0		109	43	134	128	74	92	1	0.9		1.41982e-05	7.02674e-06	1.81773e-05	1.94998e-05	9.39993e-06	1.25662e-05	1.29313e-07	1.18395e-07		-1.01478	0.356433	0.457749	-0.594987	-0.176162	-6.77869	-6.90596		6	2	2	2	2	9	9
sgTGGT1_202550_4	55	19	0	0	0	27	0	0		55	19	0.9	0.9	0.9	27	0.9	0.9		7.16423e-06	3.10484e-06	1.22087e-07	1.37108e-07	1.14323e-07	3.6879e-06	1.16382e-07	1.18395e-07		-1.20629	-5.87483	-5.70743	-5.96962	-0.958012	-5.94387	-5.91913		7	8	6	5	6	6	5
sgTGGT1_202550_5	57	41	0	0	0	30	65	74		57	41	0.9	0.9	0.9	30	65	74		7.42475e-06	6.69992e-06	1.22087e-07	1.37108e-07	1.14323e-07	4.09767e-06	8.40537e-06	9.7347e-06		-0.148199	-5.92637	-5.75896	-6.02115	-0.857539	0.17897	0.390794		3	9	7	6	5	2	1
sgTGGT1_202550_6	22	7	2	0	0	9	0	0		22	7	2	0.9	0.9	9	0.9	0.9		2.86569e-06	1.14389e-06	2.71304e-07	1.37108e-07	1.14323e-07	1.2293e-06	1.16382e-07	1.18395e-07		-1.32494	-3.4009	-4.3855	-4.64769	-1.22105	-4.62194	-4.5972		8	5	5	4	7	4	4
sgTGGT1_202550_7	103	264	618	616	806	404	3	0		103	264	618	616	806	404	3	0.9		1.34167e-05	4.31409e-05	8.38328e-05	9.38427e-05	0.000102383	5.51819e-05	3.8794e-07	1.18395e-07		1.68503	2.64349	2.80622	2.93188	2.04017	-5.11205	-6.82427		1	1	1	1	1	5	8
sgTGGT1_202550_8	72	44	16	0	0	50	123	76		72	44	16	0.9	0.9	50	123	76		9.37863e-06	7.19016e-06	2.17043e-06	1.37108e-07	1.14323e-07	6.82945e-06	1.59056e-05	9.9978e-06		-0.383354	-2.1114	-6.09599	-6.35818	-0.457609	0.762082	0.0922333		4	4	8	7	3	1	2
sgTGGT1_202550_9	146	117	60	82	62	82	15	7		146	117	60	82	62	82	15	7		1.90178e-05	1.91193e-05	8.13911e-06	1.2492e-05	7.87562e-06	1.12003e-05	1.9397e-06	9.2085e-07		0.00767929	-1.22441	-0.606339	-1.27188	-0.763812	-3.29344	-4.36824		2	3	3	3	4	3	3
sgTGGT1_202568_1	103	47	0	0	0	48	0	0		103	47	0.9	0.9	0.9	48	0.9	0.9		1.34167e-05	7.68039e-06	1.22087e-07	1.37108e-07	1.14323e-07	6.55627e-06	1.16382e-07	1.18395e-07		-0.804773	-6.77998	-6.61257	-6.87476	-1.03308	-6.84901	-6.82427		5	8	7	7	1	7	7
sgTGGT1_202568_10	110	28	0	0	0	5	0	0		110	28	0.9	0.9	0.9	5	0.9	0.9		1.43285e-05	4.57555e-06	1.22087e-07	1.37108e-07	1.14323e-07	6.82945e-07	1.16382e-07	1.18395e-07		-1.64687	-6.87483	-6.70743	-6.96962	-4.39097	-6.94387	-6.91913		10	9	8	8	10	8	8
sgTGGT1_202568_2	144	90	0	0	0	21	0	0		144	90	0.9	0.9	0.9	21	0.9	0.9		1.87573e-05	1.47071e-05	1.22087e-07	1.37108e-07	1.14323e-07	2.86837e-06	1.16382e-07	1.18395e-07		-0.350933	-7.2634	-7.09599	-7.35818	-2.70915	-7.33244	-7.3077		3	10	9	9	6	9	9
sgTGGT1_202568_3	58	46	0	0	0	15	0	0		58	46	0.9	0.9	0.9	15	0.9	0.9		7.55501e-06	7.51698e-06	1.22087e-07	1.37108e-07	1.14323e-07	2.04883e-06	1.16382e-07	1.18395e-07		-0.00727991	-5.95146	-5.78405	-6.04624	-1.88263	-6.02049	-5.99575		2	5	3	3	3	3	3
sgTGGT1_202568_4	67	23	0	0	0	7	0	0		67	23	0.9	0.9	0.9	7	0.9	0.9		8.72734e-06	3.75849e-06	1.22087e-07	1.37108e-07	1.14323e-07	9.56122e-07	1.16382e-07	1.18395e-07		-1.21539	-6.15956	-5.99216	-6.25435	-3.19027	-6.2286	-6.20386		8	6	4	4	9	4	4
sgTGGT1_202568_5	209	93	13	0	0	24	0	0		209	93	13	0.9	0.9	24	0.9	0.9		2.72241e-05	1.51974e-05	1.76347e-06	1.37108e-07	1.14323e-07	3.27813e-06	1.16382e-07	1.18395e-07		-0.841061	-3.94839	-7.63343	-7.89562	-3.05394	-7.86987	-7.84513		6	2	10	10	8	10	10
sgTGGT1_202568_6	81	44	7	0	0	19	0	0		81	44	7	0.9	0.9	19	0.9	0.9		1.0551e-05	7.19016e-06	9.49563e-07	1.37108e-07	1.14323e-07	2.59519e-06	1.16382e-07	1.18395e-07		-0.553279	-3.47397	-6.26592	-6.52811	-2.02346	-6.50236	-6.47762		4	1	6	6	4	6	6
sgTGGT1_202568_7	36	13	0	0	0	7	0	0		36	13	0.9	0.9	0.9	7	0.9	0.9		4.68932e-06	2.12436e-06	1.22087e-07	1.37108e-07	1.14323e-07	9.56122e-07	1.16382e-07	1.18395e-07		-1.14235	-5.2634	-5.09599	-5.35818	-2.29411	-5.33244	-5.3077		7	3	1	1	5	1	1
sgTGGT1_202568_8	36	40	0	0	0	14	0	0		36	40	0.9	0.9	0.9	14	0.9	0.9		4.68932e-06	6.53651e-06	1.22087e-07	1.37108e-07	1.14323e-07	1.91224e-06	1.16382e-07	1.18395e-07		0.479142	-5.2634	-5.09599	-5.35818	-1.29411	-5.33244	-5.3077		1	3	1	1	2	1	1
sgTGGT1_202568_9	76	24	0	0	0	10	0	0		76	24	0.9	0.9	0.9	10	0.9	0.9		9.89967e-06	3.9219e-06	1.22087e-07	1.37108e-07	1.14323e-07	1.36589e-06	1.16382e-07	1.18395e-07		-1.33583	-6.3414	-6.174	-6.43619	-2.85754	-6.41044	-6.3857		9	7	5	5	7	5	5
sgTGGT1_202572_1	66	14	0	0	0	5	0	0		66	14	0.9	0.9	0.9	5	0.9	0.9		8.59708e-06	2.28778e-06	1.22087e-07	1.37108e-07	1.14323e-07	6.82945e-07	1.16382e-07	1.18395e-07		-1.9099	-6.13787	-5.97046	-6.23265	-3.65401	-6.20691	-6.18217		9	6	5	5	9	4	4
sgTGGT1_202572_10	40	39	49	35	75	12	1	0		40	39	49	35	75	12	1	0.9		5.21035e-06	6.37309e-06	6.64694e-06	5.33197e-06	9.52695e-06	1.63907e-06	1.29313e-07	1.18395e-07		0.290613	0.35131	0.0332887	0.870635	-1.66851	-5.33244	-5.4597		1	1	1	1	2	2	2
sgTGGT1_202572_2	174	78	9	0	0	16	0	0		174	78	9	0.9	0.9	16	0.9	0.9		2.2665e-05	1.27462e-05	1.22087e-06	1.37108e-07	1.14323e-07	2.18542e-06	1.16382e-07	1.18395e-07		-0.830402	-4.21449	-7.36901	-7.6312	-3.37448	-7.60545	-7.58072		5	2	9	9	8	9	9
sgTGGT1_202572_3	75	26	0	0	0	34	0	0		75	26	0.9	0.9	0.9	34	0.9	0.9		9.76941e-06	4.24873e-06	1.22087e-07	1.37108e-07	1.14323e-07	4.64402e-06	1.16382e-07	1.18395e-07		-1.20124	-6.32229	-6.15489	-6.41708	-1.0729	-6.39133	-6.36659		6	9	7	6	1	6	6
sgTGGT1_202572_4	45	40	0	0	0	8	0	0		45	40	0.9	0.9	0.9	8	0.9	0.9		5.86164e-06	6.53651e-06	1.22087e-07	1.37108e-07	1.14323e-07	1.09271e-06	1.16382e-07	1.18395e-07		0.157214	-5.58533	-5.41792	-5.68011	-2.42339	-5.65436	-5.62963		2	5	4	4	5	3	3
sgTGGT1_202572_5	71	35	0	0	3	8	0	0		71	35	0.9	0.9	3	8	0.9	0.9		9.24837e-06	5.71944e-06	1.22087e-07	1.37108e-07	3.81078e-07	1.09271e-06	1.16382e-07	1.18395e-07		-0.693325	-6.24322	-6.07582	-4.60104	-3.08129	-6.31226	-6.28752		3	8	6	2	6	5	5
sgTGGT1_202572_6	34	3	0	0	0	0	0	0		34	3	0.9	0.9	0.9	0.9	0.9	0.9		4.4288e-06	4.90238e-07	1.22087e-07	1.37108e-07	1.14323e-07	1.2293e-07	1.16382e-07	1.18395e-07		-3.17536	-5.18094	-5.01353	-5.27572	-5.17101	-5.24997	-5.22524		10	4	3	3	10	1	1
sgTGGT1_202572_7	187	88	0	0	0	45	0	0		187	88	0.9	0.9	0.9	45	0.9	0.9		2.43584e-05	1.43803e-05	1.22087e-07	1.37108e-07	1.14323e-07	6.1465e-06	1.16382e-07	1.18395e-07		-0.760324	-7.64037	-7.47296	-7.73515	-1.98658	-7.70941	-7.68467		4	10	10	10	3	10	10
sgTGGT1_202572_8	103	29	3	0	0	11	0	0		103	29	3	0.9	0.9	11	0.9	0.9		1.34167e-05	4.73897e-06	4.06955e-07	1.37108e-07	1.14323e-07	1.50248e-06	1.16382e-07	1.18395e-07		-1.50138	-5.04301	-6.61257	-6.87476	-3.15861	-6.84901	-6.82427		8	3	8	8	7	8	8
sgTGGT1_202572_9	75	23	1	3	0	14	0	0		75	23	1	3	0.9	14	0.9	0.9		9.76941e-06	3.75849e-06	1.35652e-07	4.57026e-07	1.14323e-07	1.91224e-06	1.16382e-07	1.18395e-07		-1.37812	-6.17029	-4.41792	-6.41708	-2.353	-6.39133	-6.36659		7	7	2	6	4	6	6
sgTGGT1_202580_1	55	13	0	3	0	21	0	0		55	13	0.9	3	0.9	21	0.9	0.9		7.16423e-06	2.12436e-06	1.22087e-07	4.57026e-07	1.14323e-07	2.86837e-06	1.16382e-07	1.18395e-07		-1.75378	-5.87483	-3.97046	-5.96962	-1.32058	-5.94387	-5.91913		9	8	6	7	7	5	5
sgTGGT1_202580_10	257	100	265	177	156	123	135	143		257	100	265	177	156	123	135	143		3.34765e-05	1.63413e-05	3.59477e-05	2.69645e-05	1.98161e-05	1.68004e-05	1.74573e-05	1.88116e-05		-1.03463	0.102752	-0.312085	-0.756478	-0.99465	-0.939317	-0.831522		6	4	4	4	6	2	2
sgTGGT1_202580_2	96	183	291	333	267	249	1	0		96	183	291	333	267	249	1	0.9		1.25048e-05	2.99045e-05	3.94747e-05	5.07299e-05	3.3916e-05	3.40106e-05	1.29313e-07	1.18395e-07		1.25788	1.65844	2.02035	1.43948	1.4435	-6.59547	-6.72273		3	3	2	3	2	9	9
sgTGGT1_202580_3	42	3	0	5	0	0	0	0		42	3	0.9	5	0.9	0.9	0.9	0.9		5.47087e-06	4.90238e-07	1.22087e-07	7.6171e-07	1.14323e-07	1.2293e-07	1.16382e-07	1.18395e-07		-3.48022	-5.48579	-2.84446	-5.58058	-5.47586	-5.55483	-5.53009		10	7	5	6	10	4	4
sgTGGT1_202580_4	57	35	0	0	0	44	0	0		57	35	0.9	0.9	0.9	44	0.9	0.9		7.42475e-06	5.71944e-06	1.22087e-07	1.37108e-07	1.14323e-07	6.00991e-06	1.16382e-07	1.18395e-07		-0.376468	-5.92637	-5.75896	-6.02115	-0.304998	-5.9954	-5.97066		5	9	8	8	4	6	6
sgTGGT1_202580_5	85	25	2	0	0	56	171	140		85	25	2	0.9	0.9	56	171	140		1.1072e-05	4.08532e-06	2.71304e-07	1.37108e-07	1.14323e-07	7.64898e-06	2.21126e-05	1.8417e-05		-1.4384	-5.35086	-6.33546	-6.59765	-0.533576	0.997954	0.734123		7	6	10	10	5	1	1
sgTGGT1_202580_6	105	203	364	320	298	256	1	0		105	203	364	320	298	256	1	0.9		1.36772e-05	3.31728e-05	4.93773e-05	4.87495e-05	3.78538e-05	3.49668e-05	1.29313e-07	1.18395e-07		1.27823	1.85208	1.83362	1.46867	1.35421	-6.72475	-6.85202		2	2	3	2	3	10	10
sgTGGT1_202580_7	62	15	0	0	0	12	0	0		62	15	0.9	0.9	0.9	12	0.9	0.9		8.07604e-06	2.45119e-06	1.22087e-07	1.37108e-07	1.14323e-07	1.63907e-06	1.16382e-07	1.18395e-07		-1.72017	-6.04767	-5.88027	-6.14246	-2.30077	-6.11671	-6.09197		8	10	9	9	8	7	7
sgTGGT1_202580_8	24	17	4	0	0	0	0	0		24	17	4	0.9	0.9	0.9	0.9	0.9		3.12621e-06	2.77801e-06	5.42607e-07	1.37108e-07	1.14323e-07	1.2293e-07	1.16382e-07	1.18395e-07		-0.170361	-2.52643	-4.51103	-4.77322	-4.66851	-4.74747	-4.72273		4	5	7	5	9	3	3
sgTGGT1_202580_9	73	287	465	522	806	363	0	0		73	287	465	522	806	363	0.9	0.9		9.50889e-06	4.68994e-05	6.30781e-05	7.95225e-05	0.000102383	4.95818e-05	1.16382e-07	1.18395e-07		2.30222	2.72979	3.06402	3.42856	2.38246	-6.35234	-6.3276		1	1	1	1	1	8	8
sgTGGT1_202590_1	145	284	493	584	639	385	3	0		145	284	493	584	639	385	3	0.9		1.88875e-05	4.64092e-05	6.68763e-05	8.89678e-05	8.11696e-05	5.25867e-05	3.8794e-07	1.18395e-07		1.29698	1.82406	2.23585	2.10351	1.47727	-5.60545	-7.31768		1	1	1	1	1	5	9
sgTGGT1_202590_10	44	51	90	76	1	15	0	0		44	51	90	76	1	15	0.9	0.9		5.73139e-06	8.33404e-06	1.22087e-05	1.1578e-05	1.27026e-07	2.04883e-06	1.16382e-07	1.18395e-07		0.540133	1.09095	1.01443	-5.49569	-1.48408	-5.62194	-5.5972		3	2	2	9	6	6	5
sgTGGT1_202590_2	171	74	22	14	9	20	0	0		171	74	22	14	9	20	0.9	0.9		2.22742e-05	1.20925e-05	2.98434e-06	2.13279e-06	1.14323e-06	2.73178e-06	1.16382e-07	1.18395e-07		-0.88126	-2.89989	-3.38456	-4.28418	-3.02746	-7.58036	-7.55562		10	8	6	5	8	10	10
sgTGGT1_202590_3	25	19	0	0	0	0	0	0		25	19	0.9	0.9	0.9	0.9	0.9	0.9		3.25647e-06	3.10484e-06	1.22087e-07	1.37108e-07	1.14323e-07	1.2293e-07	1.16382e-07	1.18395e-07		-0.0687895	-4.73733	-4.56993	-4.83212	-4.7274	-4.80637	-4.78163		7	9	8	7	10	3	3
sgTGGT1_202590_4	23	26	5	0	0	0	0	0		23	26	5	0.9	0.9	0.9	0.9	0.9		2.99595e-06	4.24873e-06	6.78259e-07	1.37108e-07	1.14323e-07	1.2293e-07	1.16382e-07	1.18395e-07		0.504017	-2.14311	-4.44963	-4.71182	-4.6071	-4.68607	-4.66133		4	6	7	6	9	2	2
sgTGGT1_202590_5	160	302	232	205	556	268	2	1		160	302	232	205	556	268	2	1		2.08414e-05	4.93506e-05	3.14712e-05	3.12301e-05	7.06265e-05	3.66058e-05	2.58627e-07	1.3155e-07		1.24362	0.594581	0.583486	1.76076	0.812621	-6.33244	-7.3077		2	3	3	2	2	8	8
sgTGGT1_202590_6	69	38	10	0	0	37	0	0		69	38	10	0.9	0.9	37	0.9	0.9		8.98785e-06	6.20968e-06	1.35652e-06	1.37108e-07	1.14323e-07	5.05379e-06	1.16382e-07	1.18395e-07		-0.533458	-2.72807	-6.03459	-6.29678	-0.830611	-6.27104	-6.2463		8	7	10	10	5	7	6
sgTGGT1_202590_7	37	39	0	0	0	5	0	0		37	39	0.9	0.9	0.9	5	0.9	0.9		4.81957e-06	6.37309e-06	1.22087e-07	1.37108e-07	1.14323e-07	6.82945e-07	1.16382e-07	1.18395e-07		0.403088	-5.30293	-5.13552	-5.39771	-2.81907	-5.37196	-5.34723		5	10	9	8	7	4	4
sgTGGT1_202590_8	99	48	112	111	222	102	10	7		99	48	112	111	222	102	10	7		1.28956e-05	7.84381e-06	1.5193e-05	1.691e-05	2.81998e-05	1.39321e-05	1.29313e-06	9.2085e-07		-0.717255	0.236526	0.390993	1.1288	0.111529	-3.31794	-3.80777		9	4	4	3	3	1	1
sgTGGT1_202590_9	143	138	68	129	135	108	0	0		143	138	68	129	135	108	0.9	0.9		1.8627e-05	2.25509e-05	9.22432e-06	1.96521e-05	1.71485e-05	1.47516e-05	1.16382e-07	1.18395e-07		0.275792	-1.01388	0.0772897	-0.119312	-0.336524	-7.32238	-7.29764		6	5	5	4	4	9	7
sgTGGT1_202600_1	109	64	0	0	0	33	63	76		109	64	0.9	0.9	0.9	33	63	76		1.41982e-05	1.04584e-05	1.22087e-07	1.37108e-07	1.14323e-07	4.50743e-06	8.14675e-06	9.9978e-06		-0.441045	-6.86166	-6.69425	-6.95644	-1.65533	-0.801412	-0.506026		5	10	10	10	5	3	3
sgTGGT1_202600_10	69	30	3	0	0	12	0	0		69	30	3	0.9	0.9	12	0.9	0.9		8.98785e-06	4.90238e-06	4.06955e-07	1.37108e-07	1.14323e-07	1.63907e-06	1.16382e-07	1.18395e-07		-0.874495	-4.46503	-6.03459	-6.29678	-2.4551	-6.27104	-6.2463		8	6	8	8	6	8	7
sgTGGT1_202600_2	150	66	12	6	3	295	2018	2032		150	66	12	6	3	295	2018	2032		1.95388e-05	1.07852e-05	1.62782e-06	9.14052e-07	3.81078e-07	4.02937e-05	0.000260955	0.00026731		-0.857285	-3.58533	-4.41792	-5.68011	1.04421	3.73938	3.7741		7	5	4	6	2	1	1
sgTGGT1_202600_3	94	116	288	291	422	169	0	0		94	116	288	291	422	169	0.9	0.9		1.22443e-05	1.89559e-05	3.90677e-05	4.43315e-05	5.3605e-05	2.30835e-05	1.16382e-07	1.18395e-07		0.630531	1.67386	1.85622	2.13025	0.914751	-6.7171	-6.69236		1	2	2	2	3	9	8
sgTGGT1_202600_4	93	73	41	10	4	35	104	92		93	73	41	10	4	35	104	92		1.21141e-05	1.19291e-05	5.56172e-06	1.52342e-06	5.08104e-07	4.78061e-06	1.34486e-05	1.21026e-05		-0.0221951	-1.12308	-2.9913	-4.57541	-1.34142	0.150773	-0.0013661		3	3	3	3	4	2	2
sgTGGT1_202600_5	45	33	0	0	0	0	0	0		45	33	0.9	0.9	0.9	0.9	0.9	0.9		5.86164e-06	5.39262e-06	1.22087e-07	1.37108e-07	1.14323e-07	1.2293e-07	1.16382e-07	1.18395e-07		-0.12032	-5.58533	-5.41792	-5.68011	-5.5754	-5.65436	-5.62963		4	8	7	6	10	6	6
sgTGGT1_202600_6	28	8	6	0	0	0	0	0		28	8	6	0.9	0.9	0.9	0.9	0.9		3.64725e-06	1.3073e-06	8.13911e-07	1.37108e-07	1.14323e-07	1.2293e-07	1.16382e-07	1.18395e-07		-1.48022	-2.16386	-4.73342	-4.99561	-4.8909	-4.96987	-4.94513		9	4	6	5	9	5	5
sgTGGT1_202600_7	96	10	0	0	0	12	0	0		96	10	0.9	0.9	0.9	12	0.9	0.9		1.25048e-05	1.63413e-06	1.22087e-07	1.37108e-07	1.14323e-07	1.63907e-06	1.16382e-07	1.18395e-07		-2.9359	-6.67844	-6.51103	-6.77322	-2.93154	-6.74747	-6.72273		10	9	9	9	7	10	9
sgTGGT1_202600_8	26	14	0	0	0	0	0	0		26	14	0.9	0.9	0.9	0.9	0.9	0.9		3.38673e-06	2.28778e-06	1.22087e-07	1.37108e-07	1.14323e-07	1.2293e-07	1.16382e-07	1.18395e-07		-0.565946	-4.79391	-4.62651	-4.8887	-4.78398	-4.86295	-4.83821		6	7	5	4	8	4	4
sgTGGT1_202600_9	122	134	938	660	603	306	2	0		122	134	938	660	603	306	2	0.9		1.58916e-05	2.18973e-05	0.000127241	0.000100546	7.65967e-05	4.17962e-05	2.58627e-07	1.18395e-07		0.462491	3.00123	2.66152	2.26902	1.39511	-5.94125	-7.06851		2	1	1	1	1	7	10
sgTGGT1_202610_1	216	196	404	362	437	322	111	102		216	196	404	362	437	322	111	102		2.81359e-05	3.20289e-05	5.48033e-05	5.51478e-05	5.55104e-05	4.39816e-05	1.43538e-05	1.34181e-05		0.186961	0.961852	0.970892	0.980346	0.644489	-0.97098	-1.06823		4	2	3	4	3	2	1
sgTGGT1_202610_10	251	319	402	393	569	466	4	0		251	319	402	393	569	466	4	0.9		3.26949e-05	5.21286e-05	5.4532e-05	5.98704e-05	7.22778e-05	6.36504e-05	5.17254e-07	1.18395e-07		0.673008	0.738036	0.872776	1.14449	0.961103	-5.98205	-8.10932		2	4	4	3	2	5	10
sgTGGT1_202610_2	18	6	0	0	0	1	0	0		18	6	0.9	0.9	0.9	1	0.9	0.9		2.34466e-06	9.80476e-07	1.22087e-07	1.37108e-07	1.14323e-07	1.36589e-07	1.16382e-07	1.18395e-07		-1.25782	-4.2634	-4.09599	-4.35818	-4.10146	-4.33244	-4.3077		9	9	8	7	9	4	4
sgTGGT1_202610_3	95	40	5	0	0	0	0	0		95	40	5	0.9	0.9	0.9	0.9	0.9		1.23746e-05	6.53651e-06	6.78259e-07	1.37108e-07	1.14323e-07	1.2293e-07	1.16382e-07	1.18395e-07		-0.920788	-4.1894	-6.49592	-6.75811	-6.6534	-6.73237	-6.70763		8	8	9	8	10	7	6
sgTGGT1_202610_4	237	101	5	0	0	148	49	18		237	101	5	0.9	0.9	148	49	18		3.08713e-05	1.65047e-05	6.78259e-07	1.37108e-07	1.14323e-07	2.02152e-05	6.33636e-06	2.3679e-06		-0.903393	-5.50829	-7.81481	-8.077	-0.61083	-2.28454	-3.70459		7	10	10	10	6	3	3
sgTGGT1_202610_5	82	61	19	13	11	38	92	34		82	61	19	13	11	38	92	34		1.06812e-05	9.96817e-06	2.57738e-06	1.98045e-06	1.39729e-06	5.19038e-06	1.18968e-05	4.4727e-06		-0.0996755	-2.0511	-2.43118	-2.93438	-1.04116	0.155502	-1.25586		6	6	6	6	7	1	2
sgTGGT1_202610_6	98	23	15	5	0	12	0	0		98	23	15	5	0.9	12	0.9	0.9		1.27654e-05	3.75849e-06	2.03478e-06	7.6171e-07	1.14323e-07	1.63907e-06	1.16382e-07	1.18395e-07		-1.76401	-2.64929	-4.06685	-6.80297	-2.96129	-6.77722	-6.75248		10	7	7	9	8	8	7
sgTGGT1_202610_7	140	115	212	124	150	114	0	0		140	115	212	124	150	114	0.9	0.9		1.82362e-05	1.87925e-05	2.87582e-05	1.88904e-05	1.90539e-05	1.55711e-05	1.16382e-07	1.18395e-07		0.0433462	0.657165	0.0508471	0.0632797	-0.227933	-7.29179	-7.26706		5	5	5	5	5	10	9
sgTGGT1_202610_8	131	132	213	347	426	120	0	0		131	132	213	347	426	120	0.9	0.9		1.70639e-05	2.15705e-05	2.88938e-05	5.28627e-05	5.41131e-05	1.63907e-05	1.16382e-07	1.18395e-07		0.33811	0.759815	1.6313	1.66503	-0.0580723	-7.19593	-7.1712		3	3	2	2	4	9	8
sgTGGT1_202610_9	66	221	407	359	550	305	1	0		66	221	407	359	550	305	1	0.9		8.59708e-06	3.61142e-05	5.52103e-05	5.46908e-05	6.98643e-05	4.16596e-05	1.29313e-07	1.18395e-07		2.07065	2.68302	2.66938	3.02264	2.27673	-6.0549	-6.18217		1	1	1	1	1	6	5
sgTGGT1_202620_1	103	99	467	381	290	126	0	0		103	99	467	381	290	126	0.9	0.9		1.34167e-05	1.61779e-05	6.33494e-05	5.80423e-05	3.68376e-05	1.72102e-05	1.16382e-07	1.18395e-07		0.269995	2.23931	2.11308	1.45715	0.359239	-6.84901	-6.82427		7	2	2	4	5	10	9
sgTGGT1_202620_10	59	61	30	44	34	32	5	6		59	61	30	44	34	32	5	6		7.68527e-06	9.96817e-06	4.06955e-06	6.70305e-06	4.31889e-06	4.37085e-06	6.46567e-07	7.893e-07		0.375233	-0.917224	-0.197278	-0.831436	-0.814183	-3.57122	-3.28345		6	7	7	7	7	5	5
sgTGGT1_202620_2	84	19	38	18	12	73	295	248		84	19	38	18	12	73	295	248		1.09417e-05	3.10484e-06	5.15477e-06	2.74216e-06	1.52431e-06	9.97099e-06	3.81475e-05	3.26244e-05		-1.81725	-1.08586	-1.99646	-2.84361	-0.134033	1.80175	1.57611		10	8	8	8	6	4	4
sgTGGT1_202620_3	117	206	281	280	331	299	1092	1107		117	206	281	280	331	299	1092	1107		1.52403e-05	3.3663e-05	3.81182e-05	4.26558e-05	4.20456e-05	4.08401e-05	0.00014121	0.000145626		1.14327	1.32259	1.48485	1.46407	1.4221	3.21188	3.25631		2	4	3	3	4	3	3
sgTGGT1_202620_4	225	685	1402	1311	1152	833	4	0		225	685	1402	1311	1152	833	4	0.9		2.93082e-05	0.000111938	0.000190184	0.00019972	0.000146334	0.000113779	5.17254e-07	1.18395e-07		1.93332	2.69802	2.7686	2.31989	1.95685	-5.82429	-7.95155		1	1	1	1	2	9	10
sgTGGT1_202620_5	47	15	28	38	78	18	1	0		47	15	28	38	78	18	1	0.9		6.12216e-06	2.45119e-06	3.79825e-06	5.789e-06	9.90803e-06	2.4586e-06	1.29313e-07	1.18395e-07		-1.32056	-0.688706	-0.0807275	0.694557	-1.3162	-5.5651	-5.69236		8	6	6	5	10	8	8
sgTGGT1_202620_6	98	114	140	137	138	277	1128	1202		98	114	140	137	138	277	1128	1202		1.27654e-05	1.8629e-05	1.89913e-05	2.08709e-05	1.75296e-05	3.78351e-05	0.000145866	0.000158123		0.545319	0.573101	0.709256	0.457559	1.56749	3.51433	3.63074		4	5	5	6	3	2	2
sgTGGT1_202620_7	42	63	161	77	160	358	1824	1666		42	63	161	77	160	358	1824	1666		5.47087e-06	1.0295e-05	2.18399e-05	1.17303e-05	2.03242e-05	4.88988e-05	0.000235868	0.000219162		0.912102	1.99713	1.1004	1.89335	3.15996	5.43006	5.32409		3	3	4	2	1	1	1
sgTGGT1_202620_8	17	19	4	0	0	8	0	0		17	19	4	0.9	0.9	8	0.9	0.9		2.2144e-06	3.10484e-06	5.42607e-07	1.37108e-07	1.14323e-07	1.09271e-06	1.16382e-07	1.18395e-07		0.487604	-2.02893	-4.01353	-4.27572	-1.019	-4.24997	-4.22524		5	9	9	9	8	6	6
sgTGGT1_202620_9	41	11	0	0	0	18	0	0		41	11	0.9	0.9	0.9	18	0.9	0.9		5.34061e-06	1.79754e-06	1.22087e-07	1.37108e-07	1.14323e-07	2.4586e-06	1.16382e-07	1.18395e-07		-1.57098	-5.45103	-5.28362	-5.54581	-1.11917	-5.52006	-5.49532		9	10	10	10	9	7	7
sgTGGT1_202630_1	94	37	0	0	0	0	0	0		94	37	0.9	0.9	0.9	0.9	0.9	0.9		1.22443e-05	6.04627e-06	1.22087e-07	1.37108e-07	1.14323e-07	1.2293e-07	1.16382e-07	1.18395e-07		-1.018	-6.64806	-6.48066	-6.74285	-6.63813	-6.7171	-6.69236		5	8	6	8	9	7	7
sgTGGT1_202630_10	68	15	0	0	2	5	0	0		68	15	0.9	0.9	2	5	0.9	0.9		8.8576e-06	2.45119e-06	1.22087e-07	1.37108e-07	2.54052e-07	6.82945e-07	1.16382e-07	1.18395e-07		-1.85343	-6.18094	-6.01353	-5.12372	-3.69707	-6.24997	-6.22524		10	6	5	1	6	6	6
sgTGGT1_202630_2	105	37	0	0	3	11	0	0		105	37	0.9	0.9	3	11	0.9	0.9		1.36772e-05	6.04627e-06	1.22087e-07	1.37108e-07	3.81078e-07	1.50248e-06	1.16382e-07	1.18395e-07		-1.17765	-6.80772	-6.64031	-5.16554	-3.18635	-6.87676	-6.85202		6	9	8	2	4	9	9
sgTGGT1_202630_3	58	28	0	0	0	28	0	0		58	28	0.9	0.9	0.9	28	0.9	0.9		7.55501e-06	4.57555e-06	1.22087e-07	1.37108e-07	1.14323e-07	3.82449e-06	1.16382e-07	1.18395e-07		-0.723487	-5.95146	-5.78405	-6.04624	-0.982166	-6.02049	-5.99575		3	5	4	7	2	5	5
sgTGGT1_202630_4	207	114	11	0	4	127	237	283		207	114	11	0.9	4	127	237	283		2.69636e-05	1.8629e-05	1.49217e-06	1.37108e-07	5.08104e-07	1.73468e-05	3.06473e-05	3.72286e-05		-0.533458	-4.17553	-7.61956	-5.72974	-0.636342	0.184748	0.465402		2	1	10	5	1	1	1
sgTGGT1_202630_5	46	14	0	0	0	2	0	0		46	14	0.9	0.9	0.9	2	0.9	0.9		5.9919e-06	2.28778e-06	1.22087e-07	1.37108e-07	1.14323e-07	2.73178e-07	1.16382e-07	1.18395e-07		-1.38907	-5.61704	-5.44963	-5.71182	-4.4551	-5.68607	-5.66133		9	4	2	4	7	3	3
sgTGGT1_202630_6	38	18	0	3	0	3	0	0		38	18	0.9	3	0.9	3	0.9	0.9		4.94983e-06	2.94143e-06	1.22087e-07	4.57026e-07	1.14323e-07	4.09767e-07	1.16382e-07	1.18395e-07		-0.750863	-5.3414	-3.43703	-5.43619	-3.5945	-5.41044	-5.3857		4	3	1	3	5	2	2
sgTGGT1_202630_7	116	37	0	0	1	0	0	0		116	37	0.9	0.9	1	0.9	0.9	0.9		1.511e-05	6.04627e-06	1.22087e-07	1.37108e-07	1.27026e-07	1.2293e-07	1.16382e-07	1.18395e-07		-1.32139	-6.95146	-6.78405	-6.89424	-6.94152	-7.02049	-6.99575		8	10	9	10	10	10	10
sgTGGT1_202630_8	97	32	1	0	0	2	0	0		97	32	1	0.9	0.9	2	0.9	0.9		1.26351e-05	5.2292e-06	1.35652e-07	1.37108e-07	1.14323e-07	2.73178e-07	1.16382e-07	1.18395e-07		-1.27277	-6.54138	-6.52598	-6.78817	-5.53145	-6.76242	-6.73769		7	7	7	9	8	8	8
sgTGGT1_202630_9	54	40	2	0	0	8	0	0		54	40	2	0.9	0.9	8	0.9	0.9		7.03397e-06	6.53651e-06	2.71304e-07	1.37108e-07	1.14323e-07	1.09271e-06	1.16382e-07	1.18395e-07		-0.10582	-4.69636	-5.68096	-5.94315	-2.68643	-5.9174	-5.89266		1	2	3	6	3	4	4
sgTGGT1_202640_1	85	12	4	0	0	3	0	0		85	12	4	0.9	0.9	3	0.9	0.9		1.1072e-05	1.96095e-06	5.42607e-07	1.37108e-07	1.14323e-07	4.09767e-07	1.16382e-07	1.18395e-07		-2.49729	-4.35086	-6.33546	-6.59765	-4.75597	-6.5719	-6.54716		10	5	10	9	7	9	9
sgTGGT1_202640_10	54	38	6	0	0	9	0	0		54	38	6	0.9	0.9	9	0.9	0.9		7.03397e-06	6.20968e-06	8.13911e-07	1.37108e-07	1.14323e-07	1.2293e-06	1.16382e-07	1.18395e-07		-0.179821	-3.1114	-5.68096	-5.94315	-2.5165	-5.9174	-5.89266		2	4	7	6	3	5	5
sgTGGT1_202640_2	59	15	0	0	0	5	0	0		59	15	0.9	0.9	0.9	5	0.9	0.9		7.68527e-06	2.45119e-06	1.22087e-07	1.37108e-07	1.14323e-07	6.82945e-07	1.16382e-07	1.18395e-07		-1.64861	-5.97612	-5.80871	-6.0709	-3.49225	-6.04515	-6.02042		9	9	8	7	5	6	6
sgTGGT1_202640_3	27	10	0	0	5	0	0	0		27	10	0.9	0.9	5	0.9	0.9	0.9		3.51699e-06	1.63413e-06	1.22087e-07	1.37108e-07	6.3513e-07	1.2293e-07	1.16382e-07	1.18395e-07		-1.10582	-4.84836	-4.68096	-2.46922	-4.83843	-4.9174	-4.89266		7	6	4	2	8	2	2
sgTGGT1_202640_4	80	61	186	180	309	65	1	0		80	61	186	180	309	65	1	0.9		1.04207e-05	9.96817e-06	2.52312e-05	2.74216e-05	3.9251e-05	8.87828e-06	1.29313e-07	1.18395e-07		-0.0640516	1.27576	1.39586	1.91328	-0.2311	-6.33244	-6.4597		1	1	1	1	1	8	8
sgTGGT1_202640_5	39	14	0	0	0	0	0	0		39	14	0.9	0.9	0.9	0.9	0.9	0.9		5.08009e-06	2.28778e-06	1.22087e-07	1.37108e-07	1.14323e-07	1.2293e-07	1.16382e-07	1.18395e-07		-1.15091	-5.37888	-5.21147	-5.47366	-5.36895	-5.44791	-5.42317		8	7	5	4	10	3	3
sgTGGT1_202640_6	116	56	42	82	0	18	0	0		116	56	42	82	0.9	18	0.9	0.9		1.511e-05	9.15111e-06	5.69738e-06	1.2492e-05	1.14323e-07	2.4586e-06	1.16382e-07	1.18395e-07		-0.723487	-1.40714	-0.274495	-7.04624	-2.6196	-7.02049	-6.99575		4	2	2	10	4	10	10
sgTGGT1_202640_7	22	12	6	0	0	0	0	0		22	12	6	0.9	0.9	0.9	0.9	0.9		2.86569e-06	1.96095e-06	8.13911e-07	1.37108e-07	1.14323e-07	1.2293e-07	1.16382e-07	1.18395e-07		-0.54733	-1.81594	-4.3855	-4.64769	-4.54297	-4.62194	-4.5972		3	3	3	3	6	1	1
sgTGGT1_202640_8	69	29	0	0	1	2	0	0		69	29	0.9	0.9	1	2	0.9	0.9		8.98785e-06	4.73897e-06	1.22087e-07	1.37108e-07	1.27026e-07	2.73178e-07	1.16382e-07	1.18395e-07		-0.923404	-6.202	-6.03459	-6.14478	-5.04006	-6.27104	-6.2463		6	10	9	8	9	7	7
sgTGGT1_202640_9	46	22	0	0	0	10	0	0		46	22	0.9	0.9	0.9	10	0.9	0.9		5.9919e-06	3.59508e-06	1.22087e-07	1.37108e-07	1.14323e-07	1.36589e-06	1.16382e-07	1.18395e-07		-0.736991	-5.61704	-5.44963	-5.71182	-2.13317	-5.68607	-5.66133		5	8	6	5	2	4	4
sgTGGT1_202650_1	50	16	6	5	0	5	0	0		50	16	6	5	0.9	5	0.9	0.9		6.51294e-06	2.6146e-06	8.13911e-07	7.6171e-07	1.14323e-07	6.82945e-07	1.16382e-07	1.18395e-07		-1.31672	-3.00037	-3.09599	-5.83212	-3.25347	-5.80637	-5.78163		10	4	3	6	8	4	4
sgTGGT1_202650_10	21	11	0	0	0	3	0	0		21	11	0.9	0.9	0.9	3	0.9	0.9		2.73543e-06	1.79754e-06	1.22087e-07	1.37108e-07	1.14323e-07	4.09767e-07	1.16382e-07	1.18395e-07		-0.605747	-4.48579	-4.31839	-4.58058	-2.73889	-4.55483	-4.53009		4	5	4	2	4	1	1
sgTGGT1_202650_2	114	51	0	0	1	16	0	0		114	51	0.9	0.9	1	16	0.9	0.9		1.48495e-05	8.33404e-06	1.22087e-07	1.37108e-07	1.27026e-07	2.18542e-06	1.16382e-07	1.18395e-07		-0.833326	-6.92637	-6.75896	-6.86915	-2.76443	-6.9954	-6.97066		7	9	9	9	5	8	8
sgTGGT1_202650_3	125	87	43	70	2	24	0	0		125	87	43	70	2	24	0.9	0.9		1.62823e-05	1.42169e-05	5.83303e-06	1.06639e-05	2.54052e-07	3.27813e-06	1.16382e-07	1.18395e-07		-0.195702	-1.48099	-0.610567	-6.00204	-2.31236	-7.1283	-7.10356		2	2	1	7	3	9	9
sgTGGT1_202650_4	100	48	16	1	21	41	0	0		100	48	16	1	21	41	0.9	0.9		1.30259e-05	7.84381e-06	2.17043e-06	1.52342e-07	2.66755e-06	5.60015e-06	1.16382e-07	1.18395e-07		-0.731755	-2.58533	-6.41792	-2.28779	-1.21784	-6.80637	-6.78163		6	3	8	1	1	7	7
sgTGGT1_202650_5	64	35	0	0	0	7	0	0		64	35	0.9	0.9	0.9	7	0.9	0.9		8.33656e-06	5.71944e-06	1.22087e-07	1.37108e-07	1.14323e-07	9.56122e-07	1.16382e-07	1.18395e-07		-0.543578	-6.09348	-5.92607	-6.18826	-3.12418	-6.16251	-6.13777		3	8	7	8	7	5	5
sgTGGT1_202650_6	72	37	44	25	3	17	0	0		72	37	44	25	3	17	0.9	0.9		9.37863e-06	6.04627e-06	5.96868e-06	3.80855e-06	3.81078e-07	2.32201e-06	1.16382e-07	1.18395e-07		-0.633333	-0.651965	-1.30014	-4.62122	-2.014	-6.33244	-6.3077		5	1	2	3	2	6	6
sgTGGT1_202650_7	29	24	0	0	0	0	0	0		29	24	0.9	0.9	0.9	0.9	0.9	0.9		3.7775e-06	3.9219e-06	1.22087e-07	1.37108e-07	1.14323e-07	1.2293e-07	1.16382e-07	1.18395e-07		0.0541206	-4.95146	-4.78405	-5.04624	-4.94152	-5.02049	-4.99575		1	7	6	5	10	3	3
sgTGGT1_202650_8	143	50	0	0	0	18	0	0		143	50	0.9	0.9	0.9	18	0.9	0.9		1.8627e-05	8.17063e-06	1.22087e-07	1.37108e-07	1.14323e-07	2.4586e-06	1.16382e-07	1.18395e-07		-1.18888	-7.25335	-7.08594	-7.34813	-2.92149	-7.32238	-7.29764		8	10	10	10	6	10	10
sgTGGT1_202650_9	26	9	0	0	0	0	0	0		26	9	0.9	0.9	0.9	0.9	0.9	0.9		3.38673e-06	1.47071e-06	1.22087e-07	1.37108e-07	1.14323e-07	1.2293e-07	1.16382e-07	1.18395e-07		-1.20338	-4.79391	-4.62651	-4.8887	-4.78398	-4.86295	-4.83821		9	6	5	4	9	2	2
sgTGGT1_202680_1	36	13	0	0	0	16	0	0		36	13	0.9	0.9	0.9	16	0.9	0.9		4.68932e-06	2.12436e-06	1.22087e-07	1.37108e-07	1.14323e-07	2.18542e-06	1.16382e-07	1.18395e-07		-1.14235	-5.2634	-5.09599	-5.35818	-1.10146	-5.33244	-5.3077		7	6	3	3	2	3	3
sgTGGT1_202680_10	42	13	0	0	0	0	0	0		42	13	0.9	0.9	0.9	0.9	0.9	0.9		5.47087e-06	2.12436e-06	1.22087e-07	1.37108e-07	1.14323e-07	1.2293e-07	1.16382e-07	1.18395e-07		-1.36474	-5.48579	-5.31839	-5.58058	-5.47586	-5.55483	-5.53009		10	7	4	4	8	4	4
sgTGGT1_202680_2	22	13	3	0	0	12	0	0		22	13	3	0.9	0.9	12	0.9	0.9		2.86569e-06	2.12436e-06	4.06955e-07	1.37108e-07	1.14323e-07	1.63907e-06	1.16382e-07	1.18395e-07		-0.431853	-2.81594	-4.3855	-4.64769	-0.806009	-4.62194	-4.5972		3	1	2	2	1	2	2
sgTGGT1_202680_3	58	27	1	0	0	13	0	0		58	27	1	0.9	0.9	13	0.9	0.9		7.55501e-06	4.41214e-06	1.35652e-07	1.37108e-07	1.14323e-07	1.77566e-06	1.16382e-07	1.18395e-07		-0.775954	-5.79945	-5.78405	-6.04624	-2.08908	-6.02049	-5.99575		4	8	6	6	4	6	6
sgTGGT1_202680_4	172	58	10	0	0	22	0	0		172	58	10	0.9	0.9	22	0.9	0.9		2.24045e-05	9.47793e-06	1.35652e-06	1.37108e-07	1.14323e-07	3.00496e-06	1.16382e-07	1.18395e-07		-1.24114	-4.04581	-7.35233	-7.61452	-2.89837	-7.58878	-7.56404		8	3	8	8	6	8	8
sgTGGT1_202680_5	226	70	0	0	0	79	0	0		226	70	0.9	0.9	0.9	79	0.9	0.9		2.94385e-05	1.14389e-05	1.22087e-07	1.37108e-07	1.14323e-07	1.07905e-05	1.16382e-07	1.18395e-07		-1.36376	-7.91365	-7.74625	-8.00844	-1.44794	-7.98269	-7.95795		9	10	10	10	3	10	10
sgTGGT1_202680_6	55	53	0	0	0	0	0	0		55	53	0.9	0.9	0.9	0.9	0.9	0.9		7.16423e-06	8.66087e-06	1.22087e-07	1.37108e-07	1.14323e-07	1.2293e-07	1.16382e-07	1.18395e-07		0.2737	-5.87483	-5.70743	-5.96962	-5.8649	-5.94387	-5.91913		1	9	5	5	9	5	5
sgTGGT1_202680_7	19	8	0	0	0	0	0	0		19	8	0.9	0.9	0.9	0.9	0.9	0.9		2.47492e-06	1.3073e-06	1.22087e-07	1.37108e-07	1.14323e-07	1.2293e-07	1.16382e-07	1.18395e-07		-0.920788	-4.3414	-4.174	-4.43619	-4.33147	-4.41044	-4.3857		5	4	1	1	7	1	1
sgTGGT1_202680_8	114	88	4	1	0	1	0	0		114	88	4	1	0.9	1	0.9	0.9		1.48495e-05	1.43803e-05	5.42607e-07	1.52342e-07	1.14323e-07	1.36589e-07	1.16382e-07	1.18395e-07		-0.0463193	-4.77436	-6.60696	-7.02115	-6.76443	-6.9954	-6.97066		2	5	7	7	10	7	7
sgTGGT1_202680_9	204	81	18	0	0	36	0	0		204	81	18	0.9	0.9	36	0.9	0.9		2.65728e-05	1.32364e-05	2.44173e-06	1.37108e-07	1.14323e-07	4.9172e-06	1.16382e-07	1.18395e-07		-1.00544	-3.44397	-7.59849	-7.86068	-2.43404	-7.83494	-7.8102		6	2	9	9	5	9	9
sgTGGT1_202690_1	195	72	0	0	3	36	62	38		195	72	0.9	0.9	3	36	62	38		2.54005e-05	1.17657e-05	1.22087e-07	1.37108e-07	3.81078e-07	4.9172e-06	8.01743e-06	4.9989e-06		-1.11027	-7.70081	-7.5334	-6.05862	-2.36895	-1.66364	-2.34517		6	10	10	7	6	3	3
sgTGGT1_202690_10	74	20	0	0	0	70	219	258		74	20	0.9	0.9	0.9	70	219	258		9.63915e-06	3.26825e-06	1.22087e-07	1.37108e-07	1.14323e-07	9.56122e-06	2.83196e-05	3.39399e-05		-1.56039	-6.30293	-6.13552	-6.39771	-0.0117103	1.55483	1.816		9	7	7	8	4	2	2
sgTGGT1_202690_2	36	303	433	384	620	340	2	0		36	303	433	384	620	340	2	0.9		4.68932e-06	4.9514e-05	5.87372e-05	5.84993e-05	7.87562e-05	4.64402e-05	2.58627e-07	1.18395e-07		3.40039	3.64683	3.64097	4.06994	3.30793	-4.18043	-5.3077		1	1	1	1	1	4	4
sgTGGT1_202690_3	42	21	0	0	0	41	0	0		42	21	0.9	0.9	0.9	41	0.9	0.9		5.47087e-06	3.43167e-06	1.22087e-07	1.37108e-07	1.14323e-07	5.60015e-06	1.16382e-07	1.18395e-07		-0.672861	-5.48579	-5.31839	-5.58058	0.0336947	-5.55483	-5.53009		3	4	4	4	3	6	6
sgTGGT1_202690_4	141	28	0	0	0	0	0	0		141	28	0.9	0.9	0.9	0.9	0.9	0.9		1.83665e-05	4.57555e-06	1.22087e-07	1.37108e-07	1.14323e-07	1.2293e-07	1.16382e-07	1.18395e-07		-2.00506	-7.23303	-7.06562	-7.32781	-7.22309	-7.30206	-7.27732		10	9	9	9	10	9	9
sgTGGT1_202690_5	36	34	16	0	1	0	0	0		36	34	16	0.9	1	0.9	0.9	0.9		4.68932e-06	5.55603e-06	2.17043e-06	1.37108e-07	1.27026e-07	1.2293e-07	1.16382e-07	1.18395e-07		0.244677	-1.1114	-5.09599	-5.20618	-5.25347	-5.33244	-5.3077		2	2	2	3	9	5	4
sgTGGT1_202690_6	251	85	7	6	0	27	0	0		251	85	7	6	0.9	27	0.9	0.9		3.26949e-05	1.38901e-05	9.49563e-07	9.14052e-07	1.14323e-07	3.6879e-06	1.16382e-07	1.18395e-07		-1.23501	-5.10566	-5.16065	-8.1598	-3.1482	-8.13405	-8.10932		7	3	3	10	7	10	10
sgTGGT1_202690_7	58	29	1	0	0	3	0	0		58	29	1	0.9	0.9	3	0.9	0.9		7.55501e-06	4.73897e-06	1.35652e-07	1.37108e-07	1.14323e-07	4.09767e-07	1.16382e-07	1.18395e-07		-0.672861	-5.79945	-5.78405	-6.04624	-4.20456	-6.02049	-5.99575		3	6	6	6	8	8	8
sgTGGT1_202690_8	51	15	0	0	0	15	0	0		51	15	0.9	0.9	0.9	15	0.9	0.9		6.6432e-06	2.45119e-06	1.22087e-07	1.37108e-07	1.14323e-07	2.04883e-06	1.16382e-07	1.18395e-07		-1.4384	-5.7659	-5.59849	-5.86068	-1.69707	-5.83494	-5.8102		8	5	5	5	5	7	7
sgTGGT1_202690_9	119	58	0	0	4	432	3554	4280		119	58	0.9	0.9	4	432	3554	4280		1.55008e-05	9.47793e-06	1.22087e-07	1.37108e-07	5.08104e-07	5.90064e-05	0.00045958	0.000563034		-0.709698	-6.98829	-6.82089	-4.93107	1.92853	4.8899	5.18281		5	8	8	2	2	1	1
sgTGGT1_202700_1	88	43	0	0	0	9	0	0		88	43	0.9	0.9	0.9	9	0.9	0.9		1.14628e-05	7.02674e-06	1.22087e-07	1.37108e-07	1.14323e-07	1.2293e-06	1.16382e-07	1.18395e-07		-0.706028	-6.55291	-6.3855	-6.64769	-3.22105	-6.62194	-6.5972		6	7	8	8	8	6	5
sgTGGT1_202700_10	88	52	0	0	1	21	0	0		88	52	0.9	0.9	1	21	0.9	0.9		1.14628e-05	8.49746e-06	1.22087e-07	1.37108e-07	1.27026e-07	2.86837e-06	1.16382e-07	1.18395e-07		-0.431853	-6.55291	-6.3855	-6.49569	-1.99865	-6.62194	-6.5972		5	7	8	7	4	6	5
sgTGGT1_202700_2	57	68	0	0	0	25	17	10		57	68	0.9	0.9	0.9	25	17	10		7.42475e-06	1.11121e-05	1.22087e-07	1.37108e-07	1.14323e-07	3.41472e-06	2.19833e-06	1.3155e-06		0.581712	-5.92637	-5.75896	-6.02115	-1.12057	-1.75594	-2.49673		2	5	6	5	3	2	2
sgTGGT1_202700_3	164	78	19	6	8	19	0	0		164	78	19	6	8	19	0.9	0.9		2.13624e-05	1.27462e-05	2.57738e-06	9.14052e-07	1.01621e-06	2.59519e-06	1.16382e-07	1.18395e-07		-0.745011	-3.0511	-4.54666	-4.39381	-3.04116	-7.52006	-7.49532		7	3	4	2	7	10	9
sgTGGT1_202700_4	24	1	3	0	0	5	0	0		24	1	3	0.9	0.9	5	0.9	0.9		3.12621e-06	1.63413e-07	4.06955e-07	1.37108e-07	1.14323e-07	6.82945e-07	1.16382e-07	1.18395e-07		-4.25782	-2.94147	-4.51103	-4.77322	-2.19457	-4.74747	-4.72273		10	2	3	3	5	3	3
sgTGGT1_202700_5	79	47	0	0	1	6	0	0		79	47	0.9	0.9	1	6	0.9	0.9		1.02904e-05	7.68039e-06	1.22087e-07	1.37108e-07	1.27026e-07	8.19534e-07	1.16382e-07	1.18395e-07		-0.422053	-6.39726	-6.22985	-6.34004	-3.65036	-6.46629	-6.44155		4	6	7	6	9	5	4
sgTGGT1_202700_6	37	10	0	0	0	329	2389	2240		37	10	0.9	0.9	0.9	329	2389	2240		4.81957e-06	1.63413e-06	1.22087e-07	1.37108e-07	1.14323e-07	4.49378e-05	0.00030893	0.000294672		-1.56039	-5.30293	-5.13552	-5.39771	3.22095	6.00223	5.93406		9	4	5	4	1	1	1
sgTGGT1_202700_7	99	68	0	6	0	16	0	0		99	68	0.9	6	0.9	16	0.9	0.9		1.28956e-05	1.11121e-05	1.22087e-07	9.14052e-07	1.14323e-07	2.18542e-06	1.16382e-07	1.18395e-07		-0.214755	-6.72283	-3.81846	-6.81762	-2.5609	-6.79187	-6.76713		3	9	2	9	6	8	7
sgTGGT1_202700_8	124	56	0	0	0	7	0	0		124	56	0.9	0.9	0.9	7	0.9	0.9		1.61521e-05	9.15111e-06	1.22087e-07	1.37108e-07	1.14323e-07	9.56122e-07	1.16382e-07	1.18395e-07		-0.819702	-7.04767	-6.88027	-7.14246	-4.07838	-7.11671	-7.09197		8	10	10	10	10	9	8
sgTGGT1_202700_9	194	278	371	485	530	474	5	0		194	278	371	485	530	474	5	0.9		2.52702e-05	4.54287e-05	5.03268e-05	7.38859e-05	6.73238e-05	6.47431e-05	6.46567e-07	1.18395e-07		0.846167	0.993891	1.54786	1.41368	1.35729	-5.28849	-7.73769		1	1	1	1	2	4	10
sgTGGT1_202720_1	37	8	0	0	0	11	0	0		37	8	0.9	0.9	0.9	11	0.9	0.9		4.81957e-06	1.3073e-06	1.22087e-07	1.37108e-07	1.14323e-07	1.50248e-06	1.16382e-07	1.18395e-07		-1.88231	-5.30293	-5.13552	-5.39771	-1.68156	-5.37196	-5.34723		10	8	4	5	4	3	3
sgTGGT1_202720_10	67	20	4	0	5	3	0	0		67	20	4	0.9	5	3	0.9	0.9		8.72734e-06	3.26825e-06	5.42607e-07	1.37108e-07	6.3513e-07	4.09767e-07	1.16382e-07	1.18395e-07		-1.41702	-4.00756	-5.99216	-3.78042	-4.41267	-6.2286	-6.20386		8	5	6	3	9	5	5
sgTGGT1_202720_2	32	11	0	0	0	0	0	0		32	11	0.9	0.9	0.9	0.9	0.9	0.9		4.16828e-06	1.79754e-06	1.22087e-07	1.37108e-07	1.14323e-07	1.2293e-07	1.16382e-07	1.18395e-07		-1.21343	-5.09348	-4.92607	-5.18826	-5.08354	-5.16251	-5.13777		7	7	3	4	10	2	2
sgTGGT1_202720_3	156	79	12	0	0	15	0	0		156	79	12	0.9	0.9	15	0.9	0.9		2.03204e-05	1.29096e-05	1.62782e-06	1.37108e-07	1.14323e-07	2.04883e-06	1.16382e-07	1.18395e-07		-0.654482	-3.64191	-7.21147	-7.47366	-3.31005	-7.44791	-7.42317		4	4	9	9	7	9	9
sgTGGT1_202720_4	60	35	5	0	0	3	0	0		60	35	5	0.9	0.9	3	0.9	0.9		7.81553e-06	5.71944e-06	6.78259e-07	1.37108e-07	1.14323e-07	4.09767e-07	1.16382e-07	1.18395e-07		-0.450468	-3.52643	-5.83296	-6.09515	-4.25347	-6.0694	-6.04466		3	3	5	6	8	4	4
sgTGGT1_202720_5	8	8	0	0	0	4	0	0		8	8	0.9	0.9	0.9	4	0.9	0.9		1.04207e-06	1.3073e-06	1.22087e-07	1.37108e-07	1.14323e-07	5.46356e-07	1.16382e-07	1.18395e-07		0.327139	-3.09348	-2.92607	-3.18826	-0.93154	-3.16251	-3.13777		1	2	2	2	2	1	1
sgTGGT1_202720_6	131	61	0	0	0	17	0	0		131	61	0.9	0.9	0.9	17	0.9	0.9		1.70639e-05	9.96817e-06	1.22087e-07	1.37108e-07	1.14323e-07	2.32201e-06	1.16382e-07	1.18395e-07		-0.775547	-7.1269	-6.95949	-7.22168	-2.8775	-7.19593	-7.1712		5	9	7	7	6	7	6
sgTGGT1_202720_7	294	73	11	0	0	50	0	0		294	73	11	0.9	0.9	50	0.9	0.9		3.82961e-05	1.19291e-05	1.49217e-06	1.37108e-07	1.14323e-07	6.82945e-06	1.16382e-07	1.18395e-07		-1.68271	-4.68171	-8.12574	-8.38793	-2.48736	-8.36218	-8.33744		9	6	10	10	5	10	10
sgTGGT1_202720_8	143	62	0	0	0	51	0	0		143	62	0.9	0.9	0.9	51	0.9	0.9		1.8627e-05	1.01316e-05	1.22087e-07	1.37108e-07	1.14323e-07	6.96603e-06	1.16382e-07	1.18395e-07		-0.878536	-7.25335	-7.08594	-7.34813	-1.41899	-7.32238	-7.29764		6	10	8	8	3	8	8
sgTGGT1_202720_9	131	106	150	189	298	195	1	0		131	106	150	189	298	195	1	0.9		1.70639e-05	1.73217e-05	2.03478e-05	2.87926e-05	3.78538e-05	2.66348e-05	1.29313e-07	1.18395e-07		0.0216366	0.253924	0.754753	1.14949	0.642367	-7.04393	-7.1712		2	1	1	1	1	6	6
sgTGGT1_202730_1	55	12	0	0	0	13	0	0		55	12	0.9	0.9	0.9	13	0.9	0.9		7.16423e-06	1.96095e-06	1.22087e-07	1.37108e-07	1.14323e-07	1.77566e-06	1.16382e-07	1.18395e-07		-1.86926	-5.87483	-5.70743	-5.96962	-2.01246	-5.94387	-5.91913		9	8	6	7	5	6	6
sgTGGT1_202730_10	49	20	5	10	0	2	0	0		49	20	5	10	0.9	2	0.9	0.9		6.38268e-06	3.26825e-06	6.78259e-07	1.52342e-06	1.14323e-07	2.73178e-07	1.16382e-07	1.18395e-07		-0.965643	-3.23425	-2.06685	-5.80297	-4.54625	-5.77722	-5.75248		3	3	1	5	10	5	5
sgTGGT1_202730_2	41	12	5	0	2	18	0	0		41	12	5	0.9	2	18	0.9	0.9		5.34061e-06	1.96095e-06	6.78259e-07	1.37108e-07	2.54052e-07	2.4586e-06	1.16382e-07	1.18395e-07		-1.44545	-2.9771	-5.28362	-4.39381	-1.11917	-5.52006	-5.49532		7	2	5	3	3	4	4
sgTGGT1_202730_3	17	9	0	0	0	0	0	0		17	9	0.9	0.9	0.9	0.9	0.9	0.9		2.2144e-06	1.47071e-06	1.22087e-07	1.37108e-07	1.14323e-07	1.2293e-07	1.16382e-07	1.18395e-07		-0.590399	-4.18094	-4.01353	-4.27572	-4.17101	-4.24997	-4.22524		2	4	3	2	9	3	3
sgTGGT1_202730_4	236	64	10	0	1	38	0	0		236	64	10	0.9	1	38	0.9	0.9		3.07411e-05	1.04584e-05	1.35652e-06	1.37108e-07	1.27026e-07	5.19038e-06	1.16382e-07	1.18395e-07		-1.5555	-4.50219	-7.80871	-7.9189	-2.56626	-8.04515	-8.02042		8	5	10	10	6	10	10
sgTGGT1_202730_5	85	30	0	0	0	9	0	0		85	30	0.9	0.9	0.9	9	0.9	0.9		1.1072e-05	4.90238e-06	1.22087e-07	1.37108e-07	1.14323e-07	1.2293e-06	1.16382e-07	1.18395e-07		-1.17536	-6.50287	-6.33546	-6.59765	-3.17101	-6.5719	-6.54716		4	10	8	9	8	8	8
sgTGGT1_202730_6	29	10	0	0	0	134	189	169		29	10	0.9	0.9	0.9	134	189	169		3.7775e-06	1.63413e-06	1.22087e-07	1.37108e-07	1.14323e-07	1.83029e-05	2.44402e-05	2.22319e-05		-1.20891	-4.95146	-4.78405	-5.04624	2.27657	2.69375	2.55713		5	6	4	4	1	1	1
sgTGGT1_202730_7	55	31	0	0	0	14	0	0		55	31	0.9	0.9	0.9	14	0.9	0.9		7.16423e-06	5.06579e-06	1.22087e-07	1.37108e-07	1.14323e-07	1.91224e-06	1.16382e-07	1.18395e-07		-0.500024	-5.87483	-5.70743	-5.96962	-1.90554	-5.94387	-5.91913		1	8	6	7	4	6	6
sgTGGT1_202730_8	6	0	0	0	0	11	0	0		6	0.9	0.9	0.9	0.9	11	0.9	0.9		7.81553e-07	1.47071e-07	1.22087e-07	1.37108e-07	1.14323e-07	1.50248e-06	1.16382e-07	1.18395e-07		-2.40983	-2.67844	-2.51103	-2.77322	0.942929	-2.74747	-2.72273		10	1	2	1	2	2	2
sgTGGT1_202730_9	118	36	2	0	2	13	0	0		118	36	2	0.9	2	13	0.9	0.9		1.53705e-05	5.88285e-06	2.71304e-07	1.37108e-07	2.54052e-07	1.77566e-06	1.16382e-07	1.18395e-07		-1.38558	-5.82411	-6.80871	-5.9189	-3.11374	-7.04515	-7.02042		6	7	9	6	7	9	9
sgTGGT1_202735_1	52	23	6	4	0	0	0	0		52	23	6	4	0.9	0.9	0.9	0.9		6.77346e-06	3.75849e-06	8.13911e-07	6.09368e-07	1.14323e-07	1.2293e-07	1.16382e-07	1.18395e-07		-0.849739	-3.05695	-3.47451	-5.8887	-5.78398	-5.86295	-5.83821		9	7	4	8	10	5	5
sgTGGT1_202735_10	103	38	9	0	0	71	0	0		103	38	9	0.9	0.9	71	0.9	0.9		1.34167e-05	6.20968e-06	1.22087e-06	1.37108e-07	1.14323e-07	9.69781e-06	1.16382e-07	1.18395e-07		-1.11143	-3.45805	-6.61257	-6.87476	-0.468293	-6.84901	-6.82427		10	8	9	9	4	8	8
sgTGGT1_202735_2	35	22	9	0	0	0	0	0		35	22	9	0.9	0.9	0.9	0.9	0.9		4.55906e-06	3.59508e-06	1.22087e-06	1.37108e-07	1.14323e-07	1.2293e-07	1.16382e-07	1.18395e-07		-0.342712	-1.90083	-5.05535	-5.31754	-5.21283	-5.29179	-5.26706		5	3	8	7	9	4	4
sgTGGT1_202735_3	160	92	12	0	0	66	135	177		160	92	12	0.9	0.9	66	135	177		2.08414e-05	1.5034e-05	1.62782e-06	1.37108e-07	1.14323e-07	9.01487e-06	1.74573e-05	2.32843e-05		-0.471227	-3.67844	-7.248	-7.51019	-1.20907	-0.25562	0.159908		6	9	10	10	6	1	1
sgTGGT1_202735_4	82	167	398	400	415	225	0	0		82	167	398	400	415	225	0.9	0.9		1.06812e-05	2.72899e-05	5.39894e-05	6.09368e-05	5.27158e-05	3.07325e-05	1.16382e-07	1.18395e-07		1.35329	2.3376	2.51224	2.30316	1.52469	-6.52006	-6.49532		1	1	1	1	1	7	7
sgTGGT1_202735_5	66	32	9	4	3	15	0	0		66	32	9	4	3	15	0.9	0.9		8.59708e-06	5.2292e-06	1.22087e-06	6.09368e-07	3.81078e-07	2.04883e-06	1.16382e-07	1.18395e-07		-0.717255	-2.81594	-3.81846	-4.49569	-2.06904	-6.20691	-6.18217		8	5	5	5	8	6	6
sgTGGT1_202735_6	22	26	3	0	0	9	0	0		22	26	3	0.9	0.9	9	0.9	0.9		2.86569e-06	4.24873e-06	4.06955e-07	1.37108e-07	1.14323e-07	1.2293e-06	1.16382e-07	1.18395e-07		0.568147	-2.81594	-4.3855	-4.64769	-1.22105	-4.62194	-4.5972		3	5	7	6	7	3	3
sgTGGT1_202735_7	232	120	414	437	221	190	0	0		232	120	414	437	221	190	0.9	0.9		3.022e-05	1.96095e-05	5.61599e-05	6.65735e-05	2.80728e-05	2.59519e-05	1.16382e-07	1.18395e-07		-0.623951	0.894034	1.13944	-0.106334	-0.219665	-8.02049	-7.99575		7	2	2	2	2	10	10
sgTGGT1_202735_8	167	119	36	70	39	124	0	0		167	119	36	70	39	124	0.9	0.9		2.17532e-05	1.94461e-05	4.88347e-06	1.06639e-05	4.95402e-06	1.6937e-05	1.16382e-07	1.18395e-07		-0.161747	-2.15525	-1.02849	-2.13456	-0.361048	-7.54622	-7.52148		4	4	3	3	3	9	9
sgTGGT1_202735_9	18	25	0	0	0	11	0	0		18	25	0.9	0.9	0.9	11	0.9	0.9		2.34466e-06	4.08532e-06	1.22087e-07	1.37108e-07	1.14323e-07	1.50248e-06	1.16382e-07	1.18395e-07		0.80107	-4.2634	-4.09599	-4.35818	-0.642033	-4.33244	-4.3077		2	10	6	4	5	2	2
sgTGGT1_202740_1	28	4	0	0	0	7	0	0		28	4	0.9	0.9	0.9	7	0.9	0.9		3.64725e-06	6.53651e-07	1.22087e-07	1.37108e-07	1.14323e-07	9.56122e-07	1.16382e-07	1.18395e-07		-2.48022	-4.90083	-4.73342	-4.99561	-1.93154	-4.96987	-4.94513		10	8	6	6	7	4	4
sgTGGT1_202740_10	89	26	0	0	0	12	0	0		89	26	0.9	0.9	0.9	12	0.9	0.9		1.1593e-05	4.24873e-06	1.22087e-07	1.37108e-07	1.14323e-07	1.63907e-06	1.16382e-07	1.18395e-07		-1.44815	-6.56921	-6.4018	-6.66399	-2.82231	-6.63824	-6.61351		7	10	10	10	9	10	9
sgTGGT1_202740_2	71	28	37	45	3	22	0	0		71	28	37	45	3	22	0.9	0.9		9.24837e-06	4.57555e-06	5.01912e-06	6.85539e-06	3.81078e-07	3.00496e-06	1.16382e-07	1.18395e-07		-1.01525	-0.881766	-0.43196	-4.60104	-1.62186	-6.31226	-6.28752		6	4	4	4	6	7	7
sgTGGT1_202740_3	82	12	6	0	1	12	0	0		82	12	6	0.9	1	12	0.9	0.9		1.06812e-05	1.96095e-06	8.13911e-07	1.37108e-07	1.27026e-07	1.63907e-06	1.16382e-07	1.18395e-07		-2.44545	-3.71406	-6.28362	-6.39381	-2.70413	-6.52006	-6.49532		9	7	9	9	8	8	8
sgTGGT1_202740_4	192	372	818	681	504	669	2	0		192	372	818	681	504	669	2	0.9		2.50097e-05	6.07895e-05	0.000110963	0.000103745	6.40211e-05	9.1378e-05	2.58627e-07	1.18395e-07		1.28134	2.14952	2.05248	1.35606	1.86936	-6.59547	-7.72273		2	2	2	2	2	9	10
sgTGGT1_202740_5	41	190	363	286	448	212	1	0		41	190	363	286	448	212	1	0.9		5.34061e-06	3.10484e-05	4.92416e-05	4.35698e-05	5.69077e-05	2.89569e-05	1.29313e-07	1.18395e-07		2.53944	3.2048	3.02825	3.41355	2.43883	-5.36806	-5.49532		1	1	1	1	1	6	6
sgTGGT1_202740_6	41	24	9	0	0	18	14	9		41	24	9	0.9	0.9	18	14	9		5.34061e-06	3.9219e-06	1.22087e-06	1.37108e-07	1.14323e-07	2.4586e-06	1.81039e-06	1.18395e-06		-0.44545	-2.1291	-5.28362	-5.54581	-1.11917	-1.5607	-2.1734		5	5	8	8	4	1	1
sgTGGT1_202740_7	26	6	3	0	0	10	0	0		26	6	3	0.9	0.9	10	0.9	0.9		3.38673e-06	9.80476e-07	4.06955e-07	1.37108e-07	1.14323e-07	1.36589e-06	1.16382e-07	1.18395e-07		-1.78834	-3.05695	-4.62651	-4.8887	-1.31005	-4.86295	-4.83821		8	6	5	5	5	3	3
sgTGGT1_202740_8	222	131	134	142	141	110	23	15		222	131	134	142	141	110	23	15		2.89174e-05	2.14071e-05	1.81773e-05	2.16326e-05	1.79107e-05	1.50248e-05	2.97421e-06	1.97325e-06		-0.433854	-0.669799	-0.418735	-0.691121	-0.944596	-3.28136	-3.87329		4	3	3	3	3	2	2
sgTGGT1_202740_9	30	25	0	0	0	4	0	0		30	25	0.9	0.9	0.9	4	0.9	0.9		3.90776e-06	4.08532e-06	1.22087e-07	1.37108e-07	1.14323e-07	5.46356e-07	1.16382e-07	1.18395e-07		0.0641047	-5.00037	-4.83296	-5.09515	-2.83843	-5.0694	-5.04466		3	9	7	7	10	5	5
sgTGGT1_202750_1	94	36	0	0	3	24	0	0		94	36	0.9	0.9	3	24	0.9	0.9		1.22443e-05	5.88285e-06	1.22087e-07	1.37108e-07	3.81078e-07	3.27813e-06	1.16382e-07	1.18395e-07		-1.05752	-6.64806	-6.48066	-5.00588	-1.90117	-6.7171	-6.69236		6	9	6	2	3	6	6
sgTGGT1_202750_10	94	43	1	0	0	8	0	0		94	43	1	0.9	0.9	8	0.9	0.9		1.22443e-05	7.02674e-06	1.35652e-07	1.37108e-07	1.14323e-07	1.09271e-06	1.16382e-07	1.18395e-07		-0.801185	-6.49606	-6.48066	-6.74285	-3.48613	-6.7171	-6.69236		5	8	6	7	9	6	6
sgTGGT1_202750_2	51	32	0	0	2	20	0	0		51	32	0.9	0.9	2	20	0.9	0.9		6.6432e-06	5.2292e-06	1.22087e-07	1.37108e-07	2.54052e-07	2.73178e-06	1.16382e-07	1.18395e-07		-0.345286	-5.7659	-5.59849	-4.70868	-1.28204	-5.83494	-5.8102		1	6	2	1	1	3	3
sgTGGT1_202750_3	127	35	5	1	0	16	0	0		127	35	5	1	0.9	16	0.9	0.9		1.65429e-05	5.71944e-06	6.78259e-07	1.52342e-07	1.14323e-07	2.18542e-06	1.16382e-07	1.18395e-07		-1.53226	-4.60823	-6.76275	-7.17694	-2.92022	-7.1512	-7.12646		10	4	9	9	6	9	9
sgTGGT1_202750_4	160	59	16	0	0	25	0	0		160	59	16	0.9	0.9	25	0.9	0.9		2.08414e-05	9.64135e-06	2.17043e-06	1.37108e-07	1.14323e-07	3.41472e-06	1.16382e-07	1.18395e-07		-1.11215	-3.2634	-7.248	-7.51019	-2.60961	-7.48444	-7.4597		7	2	10	10	5	10	10
sgTGGT1_202750_5	57	33	11	0	0	6	0	0		57	33	11	0.9	0.9	6	0.9	0.9		7.42475e-06	5.39262e-06	1.49217e-06	1.37108e-07	1.14323e-07	8.19534e-07	1.16382e-07	1.18395e-07		-0.461357	-2.31493	-5.75896	-6.02115	-3.17947	-5.9954	-5.97066		4	1	3	4	7	4	4
sgTGGT1_202750_6	48	29	0	0	0	0	0	0		48	29	0.9	0.9	0.9	0.9	0.9	0.9		6.25242e-06	4.73897e-06	1.22087e-07	1.37108e-07	1.14323e-07	1.2293e-07	1.16382e-07	1.18395e-07		-0.399842	-5.67844	-5.51103	-5.77322	-5.66851	-5.74747	-5.72273		2	5	1	3	10	2	2
sgTGGT1_202750_7	57	34	5	0	0	5	0	0		57	34	5	0.9	0.9	5	0.9	0.9		7.42475e-06	5.55603e-06	6.78259e-07	1.37108e-07	1.14323e-07	6.82945e-07	1.16382e-07	1.18395e-07		-0.418288	-3.45243	-5.75896	-6.02115	-3.4425	-5.9954	-5.97066		3	3	3	4	8	4	4
sgTGGT1_202750_8	110	34	0	0	0	29	0	0		110	34	0.9	0.9	0.9	29	0.9	0.9		1.43285e-05	5.55603e-06	1.22087e-07	1.37108e-07	1.14323e-07	3.96108e-06	1.16382e-07	1.18395e-07		-1.36676	-6.87483	-6.70743	-6.96962	-1.85492	-6.94387	-6.91913		9	10	8	8	2	8	8
sgTGGT1_202750_9	74	23	0	0	0	18	10	3		74	23	0.9	0.9	0.9	18	10	3		9.63915e-06	3.75849e-06	1.22087e-07	1.37108e-07	1.14323e-07	2.4586e-06	1.29313e-06	3.9465e-07		-1.35875	-6.30293	-6.13552	-6.39771	-1.97107	-2.89803	-4.61026		8	7	5	6	4	1	1
sgTGGT1_202760_1	64	32	5	0	0	0	0	0		64	32	5	0.9	0.9	0.9	0.9	0.9		8.33656e-06	5.2292e-06	6.78259e-07	1.37108e-07	1.14323e-07	1.2293e-07	1.16382e-07	1.18395e-07		-0.672861	-3.61954	-5.92607	-6.18826	-6.08354	-6.16251	-6.13777		8	8	9	9	10	8	6
sgTGGT1_202760_10	253	221	339	330	378	428	1692	1865		253	221	339	330	378	428	1692	1865		3.29555e-05	3.61142e-05	4.5986e-05	5.02729e-05	4.80158e-05	5.84601e-05	0.000218798	0.000245341		0.132048	0.480676	0.609262	0.542993	0.826934	2.73101	2.8962		5	7	6	5	5	1	1
sgTGGT1_202760_2	75	62	252	260	91	158	1	0		75	62	252	260	91	158	1	0.9		9.76941e-06	1.01316e-05	3.41843e-05	3.96089e-05	1.15594e-05	2.1581e-05	1.29313e-07	1.18395e-07		0.0525167	1.80699	2.01948	0.24272	1.14342	-6.23933	-6.36659		6	3	3	6	4	9	8
sgTGGT1_202760_3	11	248	590	620	816	459	3	0		11	248	590	620	816	459	3	0.9		1.43285e-06	4.05263e-05	8.00346e-05	9.44521e-05	0.000103653	6.26943e-05	3.8794e-07	1.18395e-07		4.8219	5.80367	6.04263	6.17674	5.45138	-1.88498	-3.5972		1	1	1	1	1	2	2
sgTGGT1_202760_4	54	14	151	44	0	5	0	0		54	14	151	44	0.9	5	0.9	0.9		7.03397e-06	2.28778e-06	2.04834e-05	6.70305e-06	1.14323e-07	6.82945e-07	1.16382e-07	1.18395e-07		-1.62039	1.54205	-0.0695221	-5.94315	-3.3645	-5.9174	-5.89266		9	5	7	8	9	6	5
sgTGGT1_202760_5	88	22	3	0	0	9	0	0		88	22	3	0.9	0.9	9	0.9	0.9		1.14628e-05	3.59508e-06	4.06955e-07	1.37108e-07	1.14323e-07	1.2293e-06	1.16382e-07	1.18395e-07		-1.67286	-4.81594	-6.3855	-6.64769	-3.22105	-6.62194	-6.5972		10	9	10	10	8	10	9
sgTGGT1_202760_6	110	144	313	191	232	176	2	0		110	144	313	191	232	176	2	0.9		1.43285e-05	2.35314e-05	4.2459e-05	2.90973e-05	2.947e-05	2.40397e-05	2.58627e-07	1.18395e-07		0.715704	1.56719	1.022	1.04037	0.746532	-5.79187	-6.91913		4	4	5	4	6	4	10
sgTGGT1_202760_7	64	134	596	534	501	191	1	0		64	134	596	534	501	191	1	0.9		8.33656e-06	2.18973e-05	8.08485e-05	8.13507e-05	6.36401e-05	2.60885e-05	1.29313e-07	1.18395e-07		1.39323	3.2777	3.28663	2.93241	1.64589	-6.01051	-6.13777		2	2	2	2	3	7	6
sgTGGT1_202760_8	49	28	0	0	0	11	0	0		49	28	0.9	0.9	0.9	11	0.9	0.9		6.38268e-06	4.57555e-06	1.22087e-07	1.37108e-07	1.14323e-07	1.50248e-06	1.16382e-07	1.18395e-07		-0.480216	-5.70818	-5.54078	-5.80297	-2.08682	-5.77722	-5.75248		7	10	8	7	7	3	3
sgTGGT1_202760_9	53	93	109	135	276	230	0	0		53	93	109	135	276	230	0.9	0.9		6.90371e-06	1.51974e-05	1.4786e-05	2.05662e-05	3.50592e-05	3.14155e-05	1.16382e-07	1.18395e-07		1.13838	1.09879	1.57483	2.34435	2.18603	-5.89043	-5.86569		3	6	4	3	2	5	4
sgTGGT1_202770_1	32	47	7	0	0	16	0	0		32	47	7	0.9	0.9	16	0.9	0.9		4.16828e-06	7.68039e-06	9.49563e-07	1.37108e-07	1.14323e-07	2.18542e-06	1.16382e-07	1.18395e-07		0.881728	-2.13412	-4.92607	-5.18826	-0.93154	-5.16251	-5.13777		2	4	5	4	2	1	1
sgTGGT1_202770_10	135	108	106	154	95	30	0	0		135	108	106	154	95	30	0.9	0.9		1.75849e-05	1.76486e-05	1.43791e-05	2.34607e-05	1.20675e-05	4.09767e-06	1.16382e-07	1.18395e-07		0.00521103	-0.290367	0.415905	-0.543216	-2.10146	-7.23933	-7.21459		3	3	3	3	6	9	8
sgTGGT1_202770_2	96	29	5	3	0	10	0	0		96	29	5	3	0.9	10	0.9	0.9		1.25048e-05	4.73897e-06	6.78259e-07	4.57026e-07	1.14323e-07	1.36589e-06	1.16382e-07	1.18395e-07		-1.39984	-4.20451	-4.77407	-6.77322	-3.19457	-6.74747	-6.72273		8	6	4	7	10	6	5
sgTGGT1_202770_3	167	410	381	475	522	696	3	0		167	410	381	475	522	696	3	0.9		2.17532e-05	6.69992e-05	5.16833e-05	7.23625e-05	6.63076e-05	9.50659e-05	3.8794e-07	1.18395e-07		1.62291	1.24847	1.73401	1.60795	2.1277	-5.80925	-7.52148		1	2	1	1	1	2	9
sgTGGT1_202770_4	88	39	0	0	0	32	0	0		88	39	0.9	0.9	0.9	32	0.9	0.9		1.14628e-05	6.37309e-06	1.22087e-07	1.37108e-07	1.14323e-07	4.37085e-06	1.16382e-07	1.18395e-07		-0.84689	-6.55291	-6.3855	-6.64769	-1.39097	-6.62194	-6.5972		4	9	7	6	3	5	4
sgTGGT1_202770_5	113	50	0	0	0	25	0	0		113	50	0.9	0.9	0.9	25	0.9	0.9		1.47192e-05	8.17063e-06	1.22087e-07	1.37108e-07	1.14323e-07	3.41472e-06	1.16382e-07	1.18395e-07		-0.849184	-6.91365	-6.74625	-7.00844	-2.10786	-6.98269	-6.95795		5	10	8	8	7	7	6
sgTGGT1_202770_6	180	58	6	0	0	34	0	0		180	58	6	0.9	0.9	34	0.9	0.9		2.34466e-05	9.47793e-06	8.13911e-07	1.37108e-07	1.14323e-07	4.64402e-06	1.16382e-07	1.18395e-07		-1.30673	-4.84836	-7.41792	-7.68011	-2.33593	-7.65436	-7.62963		6	7	10	10	8	10	10
sgTGGT1_202770_7	121	38	7	0	0	20	0	0		121	38	7	0.9	0.9	20	0.9	0.9		1.57613e-05	6.20968e-06	9.49563e-07	1.37108e-07	1.14323e-07	2.73178e-06	1.16382e-07	1.18395e-07		-1.3438	-4.05298	-6.84493	-7.10712	-2.52848	-7.08137	-7.05664		7	5	9	9	9	8	7
sgTGGT1_202770_8	69	18	0	0	0	16	0	0		69	18	0.9	0.9	0.9	16	0.9	0.9		8.98785e-06	2.94143e-06	1.22087e-07	1.37108e-07	1.14323e-07	2.18542e-06	1.16382e-07	1.18395e-07		-1.61146	-6.202	-6.03459	-6.29678	-2.04006	-6.27104	-6.2463		10	8	6	5	5	3	2
sgTGGT1_202770_9	73	22	213	171	173	20	0	0		73	22	213	171	173	20	0.9	0.9		9.50889e-06	3.59508e-06	2.88938e-05	2.60505e-05	2.19755e-05	2.73178e-06	1.16382e-07	1.18395e-07		-1.40325	1.60341	1.45396	1.20855	-1.79944	-6.35234	-6.3276		9	1	2	2	4	4	3
sgTGGT1_202780_1	25	83	205	192	195	142	0	0		25	83	205	192	195	142	0.9	0.9		3.25647e-06	1.35632e-05	2.78086e-05	2.92497e-05	2.47701e-05	1.93956e-05	1.16382e-07	1.18395e-07		2.05832	3.09415	3.16704	2.92722	2.57435	-4.80637	-4.78163		2	2	2	2	2	8	8
sgTGGT1_202780_10	70	28	0	0	0	336	809	600		70	28	0.9	0.9	0.9	336	809	600		9.11811e-06	4.57555e-06	1.22087e-07	1.37108e-07	1.14323e-07	4.58939e-05	0.000104615	7.893e-05		-0.994789	-6.22276	-6.05535	-6.31754	2.33149	3.5202	3.11377		8	8	9	10	3	1	2
sgTGGT1_202780_2	17	2	0	0	0	46	86	93		17	2	0.9	0.9	0.9	46	86	93		2.2144e-06	3.26825e-07	1.22087e-07	1.37108e-07	1.14323e-07	6.28309e-06	1.1121e-05	1.22341e-05		-2.76032	-4.18094	-4.01353	-4.27572	1.50456	2.32829	2.46593		10	6	7	7	4	3	3
sgTGGT1_202780_3	55	38	8	4	0	111	521	563		55	38	8	4	0.9	111	521	563		7.16423e-06	6.20968e-06	1.08521e-06	6.09368e-07	1.14323e-07	1.51614e-05	6.73723e-05	7.40626e-05		-0.206293	-2.72283	-3.55543	-5.96962	1.08152	3.23327	3.36986		5	5	6	9	5	2	1
sgTGGT1_202780_4	53	305	681	726	851	509	3	4		53	305	681	726	851	509	3	4		6.90371e-06	4.98409e-05	9.23789e-05	0.0001106	0.000108099	6.95238e-05	3.8794e-07	5.262e-07		2.85188	3.74212	4.00184	3.96884	3.33206	-4.15347	-3.71369		1	1	1	1	1	7	7
sgTGGT1_202780_5	151	30	1	0	17	36	0	0		151	30	1	0.9	17	36	0.9	0.9		1.96691e-05	4.90238e-06	1.35652e-07	1.37108e-07	2.15944e-06	4.9172e-06	1.16382e-07	1.18395e-07		-2.00438	-7.17988	-7.16447	-3.1872	-2.00002	-7.40092	-7.37618		9	10	10	6	9	10	10
sgTGGT1_202780_6	244	222	221	181	115	131	531	609		244	222	221	181	115	131	531	609		3.17831e-05	3.62776e-05	2.99791e-05	2.75739e-05	1.4608e-05	1.78931e-05	6.86654e-05	8.01139e-05		0.190818	-0.0843067	-0.204958	-1.1215	-0.828854	1.11132	1.33379		3	3	3	3	6	4	4
sgTGGT1_202780_7	73	43	0	7	13	12	0	0		73	43	0.9	7	13	12	0.9	0.9		9.50889e-06	7.02674e-06	1.22087e-07	1.06639e-06	1.65134e-06	1.63907e-06	1.16382e-07	1.18395e-07		-0.436421	-6.2833	-3.15654	-2.52564	-2.5364	-6.35234	-6.3276		6	9	5	5	10	9	9
sgTGGT1_202780_8	114	79	46	54	48	61	21	53		114	79	46	54	48	61	21	53		1.48495e-05	1.29096e-05	6.23998e-06	8.22647e-06	6.09725e-06	8.33192e-06	2.71558e-06	6.97215e-06		-0.20197	-1.2508	-0.852069	-1.28418	-0.833693	-2.45108	-1.09074		4	4	4	4	7	6	6
sgTGGT1_202780_9	21	9	0	0	0	7	23	18		21	9	0.9	0.9	0.9	7	23	18		2.73543e-06	1.47071e-06	1.22087e-07	1.37108e-07	1.14323e-07	9.56122e-07	2.97421e-06	2.3679e-06		-0.895253	-4.48579	-4.31839	-4.58058	-1.5165	0.120737	-0.208162		7	7	8	8	8	5	5
sgTGGT1_202790_1	87	57	218	76	80	67	0	0		87	57	218	76	80	67	0.9	0.9		1.13325e-05	9.31452e-06	2.95721e-05	1.1578e-05	1.01621e-05	9.15146e-06	1.16382e-07	1.18395e-07		-0.282914	1.38377	0.0309178	-0.157271	-0.308394	-6.60545	-6.58072		1	1	1	1	2	8	7
sgTGGT1_202790_10	73	16	3	0	4	10	5	0		73	16	3	0.9	4	10	5	0.9		9.50889e-06	2.6146e-06	4.06955e-07	1.37108e-07	5.08104e-07	1.36589e-06	6.46567e-07	1.18395e-07		-1.86269	-4.54633	-6.11589	-4.22608	-2.79944	-3.8784	-6.3276		9	9	9	3	5	1	6
sgTGGT1_202790_2	188	111	24	3	2	53	12	0		188	111	24	3	2	53	12	0.9		2.44886e-05	1.81388e-05	3.25564e-06	4.57026e-07	2.54052e-07	7.23921e-06	1.55176e-06	1.18395e-07		-0.433034	-2.9111	-5.74369	-6.59084	-1.75821	-3.98013	-7.69236		4	5	7	8	3	2	10
sgTGGT1_202790_3	63	24	5	0	0	7	0	0		63	24	5	0.9	0.9	7	0.9	0.9		8.2063e-06	3.9219e-06	6.78259e-07	1.37108e-07	1.14323e-07	9.56122e-07	1.16382e-07	1.18395e-07		-1.06518	-3.59682	-5.90335	-6.16554	-3.10146	-6.13979	-6.11505		5	7	8	6	6	6	5
sgTGGT1_202790_4	129	82	32	24	0	0	0	0		129	82	32	24	0.9	0.9	0.9	0.9		1.68034e-05	1.33998e-05	4.34086e-06	3.65621e-06	1.14323e-07	1.2293e-07	1.16382e-07	1.18395e-07		-0.326536	-1.9527	-2.20033	-7.19949	-7.09477	-7.17374	-7.149		2	2	4	10	10	10	9
sgTGGT1_202790_5	43	15	7	16	0	4	0	0		43	15	7	16	0.9	4	0.9	0.9		5.60113e-06	2.45119e-06	9.49563e-07	2.43747e-06	1.14323e-07	5.46356e-07	1.16382e-07	1.18395e-07		-1.19224	-2.56038	-1.20033	-5.61452	-3.3578	-5.58878	-5.56404		6	4	2	5	8	5	4
sgTGGT1_202790_6	96	59	20	3	0	10	4	29		96	59	20	3	0.9	10	4	29		1.25048e-05	9.64135e-06	2.71304e-06	4.57026e-07	1.14323e-07	1.36589e-06	5.17254e-07	3.81495e-06		-0.37518	-2.20451	-4.77407	-6.77322	-3.19457	-4.59547	-1.71275		3	3	5	9	7	3	1
sgTGGT1_202790_7	76	20	6	0	0	18	0	8		76	20	6	0.9	0.9	18	0.9	8		9.89967e-06	3.26825e-06	8.13911e-07	1.37108e-07	1.14323e-07	2.4586e-06	1.16382e-07	1.0524e-06		-1.59886	-3.60444	-6.174	-6.43619	-2.00954	-6.41044	-3.2337		8	8	10	7	4	7	2
sgTGGT1_202790_8	37	12	0	0	0	29	0	0		37	12	0.9	0.9	0.9	29	0.9	0.9		4.81957e-06	1.96095e-06	1.22087e-07	1.37108e-07	1.14323e-07	3.96108e-06	1.16382e-07	1.18395e-07		-1.29735	-5.30293	-5.13552	-5.39771	-0.283012	-5.37196	-5.34723		7	10	6	4	1	4	3
sgTGGT1_202790_9	87	18	10	26	13	0	0	0		87	18	10	26	13	0.9	0.9	0.9		1.13325e-05	2.94143e-06	1.35652e-06	3.96089e-06	1.65134e-06	1.2293e-07	1.16382e-07	1.18395e-07		-1.94588	-3.06249	-1.51657	-2.77876	-6.52649	-6.60545	-6.58072		10	6	3	2	9	8	7
sgTGGT1_202800_1	46	22	0	2	0	0	0	0		46	22	0.9	2	0.9	0.9	0.9	0.9		5.9919e-06	3.59508e-06	1.22087e-07	3.04684e-07	1.14323e-07	1.2293e-07	1.16382e-07	1.18395e-07		-0.736991	-5.61704	-4.29763	-5.71182	-5.6071	-5.68607	-5.66133		4	6	2	5	10	5	5
sgTGGT1_202800_10	56	34	0	0	0	18	0	0		56	34	0.9	0.9	0.9	18	0.9	0.9		7.29449e-06	5.55603e-06	1.22087e-07	1.37108e-07	1.14323e-07	2.4586e-06	1.16382e-07	1.18395e-07		-0.392753	-5.90083	-5.73342	-5.99561	-1.56897	-5.96987	-5.94513		3	7	7	8	4	7	7
sgTGGT1_202800_2	15	13	0	0	0	7	0	0		15	13	0.9	0.9	0.9	7	0.9	0.9		1.95388e-06	2.12436e-06	1.22087e-07	1.37108e-07	1.14323e-07	9.56122e-07	1.16382e-07	1.18395e-07		0.120688	-4.00037	-3.83296	-4.09515	-1.03108	-4.0694	-4.04466		1	1	1	1	3	1	1
sgTGGT1_202800_3	61	19	0	0	1	34	0	0		61	19	0.9	0.9	1	34	0.9	0.9		7.94578e-06	3.10484e-06	1.22087e-07	1.37108e-07	1.27026e-07	4.64402e-06	1.16382e-07	1.18395e-07		-1.35567	-6.02421	-5.85681	-5.96699	-0.774814	-6.09325	-6.06851		8	8	8	7	1	8	8
sgTGGT1_202800_4	86	34	0	0	0	43	0	0		86	34	0.9	0.9	0.9	43	0.9	0.9		1.12023e-05	5.55603e-06	1.22087e-07	1.37108e-07	1.14323e-07	5.87332e-06	1.16382e-07	1.18395e-07		-1.01166	-6.51974	-6.35233	-6.61452	-0.93154	-6.58878	-6.56404		6	10	10	10	2	10	10
sgTGGT1_202800_5	22	19	0	0	0	7	0	0		22	19	0.9	0.9	0.9	7	0.9	0.9		2.86569e-06	3.10484e-06	1.22087e-07	1.37108e-07	1.14323e-07	9.56122e-07	1.16382e-07	1.18395e-07		0.115635	-4.55291	-4.3855	-4.64769	-1.58362	-4.62194	-4.5972		2	2	3	2	5	2	2
sgTGGT1_202800_6	51	20	1	0	0	5	0	0		51	20	1	0.9	0.9	5	0.9	0.9		6.6432e-06	3.26825e-06	1.35652e-07	1.37108e-07	1.14323e-07	6.82945e-07	1.16382e-07	1.18395e-07		-1.02336	-5.6139	-5.59849	-5.86068	-3.28204	-5.83494	-5.8102		7	5	6	6	7	6	6
sgTGGT1_202800_7	39	11	0	0	0	6	0	0		39	11	0.9	0.9	0.9	6	0.9	0.9		5.08009e-06	1.79754e-06	1.22087e-07	1.37108e-07	1.14323e-07	8.19534e-07	1.16382e-07	1.18395e-07		-1.49883	-5.37888	-5.21147	-5.47366	-2.63198	-5.44791	-5.42317		10	3	4	3	6	3	3
sgTGGT1_202800_8	63	30	0	0	0	2	0	0		63	30	0.9	0.9	0.9	2	0.9	0.9		8.2063e-06	4.90238e-06	1.22087e-07	1.37108e-07	1.14323e-07	2.73178e-07	1.16382e-07	1.18395e-07		-0.74325	-6.07075	-5.90335	-6.16554	-4.90882	-6.13979	-6.11505		5	9	9	9	9	9	9
sgTGGT1_202800_9	40	12	0	0	0	3	0	0		40	12	0.9	0.9	0.9	3	0.9	0.9		5.21035e-06	1.96095e-06	1.22087e-07	1.37108e-07	1.14323e-07	4.09767e-07	1.16382e-07	1.18395e-07		-1.40983	-5.4154	-5.248	-5.51019	-3.66851	-5.48444	-5.4597		9	4	5	4	8	4	4
sgTGGT1_202810_1	15	10	0	0	0	13	0	0		15	10	0.9	0.9	0.9	13	0.9	0.9		1.95388e-06	1.63413e-06	1.22087e-07	1.37108e-07	1.14323e-07	1.77566e-06	1.16382e-07	1.18395e-07		-0.257823	-4.00037	-3.83296	-4.09515	-0.137991	-4.0694	-4.04466		4	6	2	3	1	2	2
sgTGGT1_202810_10	386	138	10	0	0	70	0	0		386	138	10	0.9	0.9	70	0.9	0.9		5.02799e-05	2.25509e-05	1.35652e-06	1.37108e-07	1.14323e-07	9.56122e-06	1.16382e-07	1.18395e-07		-1.15679	-5.212	-8.51853	-8.78072	-2.39471	-8.75497	-8.73023		7	8	10	10	7	10	10
sgTGGT1_202810_2	13	21	4	0	0	0	0	0		13	21	4	0.9	0.9	0.9	0.9	0.9		1.69336e-06	3.43167e-06	5.42607e-07	1.37108e-07	1.14323e-07	1.2293e-07	1.16382e-07	1.18395e-07		1.01902	-1.64191	-3.62651	-3.8887	-3.78398	-3.86295	-3.83821		1	1	1	2	9	1	1
sgTGGT1_202810_3	43	9	0	0	4	19	0	0		43	9	0.9	0.9	4	19	0.9	0.9		5.60113e-06	1.47071e-06	1.22087e-07	1.37108e-07	5.08104e-07	2.59519e-06	1.16382e-07	1.18395e-07		-1.9292	-5.51974	-5.35233	-3.46252	-1.10988	-5.58878	-5.56404		10	9	4	1	2	4	4
sgTGGT1_202810_4	267	162	7	0	0	10	0	0		267	162	7	0.9	0.9	10	0.9	0.9		3.47791e-05	2.64728e-05	9.49563e-07	1.37108e-07	1.14323e-07	1.36589e-06	1.16382e-07	1.18395e-07		-0.393707	-5.19481	-7.98677	-8.24896	-4.67031	-8.22321	-8.19847		5	7	9	9	10	9	9
sgTGGT1_202810_5	21	15	3	0	0	9	0	0		21	15	3	0.9	0.9	9	0.9	0.9		2.73543e-06	2.45119e-06	4.06955e-07	1.37108e-07	1.14323e-07	1.2293e-06	1.16382e-07	1.18395e-07		-0.158288	-2.74883	-4.31839	-4.58058	-1.15393	-4.55483	-4.53009		2	3	3	4	3	3	3
sgTGGT1_202810_6	86	29	13	0	0	16	0	0		86	29	13	0.9	0.9	16	0.9	0.9		1.12023e-05	4.73897e-06	1.76347e-06	1.37108e-07	1.14323e-07	2.18542e-06	1.16382e-07	1.18395e-07		-1.24114	-2.6673	-6.35233	-6.61452	-2.3578	-6.58878	-6.56404		8	2	7	7	6	6	6
sgTGGT1_202810_7	188	101	24	0	0	47	0	0		188	101	24	0.9	0.9	47	0.9	0.9		2.44886e-05	1.65047e-05	3.25564e-06	1.37108e-07	1.14323e-07	6.41968e-06	1.16382e-07	1.18395e-07		-0.569238	-2.9111	-7.48066	-7.74285	-1.93154	-7.7171	-7.69236		6	4	8	8	4	8	8
sgTGGT1_202810_8	82	57	8	0	2	20	0	0		82	57	8	0.9	2	20	0.9	0.9		1.06812e-05	9.31452e-06	1.08521e-06	1.37108e-07	2.54052e-07	2.73178e-06	1.16382e-07	1.18395e-07		-0.197523	-3.29902	-6.28362	-5.39381	-1.96716	-6.52006	-6.49532		3	5	6	5	5	5	5
sgTGGT1_202810_9	115	27	0	2	2	19	0	0		115	27	0.9	2	2	19	0.9	0.9		1.49798e-05	4.41214e-06	1.22087e-07	3.04684e-07	2.54052e-07	2.59519e-06	1.16382e-07	1.18395e-07		-1.76346	-6.93897	-5.61956	-5.88175	-2.5291	-7.008	-6.98326		9	10	5	6	8	7	7
sgTGGT1_202820_1	104	51	0	2	0	40	0	0		104	51	0.9	2	0.9	40	0.9	0.9		1.35469e-05	8.33404e-06	1.22087e-07	3.04684e-07	1.14323e-07	5.46356e-06	1.16382e-07	1.18395e-07		-0.700875	-6.79391	-5.47451	-6.8887	-1.31005	-6.86295	-6.83821		4	9	2	8	1	7	7
sgTGGT1_202820_10	88	43	7	0	0	7	0	0		88	43	7	0.9	0.9	7	0.9	0.9		1.14628e-05	7.02674e-06	9.49563e-07	1.37108e-07	1.14323e-07	9.56122e-07	1.16382e-07	1.18395e-07		-0.706028	-3.59355	-6.3855	-6.64769	-3.58362	-6.62194	-6.5972		5	3	6	7	6	5	5
sgTGGT1_202820_2	120	41	0	0	0	29	0	0		120	41	0.9	0.9	0.9	29	0.9	0.9		1.56311e-05	6.69992e-06	1.22087e-07	1.37108e-07	1.14323e-07	3.96108e-06	1.16382e-07	1.18395e-07		-1.2222	-7.00037	-6.83296	-7.09515	-1.98045	-7.0694	-7.04466		7	10	9	10	3	9	9
sgTGGT1_202820_3	87	25	8	0	0	30	0	0		87	25	8	0.9	0.9	30	0.9	0.9		1.13325e-05	4.08532e-06	1.08521e-06	1.37108e-07	1.14323e-07	4.09767e-06	1.16382e-07	1.18395e-07		-1.47195	-3.38442	-6.36901	-6.6312	-1.46759	-6.60545	-6.58072		10	2	5	6	2	4	4
sgTGGT1_202820_4	62	35	15	10	0	0	0	0		62	35	15	10	0.9	0.9	0.9	0.9		8.07604e-06	5.71944e-06	2.03478e-06	1.52342e-06	1.14323e-07	1.2293e-07	1.16382e-07	1.18395e-07		-0.497774	-1.98878	-2.40633	-6.14246	-6.03774	-6.11671	-6.09197		3	1	1	3	9	2	2
sgTGGT1_202820_5	59	20	0	0	3	1	0	0		59	20	0.9	0.9	3	1	0.9	0.9		7.68527e-06	3.26825e-06	1.22087e-07	1.37108e-07	3.81078e-07	1.36589e-07	1.16382e-07	1.18395e-07		-1.23358	-5.97612	-5.80871	-4.33394	-5.81418	-6.04515	-6.02042		8	6	3	1	8	1	1
sgTGGT1_202820_6	90	55	0	0	3	16	0	0		90	55	0.9	0.9	3	16	0.9	0.9		1.17233e-05	8.98769e-06	1.22087e-07	1.37108e-07	3.81078e-07	2.18542e-06	1.16382e-07	1.18395e-07		-0.383354	-6.58533	-6.41792	-4.94315	-2.42339	-6.65436	-6.62963		2	8	7	2	5	6	6
sgTGGT1_202820_7	281	93	10	0	3	56	0	0		281	93	10	0.9	3	56	0.9	0.9		3.66027e-05	1.51974e-05	1.35652e-06	1.37108e-07	3.81078e-07	7.64898e-06	1.16382e-07	1.18395e-07		-1.26813	-4.75397	-8.0605	-6.58572	-2.25861	-8.29694	-8.2722		9	4	10	5	4	10	10
sgTGGT1_202820_8	116	92	4	0	0	0	0	0		116	92	4	0.9	0.9	0.9	0.9	0.9		1.511e-05	1.5034e-05	5.42607e-07	1.37108e-07	1.14323e-07	1.2293e-07	1.16382e-07	1.18395e-07		-0.00727991	-4.79945	-6.78405	-7.04624	-6.94152	-7.02049	-6.99575		1	5	8	9	10	8	8
sgTGGT1_202820_9	64	23	0	0	0	4	0	0		64	23	0.9	0.9	0.9	4	0.9	0.9		8.33656e-06	3.75849e-06	1.22087e-07	1.37108e-07	1.14323e-07	5.46356e-07	1.16382e-07	1.18395e-07		-1.1493	-6.09348	-5.92607	-6.18826	-3.93154	-6.16251	-6.13777		6	7	4	4	7	3	3
sgTGGT1_202830_1	60	72	50	146	247	65	0	0		60	72	50	146	247	65	0.9	0.9		7.81553e-06	1.17657e-05	6.78259e-06	2.22419e-05	3.13754e-05	8.87828e-06	1.16382e-07	1.18395e-07		0.590174	-0.204506	1.50887	2.00522	0.183937	-6.0694	-6.04466		8	8	8	8	8	8	6
sgTGGT1_202830_10	71	278	441	609	958	324	4	0		71	278	441	609	958	324	4	0.9		9.24837e-06	4.54287e-05	5.98225e-05	9.27763e-05	0.000121691	4.42548e-05	5.17254e-07	1.18395e-07		2.29633	2.69342	3.32649	3.71788	2.25856	-4.16026	-6.28752		1	1	1	1	3	4	7
sgTGGT1_202830_2	58	142	271	290	271	239	1	0		58	142	271	290	271	239	1	0.9		7.55501e-06	2.32046e-05	3.67616e-05	4.41792e-05	3.44241e-05	3.26448e-05	1.29313e-07	1.18395e-07		1.61891	2.2827	2.54786	2.18791	2.11135	-5.86849	-5.99575		3	4	5	7	5	7	5
sgTGGT1_202830_3	102	149	369	348	675	195	0	0		102	149	369	348	675	195	0.9	0.9		1.32864e-05	2.43485e-05	5.00555e-05	5.3015e-05	8.57426e-05	2.66348e-05	1.16382e-07	1.18395e-07		0.873882	1.91358	1.99645	2.69006	1.00337	-6.83494	-6.8102		7	6	7	6	7	10	9
sgTGGT1_202830_4	44	93	225	308	465	154	3	0		44	93	225	308	465	154	3	0.9		5.73139e-06	1.51974e-05	3.05217e-05	4.69214e-05	5.90671e-05	2.10347e-05	3.8794e-07	1.18395e-07		1.40687	2.41288	3.03329	3.3654	1.87582	-3.88498	-5.5972		5	3	2	3	6	3	4
sgTGGT1_202830_5	27	7	0	0	0	14	0	0		27	7	0.9	0.9	0.9	14	0.9	0.9		3.51699e-06	1.14389e-06	1.22087e-07	1.37108e-07	1.14323e-07	1.91224e-06	1.16382e-07	1.18395e-07		-1.62039	-4.84836	-4.68096	-4.94315	-0.879072	-4.9174	-4.89266		10	9	9	9	9	5	3
sgTGGT1_202830_6	84	191	298	433	743	547	3507	4037		84	191	298	433	743	547	3507	4037		1.09417e-05	3.12118e-05	4.04242e-05	6.59641e-05	9.43804e-05	7.47141e-05	0.000453502	0.000531067		1.51225	1.88538	2.59184	3.10864	2.77154	5.3732	5.60098		4	7	4	4	1	1	1
sgTGGT1_202830_7	147	501	824	812	1741	868	4	0		147	501	824	812	1741	868	4	0.9		1.9148e-05	8.18697e-05	0.000111777	0.000123702	0.000221152	0.000118559	5.17254e-07	1.18395e-07		2.09613	2.54536	2.6916	3.52977	2.63034	-5.21018	-7.33744		2	2	3	2	2	6	10
sgTGGT1_202830_8	71	40	0	0	2	0	0	0		71	40	0.9	0.9	2	0.9	0.9	0.9		9.24837e-06	6.53651e-06	1.22087e-07	1.37108e-07	2.54052e-07	1.2293e-07	1.16382e-07	1.18395e-07		-0.50068	-6.24322	-6.07582	-5.186	-6.23329	-6.31226	-6.28752		9	10	10	10	10	9	7
sgTGGT1_202830_9	159	331	682	760	1406	678	98	149		159	331	682	760	1406	678	98	149		2.07111e-05	5.40896e-05	9.25145e-05	0.00011578	0.000178599	9.26073e-05	1.26727e-05	1.96009e-05		1.38494	2.15927	2.48291	3.10824	2.16072	-0.708681	-0.0794837		6	5	6	5	4	2	2
sgTGGT1_202840_1	282	138	5	0	0	28	0	0		282	138	5	0.9	0.9	28	0.9	0.9		3.6733e-05	2.25509e-05	6.78259e-07	1.37108e-07	1.14323e-07	3.82449e-06	1.16382e-07	1.18395e-07		-0.703888	-5.7591	-8.06562	-8.32781	-3.26374	-8.30206	-8.27732		2	6	9	9	8	9	9
sgTGGT1_202840_10	179	53	13	0	0	22	0	0		179	53	13	0.9	0.9	22	0.9	0.9		2.33163e-05	8.66087e-06	1.76347e-06	1.37108e-07	1.14323e-07	3.00496e-06	1.16382e-07	1.18395e-07		-1.42876	-3.72485	-7.40989	-7.67207	-2.95592	-7.64633	-7.62159		9	2	4	5	7	4	4
sgTGGT1_202840_2	423	154	2	1	0	76	0	0		423	154	2	1	0.9	76	0.9	0.9		5.50995e-05	2.51655e-05	2.71304e-07	1.52342e-07	1.14323e-07	1.03808e-05	1.16382e-07	1.18395e-07		-1.13059	-7.66599	-8.49858	-8.91277	-2.40813	-8.88702	-8.86229		6	8	10	10	4	10	10
sgTGGT1_202840_3	160	66	5	0	0	30	0	0		160	66	5	0.9	0.9	30	0.9	0.9		2.08414e-05	1.07852e-05	6.78259e-07	1.37108e-07	1.14323e-07	4.09767e-06	1.16382e-07	1.18395e-07		-0.950395	-4.94147	-7.248	-7.51019	-2.34658	-7.48444	-7.4597		5	4	2	4	3	2	2
sgTGGT1_202840_4	215	63	6	0	0	48	0	0		215	63	6	0.9	0.9	48	0.9	0.9		2.80056e-05	1.0295e-05	8.13911e-07	1.37108e-07	1.14323e-07	6.55627e-06	1.16382e-07	1.18395e-07		-1.44377	-5.1047	-7.67426	-7.93645	-2.09477	-7.9107	-7.88597		10	5	5	6	2	5	5
sgTGGT1_202840_5	220	66	0	0	0	33	0	0		220	66	0.9	0.9	0.9	33	0.9	0.9		2.86569e-05	1.07852e-05	1.22087e-07	1.37108e-07	1.14323e-07	4.50743e-06	1.16382e-07	1.18395e-07		-1.40983	-7.87483	-7.70743	-7.96962	-2.66851	-7.94387	-7.91913		8	9	6	7	6	6	6
sgTGGT1_202840_6	129	65	13	0	0	23	0	0		129	65	13	0.9	0.9	23	0.9	0.9		1.68034e-05	1.06218e-05	1.76347e-06	1.37108e-07	1.14323e-07	3.14155e-06	1.16382e-07	1.18395e-07		-0.66172	-3.25226	-6.9373	-7.19949	-2.41921	-7.17374	-7.149		1	1	1	2	5	1	1
sgTGGT1_202840_7	170	77	8	0	1	12	0	0		170	77	8	0.9	1	12	0.9	0.9		2.2144e-05	1.25828e-05	1.08521e-06	1.37108e-07	1.27026e-07	1.63907e-06	1.16382e-07	1.18395e-07		-0.815465	-4.35086	-7.33546	-7.44565	-3.75597	-7.5719	-7.54716		4	3	3	3	10	3	3
sgTGGT1_202840_8	244	84	4	0	0	21	0	0		244	84	4	0.9	0.9	21	0.9	0.9		3.17831e-05	1.37267e-05	5.42607e-07	1.37108e-07	1.14323e-07	2.86837e-06	1.16382e-07	1.18395e-07		-1.21128	-5.87221	-7.85681	-8.119	-3.46996	-8.09325	-8.06851		7	7	7	8	9	7	7
sgTGGT1_202840_9	259	121	0	0	5	77	0	0		259	121	0.9	0.9	5	77	0.9	0.9		3.3737e-05	1.97729e-05	1.22087e-07	1.37108e-07	6.3513e-07	1.05173e-05	1.16382e-07	1.18395e-07		-0.770806	-8.11028	-7.94288	-5.73114	-1.68156	-8.17932	-8.15458		3	10	8	1	1	8	8
[truncated: 79,762 more rows]
